# Supplementary material for: Quantitative Proteomic Analysis of Lysine Malonylation in Response to Salicylic Acid in the Roots of Platycodon grandiflorus
Source: Int J Mol Sci. 2025 Feb 6;26(3):1392. doi: 10.3390/ijms26031392 (PMC11818218; doi:10.3390/ijms26031392)
Supplement: Supplementary file 1 [file ijms-26-01392-s001.zip]

Archive with 9 entries (9 files):
- Supplementary Figures S1-S4.pdf
- Supplementary Table S1. (MS information of malonylated proteins in P. grandiflorus.).xlsx
- Supplementary Table S2. (Annotation of malonylated proteins in P. grandiflorus.).xlsx
- Supplementary Table S3. (Information on malonylated proteins in protein-protein interaction networks).xlsx
- Supplementary Table S4. (Motif analysis of malonylated proteins in P. grandiflorus.).xlsx
- Supplementary Table S5. (Differential modified proteins identification).xlsx
- Supplementary Table S6. (The information of malonylated proteins in different Q value).xlsx
- Supplementary Table S7. (Malonylated protein sites in glycolysis).xlsx
- Supplementary Table S8. (RT-qPCR primer sequences).xlsx
