# Supplementary material for: Quantitative Proteomic Analysis of Lysine Malonylation in Response to Salicylic Acid in the Roots of Platycodon grandiflorus
Source: Int J Mol Sci. 2025 Feb 6;26(3):1392. doi: 10.3390/ijms26031392 (PMC11818218; doi:10.3390/ijms26031392)
Supplement: Supplementary file 1 [file ijms-26-01392-s001.zip › Supplementary Table S1. (MS information of malonylated proteins in P. grandiflorus.).xlsx]

## Sheet: Summary
Header line description of table 1			Table 1. MS/MS spectrum database search analysis summary (Localization probability > 0.75)
Total spectrum	Number of spectrum produced by mass spectrometer
Matched spectrum	Number of spectrum matched with alignment protein		Total spectrums	Matched spectrums	Peptides	Modified peptides	Identified proteins	Comparable proteins	Identified sites	Comparable sites
Peptides	Number of peptides which spectrum hit		254802	47551	14732	1878	809	414	1907	798
Modified peptides	Total number of modified peptides identified
Identified proteins	Number of proteins detected by spectrum search analysis
Comparable proteins	Number of proteins comparable		Table 2. Differentially modified sites (modified proteins) summary
Identified sites	Number of modification sites detected by spectrum search analysis
Comparable sites	Number of modification sites comparable		Compare group	Regulated type	fold change >1.2	fold change >1.3	fold change >1.5	fold change >2
			SA/C	Up-regulated	5 (5)	3 (3)	1 (1)	0 (0)
Header line description of worksheet "Site_quant Normalized"				Down-regulated	100 (78)	88 (70)	55 (47)	17 (16)
Protein accession	Protein accession number of database used for search
Position	Modification site localization in protein
Amino acid	The amino acid that modification site modified
Protein description	Protein functional description
Gene name	Name of the gene associated to the protein sequence
Localization probability	Probability of a certain amino acid containing this modification in this peptide
PEP	The maximal posterior error probability for peptides
Score	Andromeda score for the best associated MS/MS spectrum
Modified sequence	Identified peptide sequence marked with modification sites localization probabilities
Charge	The charge-state of the peptide
Mass error [ppm]	Parts per million ratio of peptide mass error between the theory and practice
MS/MS Counts	Number of spectrum matched with peptide
Header line description of worksheet "Peptide_quant"
ID	Identified peptide index number
Sequence	Identified peptide amino acid sequence
Length	Identified peptide amino acid length
Modifications	identified peptide with modification markers
Modified sequence	Identified peptide sequence marked with modification sites localization probabilities
Protein accession	Protein accession number of database used for search
Protein description	Protein functional description
Charge	The charge-state of the peptide
m/z	The recalibrated mass-over-charge value of the peptide
Mass error [ppm]	Parts per million ratio of peptide mass error between the theory and practice
PEP	The maximal posterior error probability for peptides
Score	Andromeda score for the best associated MS/MS spectrum
Experiment	Sample name of identified peptide produced by
Intensity	Ionic signal intensity of identified peptide

## Sheet: Site_quant Normalized
Modification sites information																				Protein quantitation				Normalized modification sites quantitation
Protein accession	Position	Amino acid	Protein description	Gene name	Localization probability	PEP	Score	Charge	Modified sequence	Mass error [ppm]	MS/MS Counts	Intensity C1	Intensity C2	Intensity SA1	Intensity SA2	C1	C2	SA1	SA2	C1	C2	SA1	SA2	C1	C2	SA1	SA2	SA/C Ratio	SA/C CV
GWHPARYT020520	195	K	Ribosomal protein S7 domain-containing protein OS=Mikania micrantha OX=192012 GN=E3N88_24487 PE=3 SV=1	E3N88_24487	1	0.000655684	88.24	2	GSSNSYAIK(1)K	-0.31451	2	0	70218	0	49557		1.1725		0.827502
GWHPARYT020520	92	K	Ribosomal protein S7 domain-containing protein OS=Mikania micrantha OX=192012 GN=E3N88_24487 PE=3 SV=1	E3N88_24487	1	0.0233307	83.358	2	IK(1)AVCIVK	-1.8543	3	365630	363460	0	245520	1.12547	1.11879		0.755748
GWHPARYT020520	67	K	Ribosomal protein S7 domain-containing protein OS=Mikania micrantha OX=192012 GN=E3N88_24487 PE=3 SV=1	E3N88_24487	1	1.78716e-08	179.95	2	K(1)AQCPIVER	-1.8838	5	347080	427660	201420	828830	0.769157	0.947728	0.446363	1.83675
GWHPARYT000032	371	K	Cytochrome P450 oxidase 74A2-like protein OS=Platycodon grandiflorus OX=94286 PE=2 SV=1	--	1	2.14833e-09	67.199	3	AKEDLVINSHDASFVIK(1)K	-1.4333	1	0	69781	0	0		1			1.10512	1.10163	0.889468	0.903784		0.907743
GWHPARYT000032	429	K	Cytochrome P450 oxidase 74A2-like protein OS=Platycodon grandiflorus OX=94286 PE=2 SV=1	--	1	4.46363e-07	132.01	2	ETDDPTPDDK(1)QCPGK	-1.3996	4	20160	37288	26346	26462	0.731389	1.35278	0.955812	0.96002	1.10512	1.10163	0.889468	0.903784	0.661821	1.22798	1.07459	1.06222	1.24435	0.431114
GWHPARYT000032	434	K	Cytochrome P450 oxidase 74A2-like protein OS=Platycodon grandiflorus OX=94286 PE=2 SV=1	--	1	0.0530961	40.83	2	QCPGK(1)DLVILWCR	0.22973	1	0	20074	0	0		1			1.10512	1.10163	0.889468	0.903784		0.907743
GWHPARYT000032	408	K	Cytochrome P450 oxidase 74A2-like protein OS=Platycodon grandiflorus OX=94286 PE=2 SV=1	--	1	0.00206241	112.73	2	FVGEEGEK(1)LK	-0.71715	4	81637	85567	51964	0	1.11746	1.17125	0.71129		1.10512	1.10163	0.889468	0.903784	1.01117	1.0632	0.79968		0.790848
GWHPARYT000032	50	K	Cytochrome P450 oxidase 74A2-like protein OS=Platycodon grandiflorus OX=94286 PE=2 SV=1	--	1	0.000294649	82.437	2	IQK(1)YDSTVFR	-0.39694	4	149750	45359	98303	69057	1.65256	0.500556	1.08482	0.762073	1.10512	1.10163	0.889468	0.903784	1.49537	0.454376	1.21962	0.843203	1.33567	0.550651
GWHPARYT000037	205	K	Glycosyltransferase 2-like domain-containing protein OS=Lactuca sativa OX=4236 GN=LSAT_3X11980 PE=4 SV=1	LSAT_3X11980	1	0.0037342	58.539	2	VVEK(1)GSVCPDYISDK	-1.6665	2	0	0	17416	14902			1.07779	0.922211	1.37058	1.11673	0.680758	0.831927			1.58322	1.10852
GWHPARYT000041	45	K	H(+)-transporting two-sector ATPase OS=Platycodon grandiflorus OX=94286 GN=atp8 PE=3 SV=1	atp8	1	0.0190462	69.093	2	K(1)QLLSHR	-0.32204	1	27313	0	0	0	1				0.928645	0.95868	1.03316	1.07952	1.07684
GWHPARYT002412	245	K	Putative serine/threonine/dual specificity protein kinase, catalytic domain-containing protein OS=Helianthus annuus OX=4232 GN=HannXRQ_Chr10g0310921 PE=3 SV=1	HannXRQ_Chr10g0310921	1	0.0353641	41.87	2	PAFDGLDQK(1)HQK	-4.5088	2	4351.9	16318	0	0	0.421086	1.57891			0.933614	0.912037	1.06858	1.08577	0.451028	1.73119
GWHPARYT002412	155	K	Putative serine/threonine/dual specificity protein kinase, catalytic domain-containing protein OS=Helianthus annuus OX=4232 GN=HannXRQ_Chr10g0310921 PE=3 SV=1	HannXRQ_Chr10g0310921	1	1.64427e-08	145.08	2	YLHDDTGNTK(1)R	-3.8339	3	0	48749	38540	37380		1.17308	0.927416	0.899502	0.933614	0.912037	1.06858	1.08577		1.28622	0.867897	0.828446	0.644092
GWHPARYT000150	387	K	ATP synthase subunit alpha OS=Platycodon grandiflorus OX=94286 GN=atp1 PE=3 SV=1	atp1	1	0.000186882	133.49	2	IMK(1)QVCGSLK	1.0221	4	161140	108810	176790	155980	1.06942	0.722126	1.17328	1.03517	0.917137	0.891419	1.09312	1.09832	1.16604	0.810087	1.07333	0.942503	1.04198	0.164881
GWHPARYT000150	476	K	ATP synthase subunit alpha OS=Platycodon grandiflorus OX=94286 GN=atp1 PE=3 SV=1	atp1	1	4.84423e-06	114.5	2	NIK(1)AELLQSLLEK	-1.083	4	80873	89345	89899	93625	0.914486	1.01028	1.01655	1.05868	0.917137	0.891419	1.09312	1.09832	0.997109	1.13334	0.929952	0.963906	0.891573	0.0651545
GWHPARYT000184	173	K	Glutathione peroxidase OS=Mikania micrantha OX=192012 GN=E3N88_27157 PE=3 SV=1	E3N88_27157	1	0.00618238	44.82	2	FK(1)AEFPIFDK	-1.2386	2	0	19801	0	0		1			1.40161	1.05677	0.742019	0.799599		0.946279
GWHPARYT000256	15	K	PH domain-containing protein OS=Lactuca sativa OX=4236 GN=LSAT_6X83941 PE=4 SV=1	LSAT_6X83941	1	0.0571897	58.508	2	HPK(1)PSGPVSQQAK	-1.7806	1	11610	0	0	0	1				1.20138	1.45201	0.691426	0.655187	0.832376
GWHPARYT000283	116	K	Calcyclin-binding protein OS=Helianthus annuus OX=4232 GN=HannXRQ_Chr15g0480861 PE=4 SV=1	HannXRQ_Chr15g0480861	1	0.000221759	118.91	2	FHNVQGK(1)NYR	0.32538	3	0	40628	16214	14139		1.71714	0.685282	0.597582	1.24709	1.3337	0.695848	0.723361		1.28749	0.984816	0.82612	0.64165
GWHPARYT000346	188	K	Putative transducin family protein / WD-40 repeat family protein OS=Helianthus annuus OX=4232 GN=HannXRQ_Chr17g0569231 PE=3 SV=1	HannXRQ_Chr17g0569231	1	0.0636431	46.823	2	LASGGCDNTVK(1)VWK	-9.13	1	0	26160	0	0		1			0.947225	0.932235	1.03801	1.08253		1.07269
GWHPARYT000370	109	K	Metal-dependent protein hydrolase OS=Mikania micrantha OX=192012 GN=E3N88_30647 PE=3 SV=1	E3N88_30647	1	4.85877e-09	105.57	3	YDHHQK(1)GFEEVFGHGFTTK	-1.0498	5	110340	132040	118650	105580	0.945886	1.13191	1.01712	0.905081	0.918316	0.913324	1.0736	1.09476	1.03002	1.23933	0.947399	0.826737	0.793434	0.225205
GWHPARYT000371	178	K	Aldehyde-lyase domain-containing protein OS=Cynara cardunculus var. scolymus OX=59895 GN=Ccrd_002653 PE=4 SV=1	Ccrd_002653	1	0.00632604	76.605	2	K(1)AVSYCR	1.1774	2	0	0	6054.5	7676.7			0.88186	1.11814	0.759252	0.699679	1.31686	1.22421			0.669667	0.913359
GWHPARYT000391	319	K	Adenylyl-sulfate reductase (Thioredoxin) OS=Helianthus annuus OX=4232 GN=APR3 PE=3 SV=1	APR3	1	0.0167523	79.311	2	ECGLHK(1)GNLK	-2.6754	1	0	12358	0	0		1			1.66118	1.63968	0.333947	0.365193		0.609875
GWHPARYT000393	125	K	Lactoylglutathione lyase OS=Lactuca sativa OX=4236 GN=LSAT_7X16221 PE=3 SV=1	LSAT_7X16221	1	4.96187e-05	92.178	2	EPGPVK(1)GGTSVIAFAK	-0.58859	2	467020	419900	0	0	1.05313	0.946872			1.04509	1.0301	0.984113	0.940695	1.00769	0.919202
GWHPARYT000393	173	K	Lactoylglutathione lyase OS=Lactuca sativa OX=4236 GN=LSAT_7X16221 PE=3 SV=1	LSAT_7X16221	1	0.00563461	74.849	2	FYEK(1)AMGMK	-1.8593	3	91454	93695	0	81961	1.02715	1.05232		0.920531	1.04509	1.0301	0.984113	0.940695	0.982835	1.02157		0.978564	0.957905
GWHPARYT000393	48	K	Lactoylglutathione lyase OS=Lactuca sativa OX=4236 GN=LSAT_7X16221 PE=3 SV=1	LSAT_7X16221	1	0.0114485	64.266	2	FYTECFGMK(1)LLR	2.6973	1	399850	0	0	0	1				1.04509	1.0301	0.984113	0.940695	0.956856
GWHPARYT000452	282	K	Pectinesterase OS=Artemisia annua OX=35608 GN=CTI12_AA412630 PE=3 SV=1	CTI12_AA412630	1	0.00853171	61.577	2	ENVEIGK(1)AK	-1.4133	1	0	70965	0	0		1			1.44131	1.48349	0.508434	0.566767		0.674087
GWHPARYT000452	410	K	Pectinesterase OS=Artemisia annua OX=35608 GN=CTI12_AA412630 PE=3 SV=1	CTI12_AA412630	1	4.05607e-06	136.06	2	GQK(1)NMVTAQGR	-1.1797	1	69517	0	0	0	1				1.44131	1.48349	0.508434	0.566767	0.693813
GWHPARYT000452	275	K	Pectinesterase OS=Artemisia annua OX=35608 GN=CTI12_AA412630 PE=3 SV=1	CTI12_AA412630	0.993641	0.0296689	66.509	2	K(0.006)GTYK(0.994)ENVEIGK	0.42303	1	13588	0	0	0	1				1.44131	1.48349	0.508434	0.566767	0.693813
GWHPARYT000452	495	K	Pectinesterase OS=Artemisia annua OX=35608 GN=CTI12_AA412630 PE=3 SV=1	CTI12_AA412630	1	5.94342e-05	67.057	2	TLYYGEYK(1)NHGPGASTSK	-2.9583	1	0	9062.9	0	0		1			1.44131	1.48349	0.508434	0.566767		0.674087
GWHPARYT000452	260	K	Pectinesterase OS=Artemisia annua OX=35608 GN=CTI12_AA412630 PE=3 SV=1	CTI12_AA412630	1	7.71613e-28	221.63	2	TVTEAVASAPNK(1)GK	-1.5179	2	169470	160560	0	0	1.027	0.973002			1.44131	1.48349	0.508434	0.566767	0.712544	0.655888
GWHPARYT000452	508	K	Pectinesterase OS=Artemisia annua OX=35608 GN=CTI12_AA412630 PE=3 SV=1	CTI12_AA412630	1	0.0425449	46.358	2	VK(1)WPGYHPTMK	-0.56073	1	0	61498	0	0		1			1.44131	1.48349	0.508434	0.566767		0.674087
GWHPARYT000452	517	K	Pectinesterase OS=Artemisia annua OX=35608 GN=CTI12_AA412630 PE=3 SV=1	CTI12_AA412630	1	0.00057434	74.733	2	WPGYHPTMK(1)EADAK	-3.652	3	64514	39455	0	0	1.24102	0.758976			1.44131	1.48349	0.508434	0.566767	0.861038	0.511616
GWHPARYT000453	284	K	pectinesterase OS=Artemisia annua OX=35608 GN=CTI12_AA148350 PE=3 SV=1	CTI12_AA148350	1	0.00853171	61.577	2	ENVEIGK(1)AK	-1.4133	1	0	70965	0	0		1			0.521927	0.49564	1.48189	1.50055		2.01759
GWHPARYT000453	287	K	pectinesterase OS=Artemisia annua OX=35608 GN=CTI12_AA148350 PE=3 SV=1	CTI12_AA148350	1	0.00338138	55.604	2	K(1)NVMLTGDGMDK	-0.49937	2	0	0	20421	25975			0.880291	1.11971	0.521927	0.49564	1.48189	1.50055			0.594035	0.7462
GWHPARYT000453	458	K	pectinesterase OS=Artemisia annua OX=35608 GN=CTI12_AA148350 PE=3 SV=1	CTI12_AA148350	1	0.0355496	62.969	2	PWK(1)EYSR	0.55658	2	0	0	31196	36453			0.92229	1.07771	0.521927	0.49564	1.48189	1.50055			0.622376	0.718211
GWHPARYT000453	685	K	pectinesterase OS=Artemisia annua OX=35608 GN=CTI12_AA148350 PE=3 SV=1	CTI12_AA148350	1	1.42118e-09	153.08	2	TITEAVASAPNK(1)GK	-0.43952	2	16301	23511	0	0	0.818899	1.1811			0.521927	0.49564	1.48189	1.50055	1.56899	2.38298
GWHPARYT000484	10	K	Thioredoxin h OS=Codonopsis lanceolata OX=103999 GN=TRX PE=2 SV=1	TRX	1	2.77329e-10	103.17	2	MEHHQISISK(1)VVK	-5.8288	3	0	72193	62610	0		1.07109	0.928911		1.00322	0.949426	1.00932	1.03804		1.12814	0.920337
GWHPARYT000510	228	K	Glucose-methanol-choline oxidoreductase OS=Cynara cardunculus var. scolymus OX=59895 GN=Ccrd_002478 PE=3 SV=1	Ccrd_002478	1	0.000337791	81.578	2	HTSADLLEYANPK(1)R	-2.6515	3	15589	4451.3	0	20380	1.15702	0.330376		1.51261	0.55991	0.552122	1.53184	1.35613	2.06644	0.598375		1.11539	1.86403
GWHPARYT000510	246	K	Glucose-methanol-choline oxidoreductase OS=Cynara cardunculus var. scolymus OX=59895 GN=Ccrd_002478 PE=3 SV=1	Ccrd_002478	0.95384	0.0328663	58.426	2	ILFK(0.092)TK(0.954)GK(0.954)LK	1.7831	3	1349700	1266000	0	1178300	1.06724	1.00105		0.931708	0.55991	0.552122	1.53184	1.35613	1.90609	1.8131		0.687036	0.378929
GWHPARYT000510	248	K	Glucose-methanol-choline oxidoreductase OS=Cynara cardunculus var. scolymus OX=59895 GN=Ccrd_002478 PE=3 SV=1	Ccrd_002478	0.95384	0.0328663	58.426	2	ILFK(0.092)TK(0.954)GK(0.954)LK	1.7831	3	1349700	1266000	0	1178300	1.06724	1.00105		0.931708	0.55991	0.552122	1.53184	1.35613	1.90609	1.8131		0.687036	0.378929
GWHPARYT000589	176	K	Enoyl reductase (ER) domain-containing protein OS=Lactuca sativa OX=4236 GN=LSAT_4X57401 PE=4 SV=1	LSAT_4X57401	1	0.0482073	51.577	2	VFVTAGSEEK(1)LAVCK	-3.7731	1	0	0	0	26798				1	0.828655	0.824398	1.16313	1.18381				0.844727
GWHPARYT000589	166	K	Enoyl reductase (ER) domain-containing protein OS=Lactuca sativa OX=4236 GN=LSAT_4X57401 PE=4 SV=1	LSAT_4X57401	1	0.00204374	47.844	2	YHGVK(1)VFVTAGSEEK	-4.4326	1	3807.6	0	0	0	1				0.828655	0.824398	1.16313	1.18381	1.20677
GWHPARYT000692	110	K	Pistil-specific extensin-like protein (Fragment) OS=Cynara cardunculus var. scolymus OX=59895 GN=Ccrd_001065 PE=4 SV=1	Ccrd_001065	1	2.22081e-08	110.44	2	K(1)LVAVQGVVYCK	-3.2016	3	65133	56755	0	0	1.06874	0.931265			0.99908	0.984759	1.017	0.99916	1.06972	0.945677
GWHPARYT000692	121	K	Pistil-specific extensin-like protein (Fragment) OS=Cynara cardunculus var. scolymus OX=59895 GN=Ccrd_001065 PE=4 SV=1	Ccrd_001065	1	6.33123e-10	159.83	2	LVAVQGVVYCK(1)SCK	-1.7948	8	198610	186280	134950	112590	1.25617	1.17819	0.853533	0.71211	0.99908	0.984759	1.017	0.99916	1.25733	1.19642	0.839265	0.712709	0.6316	0.080381
GWHPARYT000692	156	K	Pistil-specific extensin-like protein (Fragment) OS=Cynara cardunculus var. scolymus OX=59895 GN=Ccrd_001065 PE=4 SV=1	Ccrd_001065	1	2.98338e-06	119.43	2	YPIVVK(1)GTTDK	-2.7748	3	285040	0	295640	291490	0.980451		1.01691	1.00264	0.99908	0.984759	1.017	0.99916	0.981354		0.999913	1.00348	1.01891
GWHPARYT000717	43	K	Dormancy-associated protein OS=Codonopsis lanceolata OX=103999 GN=DRM PE=2 SV=1	DRM	1	5.77392e-06	120.75	2	VEVGEGSSGK(1)FFQR	0.52618	4	29154	32632	18361	15240	1.22256	1.3684	0.769958	0.639081	0.883884	0.867737	1.14088	1.1075	1.38316	1.57698	0.67488	0.577049	0.426923	0.202076
GWHPARYT000735	374	K	Cytochrome P450 OS=Cynara cardunculus var. scolymus OX=59895 GN=Ccrd_004678 PE=4 SV=1	Ccrd_004678	0.999939	0.00611414	42.17	3	AKEDIVVNSHDASYLIK(1)K	-1.4645	1	21730	0	0	0	1				1.23359	1.17448	0.794192	0.797739	0.810644
GWHPARYT000735	431	K	Cytochrome P450 OS=Cynara cardunculus var. scolymus OX=59895 GN=Ccrd_004678 PE=4 SV=1	Ccrd_004678	1	2.833e-50	248.24	2	ETEDPTADNK(1)QCPAK	-3.6644	4	62229	53086	19651	25021	1.55585	1.32726	0.491315	0.625576	1.23359	1.17448	0.794192	0.797739	1.26124	1.13008	0.618635	0.784186	0.592209	0.242893
GWHPARYT000735	129	K	Cytochrome P450 OS=Cynara cardunculus var. scolymus OX=59895 GN=Ccrd_004678 PE=4 SV=1	Ccrd_004678	1	0.0567454	42.446	2	HHTLK(1)SFYLSR	-0.57325	1	0	75921	0	0		1			1.23359	1.17448	0.794192	0.797739		0.851438
GWHPARYT000735	52	K	Cytochrome P450 OS=Cynara cardunculus var. scolymus OX=59895 GN=Ccrd_004678 PE=4 SV=1	Ccrd_004678	1	0.00208526	94.791	2	IQK(1)YNSTVFR	-2.6157	3	158380	103960	0	40382	1.56956	1.03025		0.400189	1.23359	1.17448	0.794192	0.797739	1.27235	0.877196		0.501654	0.571884
GWHPARYT000735	146	K	Cytochrome P450 OS=Cynara cardunculus var. scolymus OX=59895 GN=Ccrd_004678 PE=4 SV=1	Ccrd_004678	1	0.018863	46.768	3	LAESHNTFIPK(1)FR	-1.2215	1	8460.3	0	0	0	1				1.23359	1.17448	0.794192	0.797739	0.810644
GWHPARYT000735	124	K	Cytochrome P450 OS=Cynara cardunculus var. scolymus OX=59895 GN=Ccrd_004678 PE=4 SV=1	Ccrd_004678	1	9.87247e-05	72.075	3	VCAFLDPAEPK(1)HHTLK	-0.257	2	84336	48329	0	0	1.27141	0.728587			1.23359	1.17448	0.794192	0.797739	1.03066	0.620347
GWHPARYT005593	80	K	Histone H3/CENP-A, histone-fold protein OS=Helianthus annuus OX=4232 GN=HanXRQr2_Chr15g0705501 PE=4 SV=1	HanXRQr2_Chr15g0705501	1	0.0125441	43.613	2	EIAQDFK(1)TDLR	-2.176	1	95290	0	0	0	1
GWHPARYT005593	57	K	Histone H3/CENP-A, histone-fold protein OS=Helianthus annuus OX=4232 GN=HanXRQr2_Chr15g0705501 PE=4 SV=1	HanXRQr2_Chr15g0705501	1	0.00119552	84.999	2	YQK(1)STELLIR	-1.2044	6	24529	62140	0	86171	0.425752	1.07857		1.49568
GWHPARYT005593	24	K	Histone H3/CENP-A, histone-fold protein OS=Helianthus annuus OX=4232 GN=HanXRQr2_Chr15g0705501 PE=4 SV=1	HanXRQr2_Chr15g0705501	1	0.00267352	114.39	2	QLATK(1)AAR	-0.25389	2	0	0	42808	45182			0.97302	1.02698
GWHPARYT005593	123	K	Histone H3/CENP-A, histone-fold protein OS=Helianthus annuus OX=4232 GN=HanXRQr2_Chr15g0705501 PE=4 SV=1	HanXRQr2_Chr15g0705501	1	0.0110687	61.042	2	VTIMPK(1)DIQLAR	-1.0733	1	0	56809	0	0		1
GWHPARYT014549	70	K	ALOG domain-containing protein OS=Cynara cardunculus var. scolymus OX=59895 GN=Ccrd_001186 PE=3 SV=1	Ccrd_001186	1	0.0659126	47.361	2	YLDQFGK(1)TK	-0.91012	1	0	166210	0	0		1			0.925088	0.958246	1.0557	1.06097		1.04357
GWHPARYT000884	155	K	Ribosomal protein OS=Helianthus annuus OX=4232 GN=HannXRQ_Chr01g0024071 PE=3 SV=1	HannXRQ_Chr01g0024071	1	0.0596049	58.916	2	ATVK(1)FQLK	-0.9149	1	0	18017	0	0		1			1.08417	1.0824	0.898866	0.934565		0.923871
GWHPARYT000884	206	K	Ribosomal protein OS=Helianthus annuus OX=4232 GN=HannXRQ_Chr01g0024071 PE=3 SV=1	HannXRQ_Chr01g0024071	1	0.0288584	48.701	2	CLYLK(1)STMGK	-0.90362	3	0	40298	30780	22399		1.2933	0.987837	0.718861	1.08417	1.0824	0.898866	0.934565		1.19484	1.09898	0.769193	0.64376
GWHPARYT000884	195	K	Ribosomal protein OS=Helianthus annuus OX=4232 GN=HannXRQ_Chr01g0024071 PE=3 SV=1	HannXRQ_Chr01g0024071	1	0.0462131	56.014	2	K(1)NWQNVR	3.8348	2	0	120130	92520	0		1.12984	0.870162		1.08417	1.0824	0.898866	0.934565		1.04382	0.968067
GWHPARYT000884	63	K	Ribosomal protein OS=Helianthus annuus OX=4232 GN=HannXRQ_Chr01g0024071 PE=3 SV=1	HannXRQ_Chr01g0024071	1	3.73923e-05	104.76	3	MK(1)VCMLGDAQHVEEAEK	3.0603	6	162290	167350	115300	90429	1.21255	1.25035	0.861462	0.675639	1.08417	1.0824	0.898866	0.934565	1.11841	1.15516	0.958387	0.722944	0.741377	0.220398
GWHPARYT000957	107	K	Cyclic phosphodiesterase, 2',3'-cyclic-nucleotide 3'-phosphodiesterase OS=Helianthus annuus OX=4232 GN=HannXRQ_Chr04g0112231 PE=4 SV=1	HannXRQ_Chr04g0112231	1	5.08821e-16	134.49	2	AACQGLK(1)SYTATVDK	-3.048	3	43494	0	69636	78677	0.680278		1.08916	1.23057	0.718396		0.995796	1.28581	0.946939		1.09376	0.957036	1.15504
GWHPARYT000967	241	K	Putative SGNH hydrolase-type esterase domain-containing protein OS=Helianthus annuus OX=4232 GN=HannXRQ_Chr16g0504391 PE=3 SV=1	HannXRQ_Chr16g0504391	1	4.10747e-07	93.517	3	THCVTK(1)MNDAVNLFNDK	-4.6966	3	20733	18429	21762	0	1.02093	0.907475	1.0716		0.65435	0.694377	1.35777	1.2935	1.56022	1.30689	0.789233		0.505849
GWHPARYT001035	168	K	Fe2OG dioxygenase domain-containing protein OS=Mikania micrantha OX=192012 GN=E3N88_05478 PE=3 SV=1	E3N88_05478	1	0.0245583	65.404	2	YLDAHLK(1)K	1.8958	1	16760	0	0	0	1				1.08726	1.05683	0.914664	0.941247	0.919745
GWHPARYT001053	105	K	X8 domain-containing protein OS=Mikania micrantha OX=192012 GN=E3N88_33349 PE=4 SV=1	E3N88_33349	1	3.72948e-40	217.73	2	K(1)SGIITVTDPSFGDCK	-2.4196	3	466640	0	68624	242480	1.79998		0.264704	0.935321	1.02764	1.0561	0.961369	0.954897	1.75157		0.275341	0.979499	0.157197
GWHPARYT001053	104	K	X8 domain-containing protein OS=Mikania micrantha OX=192012 GN=E3N88_33349 PE=4 SV=1	E3N88_33349	1	8.1326e-09	178.94	2	NYWNCNFK(1)K	-1.2647	4	743920	694790	258850	405390	1.415	1.32155	0.492356	0.771088	1.02764	1.0561	0.961369	0.954897	1.37695	1.25136	0.512141	0.807509	0.508623	0.380046
GWHPARYT001067	153	K	beta-ketoacyl-[acyl-carrier-protein] synthase I OS=Mikania micrantha OX=192012 GN=E3N88_36835 PE=3 SV=1	E3N88_36835	1	0.00788431	69.327	2	ALEHSDLGADK(1)R	-2.2416	2	16797	11585	0	0	1.18364	0.816362			1.16519	1.12953	0.840381	0.864899	1.01583	0.722748
GWHPARYT001067	186	K	beta-ketoacyl-[acyl-carrier-protein] synthase I OS=Mikania micrantha OX=192012 GN=E3N88_36835 PE=3 SV=1	E3N88_36835	1	0.00599625	67.507	2	ALIEK(1)GHR	-1.1654	4	80676	69920	40911	37877	1.40683	1.21927	0.713406	0.660499	1.16519	1.12953	0.840381	0.864899	1.20738	1.07945	0.848908	0.763672	0.705283	0.00437557
GWHPARYT001067	124	K	beta-ketoacyl-[acyl-carrier-protein] synthase I OS=Mikania micrantha OX=192012 GN=E3N88_36835 PE=3 SV=1	E3N88_36835	1	1.61596e-09	137.89	2	GFTSEGYIDGK(1)NDR	-1.4112	3	102970	115700	0	78216	1.0405	1.16914		0.790364	1.16519	1.12953	0.840381	0.864899	0.892985	1.03507		0.913822	0.882862
GWHPARYT001067	142	K	beta-ketoacyl-[acyl-carrier-protein] synthase I OS=Mikania micrantha OX=192012 GN=E3N88_36835 PE=3 SV=1	E3N88_36835	1	0.00038535	87.251	2	K(1)ALEHSDLGADK	-0.7024	4	22866	22235	10849	13349	1.31985	1.28342	0.626214	0.770516	1.16519	1.12953	0.840381	0.864899	1.13273	1.13625	0.745154	0.890874	0.720944	0.123784
GWHPARYT001067	391	K	beta-ketoacyl-[acyl-carrier-protein] synthase I OS=Mikania micrantha OX=192012 GN=E3N88_36835 PE=3 SV=1	E3N88_36835	1	0.00935475	45.183	2	STAGIK(1)MNATK	-1.1118	1	0	20300	0	0		1			1.16519	1.12953	0.840381	0.864899		0.885327
GWHPARYT001074	257	K	Ribosomal protein 50S-L18Ae/60S-L20/60S-L18A domain-containing protein OS=Mikania micrantha OX=192012 GN=E3N88_02174 PE=3 SV=1	E3N88_02174	1	0.00500458	74.524	2	ENTK(1)QFHNSK	1.4855	2	6341.5	9079.7	0	0	0.822439	1.17756			0.946005	1.02527	1.02649	1.00223	0.869381	1.14853
GWHPARYT001074	263	K	Ribosomal protein 50S-L18Ae/60S-L20/60S-L18A domain-containing protein OS=Mikania micrantha OX=192012 GN=E3N88_02174 PE=3 SV=1	E3N88_02174	1	0.00285307	142.56	2	QFHNSK(1)IK	-0.96732	3	0	15691	27658	29019		0.650467	1.14656	1.20298	0.946005	1.02527	1.02649	1.00223		0.634432	1.11696	1.2003	1.89193
GWHPARYT001074	265	K	Ribosomal protein 50S-L18Ae/60S-L20/60S-L18A domain-containing protein OS=Mikania micrantha OX=192012 GN=E3N88_02174 PE=3 SV=1	E3N88_02174	1	0.0377148	63.397	2	IK(1)FPLVFK	0.48718	4	56836	64756	0	29204	1.13072	1.28828		0.580997	0.946005	1.02527	1.02649	1.00223	1.19526	1.25653		0.579706	0.461356
GWHPARYT001074	242	K	Ribosomal protein 50S-L18Ae/60S-L20/60S-L18A domain-containing protein OS=Mikania micrantha OX=192012 GN=E3N88_02174 PE=3 SV=1	E3N88_02174	1	2.01234e-14	119.55	2	SHCIQIIK(1)TATIPAK	-5.288	7	155160	152020	130990	149050	1.05691	1.03552	0.892272	1.01529	0.946005	1.02527	1.02649	1.00223	1.11724	1.01	0.869242	1.01304	0.890519	0.178644
GWHPARYT001074	249	K	Ribosomal protein 50S-L18Ae/60S-L20/60S-L18A domain-containing protein OS=Mikania micrantha OX=192012 GN=E3N88_02174 PE=3 SV=1	E3N88_02174	1	0.0186089	64.906	2	TATIPAK(1)LCK	-1.7243	3	261190	349490	0	384570	0.78731	1.05347		1.15922	0.946005	1.02527	1.02649	1.00223	0.832247	1.0275		1.15664	1.12568
GWHPARYT001074	209	K	Ribosomal protein 50S-L18Ae/60S-L20/60S-L18A domain-containing protein OS=Mikania micrantha OX=192012 GN=E3N88_02174 PE=3 SV=1	E3N88_02174	1	0.0238099	62.454	2	TGYHNMYK(1)EYR	0.42555	1	0	0	11523	0			1		0.946005	1.02527	1.02649	1.00223			0.97419
GWHPARYT001079	306	K	Pyruvate dehydrogenase E1 component subunit beta OS=Lactuca sativa OX=4236 GN=LSAT_4X29381 PE=4 SV=1	LSAT_4X29381	1	0.000411667	91.032	2	YHVMQAAK(1)TLVNK	0.1032	3	22168	33653	15947	0	0.926653	1.40674	0.666606		1.26565	1.28877	0.705188	0.740388	0.732154	1.09154	0.945289		1.29111
GWHPARYT001099	204	K	Ferredoxin--NADP reductase, chloroplastic OS=Helianthus annuus OX=4232 GN=FENR2 PE=3 SV=1	FENR2	1	0.00353773	60.734	2	GVCSNFLCDSK(1)PGDK	-1.9677	1	7933	0	0	0	1				1.10022	1.12091	0.891255	0.887614	0.908911
GWHPARYT001099	145	K	Ferredoxin--NADP reductase, chloroplastic OS=Helianthus annuus OX=4232 GN=FENR2 PE=3 SV=1	FENR2	1	0.0248236	61.48	2	K(1)PGAPHNVR	-1.7184	1	0	0	0	6393.6				1	1.10022	1.12091	0.891255	0.887614				1.12662
GWHPARYT001112	393	K	Obg-like ATPase 1 OS=Helianthus annuus OX=4232 GN=HannXRQ_Chr17g0564001 PE=3 SV=1	HannXRQ_Chr17g0564001	1	0.0110658	57.888	2	FNVSGGGK(1)K	2.139	4	11967	12495	7652.4	7447.7	1.20995	1.26333	0.77371	0.753014	1.00632	1.02161	0.975985	0.996093	1.20235	1.23661	0.792748	0.755968	0.635327	0.0534326
GWHPARYT001112	190	K	Obg-like ATPase 1 OS=Helianthus annuus OX=4232 GN=HannXRQ_Chr17g0564001 PE=3 SV=1	HannXRQ_Chr17g0564001	1	0.00144562	51.454	2	IEHELCLK(1)VK	-0.23898	1	20997	0	0	0	1				1.00632	1.02161	0.975985	0.996093	0.993724
GWHPARYT001112	286	K	Obg-like ATPase 1 OS=Helianthus annuus OX=4232 GN=HannXRQ_Chr17g0564001 PE=3 SV=1	HannXRQ_Chr17g0564001	1	0.000411667	81.908	2	YCEENK(1)LQSALPK	-0.82521	2	0	99249	0	74971		1.13935		0.860647	1.00632	1.02161	0.975985	0.996093		1.11525		0.864024	0.774732
GWHPARYT001160	23	K	Cupin 2 conserved barrel domain-containing protein OS=Cynara cardunculus var. scolymus OX=59895 GN=Ccrd_007097 PE=4 SV=1	Ccrd_007097	1	1.05676e-07	53.073	3	IIAGADSFGCALK(1)DALVDHLR	-0.10494	4	64741	69622	53990	51618	1.07915	1.16051	0.899942	0.860404	0.928987	0.92887	1.07384	1.0683	1.16164	1.24937	0.838058	0.805395	0.683042	0.0795119
GWHPARYT001183	189	K	glutathione transferase OS=Cynara cardunculus var. scolymus OX=59895 GN=Ccrd_008720 PE=3 SV=1	Ccrd_008720	1	0.000733732	94.865	3	K(1)HVSAWWDDISNRPSWK	-3.8905	2	0	169760	173410	0		0.989364	1.01064		0.887753	0.909027	1.1219	1.08132		1.08838	0.900824
GWHPARYT001183	138	K	glutathione transferase OS=Cynara cardunculus var. scolymus OX=59895 GN=Ccrd_008720 PE=3 SV=1	Ccrd_008720	1	0.0100188	79.795	2	VIQESEEK(1)LGK	-0.3083	3	42830	37960	0	34735	1.11223	0.985761		0.902013	0.887753	0.909027	1.1219	1.08132	1.25286	1.08441		0.834178	0.769244
GWHPARYT001183	4	K	glutathione transferase OS=Cynara cardunculus var. scolymus OX=59895 GN=Ccrd_008720 PE=3 SV=1	Ccrd_008720	1	0.0133335	45.654	2	VVK(1)VYGPDYASPK	-1.499	1	0	0	0	62023				1	0.887753	0.909027	1.1219	1.08132				0.924797
GWHPARYT001183	14	K	glutathione transferase OS=Cynara cardunculus var. scolymus OX=59895 GN=Ccrd_008720 PE=3 SV=1	Ccrd_008720	1	0.00286317	68.548	2	VYGPDYASPK(1)R	0.25823	2	12514	0	35729	0	0.51879		1.48121		0.887753	0.909027	1.1219	1.08132	0.584386		1.32027		2.25924
GWHPARYT001183	76	K	glutathione transferase OS=Cynara cardunculus var. scolymus OX=59895 GN=Ccrd_008720 PE=3 SV=1	Ccrd_008720	1	1.33023e-14	122.16	2	YYAEK(1)YNSQGTELLGK	-2.6386	2	0	0	10392	36411			0.444074	1.55593	0.887753	0.909027	1.1219	1.08132			0.395823	1.43892
GWHPARYT001188	188	K	Nucleic acid-binding, OB-fold OS=Cynara cardunculus var. scolymus OX=59895 GN=Ccrd_019471 PE=3 SV=1	Ccrd_019471	1	0.0251654	72.042	2	AGNAYHK(1)FR	-0.29239	1	0	0	0	7776.4				1	0.866298	0.856175	1.16463	1.11289				0.898558
GWHPARYT001188	181	K	Nucleic acid-binding, OB-fold OS=Cynara cardunculus var. scolymus OX=59895 GN=Ccrd_019471 PE=3 SV=1	Ccrd_019471	0.999487	0.0173862	80.815	3	TEK(0.001)PMLK(0.999)AGNAYHK	0.16576	1	11964	0	0	0	1				0.866298	0.856175	1.16463	1.11289	1.15434
GWHPARYT001205	201	K	Cysteine proteinase inhibitor OS=Cynara cardunculus var. scolymus OX=59895 GN=Ccrd_024401 PE=3 SV=1	Ccrd_024401	1	1.70514e-09	129.01	2	EIIHAK(1)AEVVDESAK	-3.3439	3	0	122110	99400	110450		1.10354	0.898301	0.998162	0.87439	0.887732	1.10222	1.13566		1.2431	0.81499	0.878931	0.707049
GWHPARYT001205	114	K	Cysteine proteinase inhibitor OS=Cynara cardunculus var. scolymus OX=59895 GN=Ccrd_024401 PE=3 SV=1	Ccrd_024401	1	3.11953e-09	112.27	3	EQVVAGTLHHLTLEAMDAGK(1)K	-2.1517	1	0	52373	0	0		1			0.87439	0.887732	1.10222	1.13566		1.12647
GWHPARYT001205	227	K	Cysteine proteinase inhibitor OS=Cynara cardunculus var. scolymus OX=59895 GN=Ccrd_024401 PE=3 SV=1	Ccrd_024401	1	0.0324042	44.82	2	FK(1)VEVHK	-3.9172	1	0	0	0	19215				1	0.87439	0.887732	1.10222	1.13566				0.880549
GWHPARYT001205	233	K	Cysteine proteinase inhibitor OS=Cynara cardunculus var. scolymus OX=59895 GN=Ccrd_024401 PE=3 SV=1	Ccrd_024401	1	9.93509e-05	86.838	2	K(1)DDGAFHLNHMVQDNN	-4.1514	3	0	27524	23571	31853		0.995467	0.852498	1.15204	0.87439	0.887732	1.10222	1.13566		1.12136	0.773435	1.01442	0.904636
GWHPARYT001205	125	K	Cysteine proteinase inhibitor OS=Cynara cardunculus var. scolymus OX=59895 GN=Ccrd_024401 PE=3 SV=1	Ccrd_024401	1	0.000294094	114.39	2	VWVK(1)PWLNFK	-2.063	4	144940	144620	91597	92607	1.22373	1.22103	0.773356	0.781883	0.87439	0.887732	1.10222	1.13566	1.39953	1.37545	0.701632	0.688486	0.500944	0.0011037
GWHPARYT001212	72	K	Armadillo-type fold OS=Cynara cardunculus var. scolymus OX=59895 GN=Ccrd_025699 PE=3 SV=1	Ccrd_025699	1	0.00154798	95.677	2	YIVEEAPEDAEK(1)GR	-1.7516	4	13400	18499	20673	26619	0.676845	0.934399	1.04421	1.34455			1.02794	0.972056			1.01582	1.3832
GWHPARYT001287	48	K	Small ubiquitin-related modifier OS=Mikania micrantha OX=192012 GN=E3N88_27367 PE=3 SV=1	E3N88_27367	1	0.00504381	79.311	2	K(1)LMNAYCDR	-1.9986	2	74228	67232	0	0	1.04946	0.950544
GWHPARYT001378	401	K	Cellulose synthase-like protein G3 OS=Lactuca sativa OX=4236 GN=LSAT_6X83340 PE=4 SV=1	LSAT_6X83340	1	0.00174778	64.21	3	LHCEGWK(1)SVFCHPSR	-3.0389	2	0	0	13041	9071.5			1.17951	0.820486	1.25111	1.25469	0.747674	0.746523			1.57758	1.09908
GWHPARYT015076	513	K	Putative heat shock protein (Fragment) OS=Taraxacum brevicorniculatum OX=1262544 GN=HSP PE=2 SV=1	HSP	1	0.0398245	71.066	2	ITITNDK(1)GR	-2.5614	4	22251	21573	15668	11003	1.26256	1.22409	0.889028	0.624328	0.763118	0.76889	1.2292	1.23879	1.65447	1.59202	0.723256	0.503982	0.37686	0.226253
GWHPARYT001445	154	K	Aminomethyltransferase OS=Artemisia annua OX=35608 GN=CTI12_AA332770 PE=3 SV=1	CTI12_AA332770	1	0.000156554	80.026	2	DK(1)DLAHIEEHMK	1.6103	4	56018	55357	49071	0	1.04742	1.03506	0.917524		1.08091	1.06173	0.915145	0.942218	0.969015	0.974882	1.0026		1.03466
GWHPARYT001445	371	K	Aminomethyltransferase OS=Artemisia annua OX=35608 GN=CTI12_AA332770 PE=3 SV=1	CTI12_AA332770	1	0.00241811	78.157	2	NIAMGYVK(1)SGLHK	-0.22084	3	0	42861	25691	33841		1.25578	0.752717	0.991503	1.08091	1.06173	0.915145	0.942218		1.18277	0.822511	1.05231	0.889697
GWHPARYT001445	396	K	Aminomethyltransferase OS=Artemisia annua OX=35608 GN=CTI12_AA332770 PE=3 SV=1	CTI12_AA332770	1	1.04335e-06	114.35	2	SYEGTVTK(1)MPFVPTK	-1.1155	2	47281	50498	0	0	0.967099	1.0329			1.08091	1.06173	0.915145	0.942218	0.894709	0.97285
GWHPARYT001446	201	K	dihydrolipoyllysine-residue succinyltransferase OS=Artemisia annua OX=35608 GN=CTI12_AA054170 PE=3 SV=1	CTI12_AA054170	1	2.15042e-10	142.32	2	AAAEPAPAEK(1)ADK	-2.9581	4	185830	174560	134510	140130	1.17053	1.09954	0.847267	0.882667	1.03761	1.00387	0.98402	0.974493	1.12809	1.0953	0.861026	0.90577	0.79511	0.0566544
GWHPARYT001446	191	K	dihydrolipoyllysine-residue succinyltransferase OS=Artemisia annua OX=35608 GN=CTI12_AA054170 PE=3 SV=1	CTI12_AA054170	1	2.06896e-15	173.35	2	APSK(1)AAAEPAPAEK	-1.2331	4	210680	190500	154130	132480	1.22526	1.1079	0.896378	0.770468	1.03761	1.00387	0.98402	0.974493	1.18084	1.10362	0.910935	0.790634	0.743914	0.0523076
GWHPARYT001446	223	K	dihydrolipoyllysine-residue succinyltransferase OS=Artemisia annua OX=35608 GN=CTI12_AA054170 PE=3 SV=1	CTI12_AA054170	0.999994	7.44417e-11	144.51	3	EKPK(1)AATPSHSR	-1.6809	3	28428	88454	0	0	0.486439	1.51356			1.03761	1.00387	0.98402	0.974493	0.468805	1.50772
GWHPARYT001446	215	K	dihydrolipoyllysine-residue succinyltransferase OS=Artemisia annua OX=35608 GN=CTI12_AA054170 PE=3 SV=1	CTI12_AA054170	1	9.63205e-05	117.21	2	IETPPPK(1)EAPK	-2.6602	4	356830	292890	244220	271820	1.22437	1.00498	0.837977	0.932679	1.03761	1.00387	0.98402	0.974493	1.17998	1.0011	0.851585	0.957091	0.838866	0.19754
GWHPARYT001446	187	K	dihydrolipoyllysine-residue succinyltransferase OS=Artemisia annua OX=35608 GN=CTI12_AA054170 PE=3 SV=1	CTI12_AA054170	1	2.81467e-10	154.48	3	SEEAVTHVAPSEK(1)APSK	0.4895	8	99542	89335	44177	36172	1.47894	1.32729	0.656356	0.537422	1.03761	1.00387	0.98402	0.974493	1.42532	1.32217	0.667014	0.551489	0.442542	0.0812729
GWHPARYT001446	290	K	dihydrolipoyllysine-residue succinyltransferase OS=Artemisia annua OX=35608 GN=CTI12_AA054170 PE=3 SV=1	CTI12_AA054170	1	0.0294344	63.908	2	SEYK(1)DAFLEK	0.28982	1	145910	0	0	0	1				1.03761	1.00387	0.98402	0.974493	0.963749
GWHPARYT001446	373	K	dihydrolipoyllysine-residue succinyltransferase OS=Artemisia annua OX=35608 GN=CTI12_AA054170 PE=3 SV=1	CTI12_AA054170	1	0.00201823	114.39	2	TINTLAK(1)K	-2.952	4	272700	234950	156400	149060	1.34152	1.15581	0.769392	0.733283	1.03761	1.00387	0.98402	0.974493	1.29288	1.15135	0.781886	0.752476	0.62916	0.0548441
GWHPARYT001474	61	K	Putative type III PLP-dependent enzyme (Fragment) OS=Taraxacum brevicorniculatum OX=1262544 PE=2 SV=1	--	0.99821	0.0445168	74.733	2	VVAVSK(0.998)TK(0.002)PVSLLR	-3.1816	1	0	108210	0	0		1			1.18533	1.13814	0.833083	0.843445		0.878626
GWHPARYT001502	306	K	3-dehydroquinate synthase domain-containing protein OS=Helianthus annuus OX=4232 GN=DHQS PE=3 SV=1	DHQS	1	0.00175377	75.006	2	SCENK(1)ADVVALDEK	-0.92139	3	0	32458	22716	30127		1.14153	0.798912	1.05955	1.05699	1.04007	0.948477	0.954461		1.09755	0.842311	1.11011	1.01144
GWHPARYT001509	78	K	Proteasome subunit alpha type OS=Helianthus annuus OX=4232 GN=HannXRQ_Chr16g0531541 PE=3 SV=1	HannXRQ_Chr16g0531541	1	8.62247e-09	108.44	3	IVNLDDHIALACAGLK(1)ADAR	-2.0065	2	81222	67759	0	0	1.09037	0.909633			0.943769	0.942457	1.05372	1.06006	1.15533	0.965171
GWHPARYT001558	20	K	Peptidyl-prolyl cis-trans isomerase OS=Lactuca sativa OX=4236 GN=LSAT_3X74081 PE=4 SV=1	LSAT_3X74081	1	2.88807e-06	121.86	2	ASHILIK(1)HQGSR	-0.4558	4	85097	76467	48719	47326	1.32134	1.18733	0.75648	0.73485	0.995985	0.996286	1.0272	0.980527	1.32666	1.19176	0.736447	0.749444	0.591984	0.0880827
GWHPARYT001558	78	K	Peptidyl-prolyl cis-trans isomerase OS=Lactuca sativa OX=4236 GN=LSAT_3X74081 PE=4 SV=1	LSAT_3X74081	1	0.00983419	61.577	2	YSDCSSAK(1)R	1.8761	1	9590.9	0	0	0	1				0.995985	0.996286	1.0272	0.980527	1.00403
GWHPARYT001578	110	K	Serine carboxypeptidase S28 family protein OS=Artemisia annua OX=35608 GN=CTI12_AA479370 PE=3 SV=1	CTI12_AA479370	1	3.92716e-06	112.95	2	K(1)FGAAVVTLEHR	-1.0338	2	48737	60530	0	0	0.892072	1.10793			0.806794	0.793512	1.18464	1.21505	1.1057	1.39623
GWHPARYT001618	14	K	Putative ubiquitin-conjugating enzyme E2 18 OS=Artemisia annua OX=35608 GN=CTI12_AA168390 PE=3 SV=1	CTI12_AA168390	1	0.00706782	99.174	2	ALSK(1)IACNR	-1.0332	4	165780	171260	57293	85314	1.38252	1.42822	0.477793	0.711473
GWHPARYT001630	103	K	Dehydrin 1 OS=Codonopsis lanceolata OX=103999 PE=2 SV=1	--	1	0.00206161	96.27	2	LPGGHK(1)EQQR	-0.86278	6	67419	62777	80521	89616	0.897923	0.836099	1.07242	1.19356	0.709861	0.588562	1.30051	1.40107	1.26493	1.42058	0.824617	0.85189	0.625793	0.059016
GWHPARYT001630	130	K	Dehydrin 1 OS=Codonopsis lanceolata OX=103999 PE=2 SV=1	--	1	0.0025147	62.705	2	LPGGHK(1)EEQR	0.35611	2	0	0	45355	49872			0.952566	1.04743	0.709861	0.588562	1.30051	1.40107			0.732456	0.747597
GWHPARYT001630	118	K	Dehydrin 1 OS=Codonopsis lanceolata OX=103999 PE=2 SV=1	--	1	5.05836e-10	166.48	2	TSTTTQGVGIK(1)DK	-0.27147	4	90476	32504	136310	127510	0.935636	0.336132	1.40962	1.31861	0.709861	0.588562	1.30051	1.40107	1.31806	0.571108	1.0839	0.94115	1.23514	0.472645
GWHPARYT001630	124	K	Dehydrin 1 OS=Codonopsis lanceolata OX=103999 PE=2 SV=1	--	1	0.0147567	71.896	2	VMDK(1)LPGGHK	-1.8438	3	58429	0	86005	86669	0.75848		1.11645	1.12507	0.709861	0.588562	1.30051	1.40107	1.06849		0.858471	0.803009	0.803442
GWHPARYT001714	161	K	Succinate dehydrogenase [ubiquinone] flavoprotein subunit, mitochondrial OS=Helianthus annuus OX=4232 GN=HannXRQ_Chr16g0530311 PE=3 SV=1	HannXRQ_Chr16g0530311	1	6.40319e-10	112.67	2	AFGGQSLDFGK(1)GGQAYR	-1.3053	3	23268	21941	19332	0	1.08155	1.01986	0.898592		0.918066	0.938053	1.07529	1.0686	1.17807	1.08721	0.835677		0.709361
GWHPARYT001714	146	K	Succinate dehydrogenase [ubiquinone] flavoprotein subunit, mitochondrial OS=Helianthus annuus OX=4232 GN=HannXRQ_Chr16g0530311 PE=3 SV=1	HannXRQ_Chr16g0530311	1	0.00118096	104.39	2	TEEGK(1)IYQR	-0.4153	4	21537	14107	22043	19387	1.11773	0.732128	1.14399	1.00615	0.918066	0.938053	1.07529	1.0686	1.21748	0.780476	1.0639	0.941563	1.04012	0.226077
GWHPARYT001714	524	K	Succinate dehydrogenase [ubiquinone] flavoprotein subunit, mitochondrial OS=Helianthus annuus OX=4232 GN=HannXRQ_Chr16g0530311 PE=3 SV=1	HannXRQ_Chr16g0530311	1	0.00011129	110.9	2	TQETLEEGCK(1)LIDK	-6.1488	3	26176	28873	0	12153	1.16854	1.28893		0.542528	0.918066	0.938053	1.07529	1.0686	1.27282	1.37405		0.507702	0.369492
GWHPARYT001782	380	K	Chaperonin Cpn60/TCP-1 family, groEL-like apical domain superfamily OS=Helianthus annuus OX=4232 GN=HannXRQ_Chr15g0483021 PE=3 SV=1	HannXRQ_Chr15g0483021	1	1.33107e-08	75.686	3	HPHSCTILIK(1)GPNDHTIAQIK	0.034302	2	37923	42535	0	0	0.942678	1.05732			0.978518	0.998583	0.99958	1.02332	0.963373	1.05882
GWHPARYT001782	283	K	Chaperonin Cpn60/TCP-1 family, groEL-like apical domain superfamily OS=Helianthus annuus OX=4232 GN=HannXRQ_Chr15g0483021 PE=3 SV=1	HannXRQ_Chr15g0483021	1	0.000268231	58.539	2	NK(1)VCAGTDNNFVVINQK	-1.56	1	0	0	0	17511				1	0.978518	0.998583	0.99958	1.02332				0.977213
GWHPARYT001782	370	K	Chaperonin Cpn60/TCP-1 family, groEL-like apical domain superfamily OS=Helianthus annuus OX=4232 GN=HannXRQ_Chr15g0483021 PE=3 SV=1	HannXRQ_Chr15g0483021	1	0.0032236	51.785	3	YTFVENVK(1)HPHSCTILIK	-2.2637	1	0	0	21613	0			1		0.978518	0.998583	0.99958	1.02332			1.00042
GWHPARYT001807	58	K	40S ribosomal protein S7 OS=Cynara cardunculus var. scolymus OX=59895 GN=Ccrd_015278 PE=3 SV=1	Ccrd_015278	1	0.000279972	92.445	2	K(1)AVVIHVPYR	-0.73288	3	0	106570	77135	85342		1.18831	0.860091	0.951603	1.02621	1.02664	0.96831	0.978832		1.15746	0.888239	0.972182	0.839924
GWHPARYT001825	264	K	Putative alpha/beta-Hydrolases superfamily protein OS=Helianthus annuus OX=4232 GN=HannXRQ_Chr07g0194591 PE=4 SV=1	HannXRQ_Chr07g0194591	1	0.0133967	55.754	2	FVLCLGK(1)SK	-3.0863	2	78135	0	0	41391	1.30741			0.692586	0.921029	0.922414	0.996908	1.15965	1.41952			0.597237
GWHPARYT006614	16	K	KOW domain-containing protein OS=Lactuca sativa OX=4236 GN=LSAT_3X80700 PE=3 SV=1	LSAT_3X80700	1	0.0173572	69.641	2	K(1)AHFTAPSSVR	-1.3685	2	0	0	29737	32006			0.963251	1.03675
GWHPARYT001852	76	K	KOW domain-containing protein OS=Mikania micrantha OX=192012 GN=E3N88_05024 PE=3 SV=1	E3N88_05024	1	0.0152217	76.85	2	K(1)WVIHVER	1.2422	3	43533	43232	31754	0	1.10192	1.09431	0.80377		0.961675	0.956643	1.08174	0.999938	1.14584	1.1439	0.743031		0.64846
GWHPARYT001864	295	K	Thiamine pyrophosphate enzyme, central domain-containing protein OS=Cynara cardunculus var. scolymus OX=59895 GN=Ccrd_012776 PE=3 SV=1	Ccrd_012776	1	9.96166e-07	143.25	3	LNWLLHFGEPPK(1)WSK	0.47536	3	0	416600	63057	75316		2.252	0.340865	0.407133	0.96527	0.931847	1.03628	1.0666		2.41671	0.328931	0.381711	0.157947
GWHPARYT001864	326	K	Thiamine pyrophosphate enzyme, central domain-containing protein OS=Cynara cardunculus var. scolymus OX=59895 GN=Ccrd_012776 PE=3 SV=1	Ccrd_012776	1	0.00052025	75.012	2	NPCVGLVGDAK(1)R	-2.2908	3	0	57790	59089	57158		0.996167	1.01856	0.985273	0.96527	0.931847	1.03628	1.0666		1.06902	0.982898	0.92375	0.864105
GWHPARYT001864	355	K	Thiamine pyrophosphate enzyme, central domain-containing protein OS=Cynara cardunculus var. scolymus OX=59895 GN=Ccrd_012776 PE=3 SV=1	Ccrd_012776	1	0.00168292	63.908	2	SHPWIEAISK(1)K	-2.081	1	0	0	0	21174				1	0.96527	0.931847	1.03628	1.0666				0.937557
GWHPARYT001864	494	K	Thiamine pyrophosphate enzyme, central domain-containing protein OS=Cynara cardunculus var. scolymus OX=59895 GN=Ccrd_012776 PE=3 SV=1	Ccrd_012776	1	0.0177611	61.042	2	SPK(1)EITGPYK	-1.005	2	35264	0	0	30941	1.0653			0.934703	0.96527	0.931847	1.03628	1.0666	1.10363			0.876337
GWHPARYT015076	429	K	Putative heat shock protein (Fragment) OS=Taraxacum brevicorniculatum OX=1262544 GN=HSP PE=2 SV=1	HSP	1	0.02495	47.334	2	NTTIPTK(1)K	-0.73734	2	0	12262	0	8136.5		1.20225		0.797755	0.763118	0.76889	1.2292	1.23879		1.56361		0.643979	0.411853
GWHPARYT001971	336	K	Tubulin alpha chain OS=Cynara cardunculus var. scolymus OX=59895 GN=Ccrd_010742 PE=3 SV=1	Ccrd_010742	1	0.00230398	58.508	2	DVNAAVGTIK(1)TK	-1.3748	1	0	0	0	13997				1
GWHPARYT001971	311	K	Tubulin alpha chain OS=Cynara cardunculus var. scolymus OX=59895 GN=Ccrd_010742 PE=3 SV=1	Ccrd_010742	1	0.00176553	68.548	2	HGK(1)YMACCLMYR	0.43174	2	0	0	22153	26984			0.901683	1.09832
GWHPARYT001984	281	K	Lysosomal Pro-Xaa carboxypeptidase OS=Helianthus annuus OX=4232 GN=HannXRQ_Chr17g0567741 PE=3 SV=1	HannXRQ_Chr17g0567741	1	0.0174753	61.577	2	TFHLCWK(1)LQR	-2.9424	1	0	0	0	87652				1	0.7583	0.676854	1.23967	1.32517				0.754618
GWHPARYT001987	327	K	Branched-chain-amino-acid aminotransferase OS=Lactuca sativa OX=4236 GN=LSAT_5X45560 PE=3 SV=1	LSAT_5X45560	1	0.0569024	51.43	2	K(1)SIIDVAR	-1.3292	1	0	0	14402	0			1		1.23411	1.17208	0.769043	0.824767			1.30032
GWHPARYT002032	139	K	Putative small GTPase superfamily, Rab type OS=Helianthus annuus OX=4232 GN=HannXRQ_Chr15g0472601 PE=4 SV=1	HannXRQ_Chr15g0472601	0.979549	0.00915538	44.654	3	IDK(0.02)PGALSK(0.98)QALTDQMGLK	-1.0463	2	24306	23645	0	0	1.01378	0.986215			1.01358	1.01972	0.973044	0.993662	1.0002	0.967147
GWHPARYT002043	16	K	KOW-like protein OS=Cynara cardunculus var. scolymus OX=59895 GN=Ccrd_012699 PE=3 SV=1	Ccrd_012699	1	0.052051	41.317	2	K(1)AHFSAPSSVR	-0.35954	1	0	0	20137	0			1		0.941542	0.922841	1.06631	1.06931			0.937816
GWHPARYT006614	76	K	KOW domain-containing protein OS=Lactuca sativa OX=4236 GN=LSAT_3X80700 PE=3 SV=1	LSAT_3X80700	1	0.00196412	104.39	2	K(1)WVIHIER	-2.966	4	130420	126310	99548	105600	1.12948	1.09388	0.862115	0.914527
GWHPARYT002048	246	K	Voltage dependent anion channel 2 OS=Artemisia annua OX=35608 GN=CTI12_AA269250 PE=3 SV=1	CTI12_AA269250	1	0.000315732	73.532	3	LNNHGK(1)LGALLQHELIPK	-1.0133	2	61575	61655	0	0	0.999351	1.00065			0.993035	0.998509	1.01894	0.989516	1.00636	1.00214
GWHPARYT002060	349	K	Acetamidase/Formamidase family protein OS=Artemisia annua OX=35608 GN=CTI12_AA484510 PE=4 SV=1	CTI12_AA484510	1	0.00195212	65.212	2	GK(1)QHYLDASVAYK	-1.7042	2	0	20089	0	19428		1.01673		0.983273	0.851543	0.866544	1.13214	1.14977		1.17331		0.85519	0.728868
GWHPARYT002060	360	K	Acetamidase/Formamidase family protein OS=Artemisia annua OX=35608 GN=CTI12_AA484510 PE=4 SV=1	CTI12_AA484510	1	0.00094756	44.045	2	QHYLDASVAYK(1)R	-0.13338	1	0	0	11690	0			1		0.851543	0.866544	1.13214	1.14977			0.883281
GWHPARYT002060	423	K	Acetamidase/Formamidase family protein OS=Artemisia annua OX=35608 GN=CTI12_AA484510 PE=4 SV=1	CTI12_AA484510	1	0.0365105	78.816	2	NNK(1)VPVGPR	-1.7343	1	0	0	0	8173.3				1	0.851543	0.866544	1.13214	1.14977				0.869738
GWHPARYT002065	313	K	Peroxidase OS=Lactuca sativa OX=4236 GN=LSAT_2X83840 PE=3 SV=1	LSAT_2X83840	1	0.0546322	76.605	2	VGVK(1)TGR	-2.3964	2	0	250030	0	118540		1.35676		0.643243	1.05181	1.08919	0.927209	0.931795		1.24566		0.690326	0.554185
GWHPARYT018539	83	K	40S ribosomal protein S13 OS=Tanacetum cinerariifolium OX=118510 GN=Tci_041326 PE=3 SV=1	Tci_041326	1	0.000723623	65.724	3	AHGLAPEIPEDLYHLIK(1)K	-5.4792	2	0	24259	16627	0		1.18667	0.813335		0.962899	0.98209	1.03906	1.01595		1.20831	0.78276
GWHPARYT018539	54	K	40S ribosomal protein S13 OS=Tanacetum cinerariifolium OX=118510 GN=Tci_041326 PE=3 SV=1	Tci_041326	1	2.5844e-30	155.96	2	DSHGIAQVK(1)SVTGSK	0.099598	4	125700	103070	101350	119230	1.11895	0.917503	0.902192	1.06136	0.962899	0.98209	1.03906	1.01595	1.16206	0.934235	0.868277	1.04469	0.932709	0.281298
GWHPARYT018539	60	K	40S ribosomal protein S13 OS=Tanacetum cinerariifolium OX=118510 GN=Tci_041326 PE=3 SV=1	Tci_041326	1	0.0508701	60.547	2	SVTGSK(1)ILR	-1.2315	2	114910	0	114920	0	0.999956		1.00004		0.962899	0.98209	1.03906	1.01595	1.03849		0.962451		0.926783
GWHPARYT002133	133	K	Leucine-rich repeat-containing N-terminal plant-type domain-containing protein OS=Mikania micrantha OX=192012 GN=E3N88_40099 PE=4 SV=1	E3N88_40099	1	0.000104555	123.99	2	GFICNK(1)SPTDGK	-0.48106	4	41036	26597	27208	85012	0.912656	0.591528	0.605116	1.8907	0.747986	0.767395	1.25348	1.23114	1.22015	0.770825	0.482751	1.53573	1.19398	0.945588
GWHPARYT002133	421	K	Leucine-rich repeat-containing N-terminal plant-type domain-containing protein OS=Mikania micrantha OX=192012 GN=E3N88_40099 PE=4 SV=1	E3N88_40099	1	0.0070086	66.619	2	K(1)SFSYVPCDIK	-0.011513	1	0	0	0	42994				1	0.747986	0.767395	1.25348	1.23114				0.812254
GWHPARYT002133	311	K	Leucine-rich repeat-containing N-terminal plant-type domain-containing protein OS=Mikania micrantha OX=192012 GN=E3N88_40099 PE=4 SV=1	E3N88_40099	1	0.000280783	97.084	2	LEK(1)ATVFDASK	-0.39012	4	27409	24822	37246	34765	0.882439	0.79915	1.19914	1.11927	0.747986	0.767395	1.25348	1.23114	1.17975	1.04138	0.956655	0.909129	0.841949	0.0521634
GWHPARYT002133	420	K	Leucine-rich repeat-containing N-terminal plant-type domain-containing protein OS=Mikania micrantha OX=192012 GN=E3N88_40099 PE=4 SV=1	E3N88_40099	1	0.0310414	59.645	2	QLSCPDK(1)K	-2.6439	2	0	0	6942.9	8123.9			0.921616	1.07838	0.747986	0.767395	1.25348	1.23114			0.735248	0.875921
GWHPARYT002166	107	K	Protein RALF-like 34 OS=Mikania micrantha OX=192012 GN=E3N88_20234 PE=3 SV=1	E3N88_20234	1	4.407e-15	128.97	2	SYYTHNCYK(1)AR	0.090154	7	255860	259810	509740	396980	0.719521	0.730629	1.43347	1.11637	1.0506	1.01771	0.958165	0.973526	0.684868	0.717915	1.49606	1.14673	1.89088	0.219566
GWHPARYT002168	37	K	Fungal lipase-like domain-containing protein OS=Cynara cardunculus var. scolymus OX=59895 GN=Ccrd_005434 PE=4 SV=1	Ccrd_005434	1	0.0403663	47.57	2	K(1)FVDCPDGHR	-2.4042	2	0	0	17439	18518			0.969992	1.03001	0.85595	0.873305	1.12516	1.14559			0.862094	0.89911
GWHPARYT002730	152	K	peptidylprolyl isomerase OS=Helianthus annuus OX=4232 GN=HannXRQ_Chr10g0312861 PE=4 SV=1	HannXRQ_Chr10g0312861	1	0.0125253	81.48	2	EMAAGTK(1)EEEK	-0.15157	1	0	0	6626.8	0			1		0.90499	0.738739	1.15549	1.20078			0.86543
GWHPARYT002730	173	K	peptidylprolyl isomerase OS=Helianthus annuus OX=4232 GN=HannXRQ_Chr10g0312861 PE=4 SV=1	HannXRQ_Chr10g0312861	1	0.0546943	43.168	2	IQAK(1)MEAK	-0.65985	1	0	19343	0	0		1			0.90499	0.738739	1.15549	1.20078		1.35366
GWHPARYT002285	142	K	CAP superfamily protein OS=Helianthus annuus OX=4232 GN=HanXRQr2_Chr12g0558921 PE=4 SV=1	HanXRQr2_Chr12g0558921	1	8.84677e-11	177.41	2	K(1)SVELGCAQAK	-2.9824	4	157700	160390	153580	127770	1.05232	1.07027	1.02482	0.852596	0.806519	0.837104	1.16788	1.1885	1.30476	1.27853	0.877509	0.717371	0.616816	0.127768
GWHPARYT002285	152	K	CAP superfamily protein OS=Helianthus annuus OX=4232 GN=HanXRQr2_Chr12g0558921 PE=4 SV=1	HanXRQr2_Chr12g0558921	1	2.36746e-20	198.44	2	SVELGCAQAK(1)CSK	-1.8638	4	323700	341380	405640	420090	0.868521	0.915958	1.08837	1.12715	0.806519	0.837104	1.16788	1.1885	1.07688	1.0942	0.931925	0.948377	0.866064	0.00109003
GWHPARYT002285	116	K	CAP superfamily protein OS=Helianthus annuus OX=4232 GN=HanXRQr2_Chr12g0558921 PE=4 SV=1	HanXRQr2_Chr12g0558921	1	3.56945e-05	117.77	2	QAVENWVDEK(1)K	0.50069	4	46915	45047	45244	51567	0.994104	0.954522	0.958696	1.09268	0.806519	0.837104	1.16788	1.1885	1.23259	1.14027	0.820888	0.919376	0.736134	0.134761
GWHPARYT002357	330	K	Phosphogluconate dehydrogenase (NADP(+)-dependent, decarboxylating) OS=Helianthus annuus OX=4232 GN=HanXRQr2_Chr14g0652241 PE=4 SV=1	HanXRQr2_Chr14g0652241	0.925602	0.0436296	57.476	2	DQVVDK(0.074)EK(0.926)LINDVR	-5.743	1	0	0	20757	0			1		1.02752	1.02886	0.963757	0.979865			1.03761
GWHPARYT006371	372	K	6-phosphogluconate dehydrogenase, decarboxylating OS=Cynara cardunculus var. scolymus OX=59895 GN=Ccrd_016368 PE=3 SV=1	Ccrd_016368	1	0.0168901	76.572	2	IWK(1)GGCIIR	-3.2769	2	537680	927630	0	0	0.733879	1.26612			1.13428	1.1644	0.840374	0.860948	0.647	1.08736
GWHPARYT002357	43	K	Phosphogluconate dehydrogenase (NADP(+)-dependent, decarboxylating) OS=Helianthus annuus OX=4232 GN=HanXRQr2_Chr14g0652241 PE=4 SV=1	HanXRQr2_Chr14g0652241	1	1.26333e-15	177.41	2	STIK(1)VDETVER	0.0014452	5	1439500	2182800	1320300	1467200	0.898312	1.36216	0.823926	0.915598	1.02752	1.02886	0.963757	0.979865	0.874253	1.32396	0.85491	0.934412	0.841824	0.228558
GWHPARYT006371	266	K	6-phosphogluconate dehydrogenase, decarboxylating OS=Cynara cardunculus var. scolymus OX=59895 GN=Ccrd_016368 PE=3 SV=1	Ccrd_016368	1	0.0494498	64.906	2	TGMK(1)GTGK	-0.79269	2	0	33735	0	17027		1.32914		0.670856	1.13428	1.1644	0.840374	0.860948		1.14149		0.779206	0.682625
GWHPARYT002387	24	K	DSBA-like thioredoxin domain, Thioredoxin-like superfamily OS=Helianthus annuus OX=4232 GN=HannXRQ_Chr14g0452481 PE=4 SV=1	HannXRQ_Chr14g0452481	1	5.76971e-35	207.06	2	NK(1)FGSQSEQMASR	-3.6301	4	94681	91812	62337	45797	1.28544	1.24648	0.846318	0.621762	1.21978	1.07955	0.860575	0.84009	1.05382	1.15463	0.983433	0.740114	0.7871	0.262511
GWHPARYT002451	489	K	Peptidase M16 N-terminal domain-containing protein OS=Mikania micrantha OX=192012 GN=E3N88_40600 PE=3 SV=1	E3N88_40600	1	0.000233302	76.563	2	IDAVNSSTVK(1)R	-0.98097	2	23557	0	16917	0	1.16406		0.835944		0.956027	0.99659	1.02753	1.01985	1.2176		0.813546		0.668157
GWHPARYT002451	62	K	Peptidase M16 N-terminal domain-containing protein OS=Mikania micrantha OX=192012 GN=E3N88_40600 PE=3 SV=1	E3N88_40600	1	0.0321282	46.068	2	LK(1)DLENPDHR	1.6861	1	0	0	15776	0			1		0.956027	0.99659	1.02753	1.01985			0.973206
GWHPARYT004862	24	K	Ribosomal protein S19e OS=Cynara cardunculus var. scolymus OX=59895 GN=Ccrd_015198 PE=3 SV=1	Ccrd_015198	1	0.00231237	82.716	2	AYAAHLK(1)R	1.6275	3	0	25781	14032	14271		1.43005	0.778345	0.791602	0.972989	0.991222	0.976501	1.05929		1.44272	0.797075	0.747296	0.517978
GWHPARYT004862	17	K	Ribosomal protein S19e OS=Cynara cardunculus var. scolymus OX=59895 GN=Ccrd_015198 PE=3 SV=1	Ccrd_015198	1	0.00763589	41.284	3	DVSPHEFVK(1)AYAAHLK	-2.0417	1	40420	0	0	0	1				0.972989	0.991222	0.976501	1.05929	1.02776
GWHPARYT002456	254	K	UDP-glucose 6-dehydrogenase OS=Helianthus annuus OX=4232 GN=HanXRQr2_Chr07g0308841 PE=4 SV=1	HanXRQr2_Chr07g0308841	1	0.00971883	40.83	2	ETPEGQAAIK(1)ALK	0.56003	1	0	0	23649	0			1		0.928619	0.910535	1.0574	1.10344			0.945715
GWHPARYT002456	191	K	UDP-glucose 6-dehydrogenase OS=Helianthus annuus OX=4232 GN=HanXRQr2_Chr07g0308841 PE=4 SV=1	HanXRQr2_Chr07g0308841	1	0.0316677	53.051	2	IVVEK(1)STVPVK	-1.0325	1	0	0	0	37412				1	0.928619	0.910535	1.0574	1.10344				0.906253
GWHPARYT002456	366	K	UDP-glucose 6-dehydrogenase OS=Helianthus annuus OX=4232 GN=HanXRQr2_Chr07g0308841 PE=4 SV=1	HanXRQr2_Chr07g0308841	1	0.0368767	50.09	2	QVIK(1)INDYQK	-1.196	2	22224	0	21268	0	1.02198		0.978019		0.928619	0.910535	1.0574	1.10344	1.10054		0.924928		0.840432
GWHPARYT002456	204	K	UDP-glucose 6-dehydrogenase OS=Helianthus annuus OX=4232 GN=HanXRQr2_Chr07g0308841 PE=4 SV=1	HanXRQr2_Chr07g0308841	1	2.65998e-06	122.66	2	TAEAIEK(1)ILTHNSK	-1.355	4	10419	25887	22309	9157.8	0.614937	1.52787	1.31669	0.5405	0.928619	0.910535	1.0574	1.10344	0.662206	1.67799	1.24522	0.48983	1.08616	1.03413
GWHPARYT002456	390	K	UDP-glucose 6-dehydrogenase OS=Helianthus annuus OX=4232 GN=HanXRQr2_Chr07g0308841 PE=4 SV=1	HanXRQr2_Chr07g0308841	1	0.00705717	70.552	2	VVASMFNTVSSK(1)K	-0.54497	2	63072	58345	0	0	1.03893	0.961068			0.928619	0.910535	1.0574	1.10344	1.11879	1.0555
GWHPARYT002479	381	K	Putative U-box domain-containing protein OS=Helianthus annuus OX=4232 GN=HannXRQ_Chr09g0264141 PE=3 SV=1	HannXRQ_Chr09g0264141	1	0.0230917	44.571	2	LCEPFIDATSSK(1)K	-0.87414	1	0	31570	0	0		1			1.08662	1.04308	0.935386	0.934914		0.958699
GWHPARYT002479	322	K	Putative U-box domain-containing protein OS=Helianthus annuus OX=4232 GN=HannXRQ_Chr09g0264141 PE=3 SV=1	HannXRQ_Chr09g0264141	1	0.0338182	58.476	2	SLLK(1)NTNTR	-0.68198	3	44643	47444	22900	0	1.16473	1.23781	0.597459		1.08662	1.04308	0.935386	0.934914	1.07189	1.18669	0.638729		0.595893
GWHPARYT002504	241	K	AP2/ERF domain-containing protein OS=Mikania micrantha OX=192012 GN=E3N88_45962 PE=3 SV=1	E3N88_45962	1	0.00394889	65.212	2	VQGLINDADK(1)LCR	4.1775	1	40742	0	0	0	1				1.1845	1.18327	0.812065	0.820167	0.844237
GWHPARYT002512	30	K	Pectinesterase OS=Helianthus annuus OX=4232 GN=PME31 PE=4 SV=1	PME31	1	1.6463e-09	90.89	2	TVQEAIDAVPLCNK(1)CR	-3.525	4	11092	15547	10646	32951	0.631699	0.885415	0.606299	1.87659	0.926739	0.945066	1.07146	1.05673	0.681636	0.936882	0.56586	1.77584	1.36282	0.552755
GWHPARYT002530	47	K	Nucleotide-binding, alpha-beta plait (Fragment) OS=Cynara cardunculus var. scolymus OX=59895 GN=Ccrd_005266 PE=4 SV=1	Ccrd_005266	1	0.00123505	91.245	2	IVNTK(1)CNVGANR	-3.0298	3	9125.3	8364	5184.6	0	1.20737	1.10665	0.685978		0.798141	0.942308	1.13195	1.1276	1.51273	1.1744	0.606014		0.400608
GWHPARYT010822	16	K	Ribosomal protein L34Ae OS=Cynara cardunculus var. scolymus OX=59895 GN=Ccrd_016123 PE=3 SV=1	Ccrd_016123	1	0.0157523	61.194	2	HSYATK(1)SNQHR	-3.7479	1	0	0	9796.7	0			1		0.534437	0.630852	1.44824	1.38647			0.690493
GWHPARYT010822	36	K	Ribosomal protein L34Ae OS=Cynara cardunculus var. scolymus OX=59895 GN=Ccrd_016123 PE=3 SV=1	Ccrd_016123	1	0.0597603	47.561	2	LVYQTTK(1)K	-1.3692	1	0	0	0	21337				1	0.534437	0.630852	1.44824	1.38647				0.721256
GWHPARYT010822	29	K	Ribosomal protein L34Ae OS=Cynara cardunculus var. scolymus OX=59895 GN=Ccrd_016123 PE=3 SV=1	Ccrd_016123	1	0.00132995	98.865	2	TPGGK(1)LVYQTTK	-0.33682	1	0	0	71076	0			1		0.534437	0.630852	1.44824	1.38647			0.690493
GWHPARYT002593	425	K	Auxin efflux carrier component OS=Mikania micrantha OX=192012 GN=E3N88_02650 PE=3 SV=1	E3N88_02650	1	0.000148161	108.91	2	DLLYK(1)DYQSDQK	1.0811	3	133580	0	78450	32714	1.63738		0.961617	0.400999	0.991514	1.00563	0.998143	1.00471	1.6514		0.963406	0.399118	0.583388
GWHPARYT002593	417	K	Auxin efflux carrier component OS=Mikania micrantha OX=192012 GN=E3N88_02650 PE=3 SV=1	E3N88_02650	1	0.00707397	69.327	2	GPGLYTNIGK(1)SAR	0.48597	3	181980	185700	103680	0	1.15822	1.1819	0.659878		0.991514	1.00563	0.998143	1.00471	1.16814	1.17528	0.661105		0.565949
GWHPARYT010709	63	K	Eukaryotic porin/Tom40 OS=Cynara cardunculus var. scolymus OX=59895 GN=Ccrd_001797 PE=3 SV=1	Ccrd_001797	1	0.0104357	66.664	2	NK(1)NITTDVK	-1.3979	1	0	56853	0	0		1			0.865952	0.839274	1.13784	1.15693		1.19151
GWHPARYT002602	30	K	Thioredoxin domain-containing protein OS=Lactuca sativa OX=4236 GN=LSAT_2X90501 PE=4 SV=1	LSAT_2X90501	1	0.00686811	55.754	2	VLK(1)FHSSNR	0.99382	1	21813	0	0	0	1				1.16735	1.16881	0.829977	0.83386	0.856642
GWHPARYT019108	90	K	methionine--tRNA ligase OS=Mikania micrantha OX=192012 GN=E3N88_01176 PE=3 SV=1	E3N88_01176	1	8.11566e-10	136.99	2	ALEENCTPK(1)QICDK	-5.5928	3	0	33427	21617	21306		1.31344	0.849391	0.837171	1.08162	1.05892	0.933927	0.925532		1.24035	0.909483	0.904529	0.729252
GWHPARYT019108	95	K	methionine--tRNA ligase OS=Mikania micrantha OX=192012 GN=E3N88_01176 PE=3 SV=1	E3N88_01176	1	3.00375e-12	153.25	2	QICDK(1)YHAIHR	-4.1726	4	45094	30839	24430	29460	1.3894	0.950186	0.752717	0.907697	1.08162	1.05892	0.933927	0.925532	1.28456	0.897313	0.80597	0.98073	0.860197	0.382682
GWHPARYT002676	181	K	UDP-glucuronate decarboxylase OS=Cynara cardunculus var. scolymus OX=59895 GN=Ccrd_016750 PE=3 SV=1	Ccrd_016750	1	0.00200817	85.716	2	SCYDEGK(1)R	-3.6231	3	13859	13732	6425.5	0	1.22226	1.21106	0.566681		1.26199	1.26587	0.731986	0.740151	0.968515	0.956701	0.774169		0.799337
GWHPARYT002681	16	K	UBC core domain-containing protein OS=Lactuca sativa OX=4236 GN=LSAT_9X65361 PE=3 SV=1	LSAT_9X65361	1	0.00409674	125.98	2	QLK(1)DLCK	-0.56225	3	109100	0	55763	55500	1.48528		0.759152	0.755571	0.977458	1.0233	0.993719	1.00552	1.51953		0.763951	0.751422	0.502755
GWHPARYT002682	318	K	Heat shock protein 70 OS=Lactuca sativa OX=4236 GN=LSAT_2X116640 PE=3 SV=1	LSAT_2X116640	1	0.002087	108.2	2	K(1)CMEPVEK	0.48722	3	21334	0	20662	16373	1.09651		1.06197	0.841525	0.920853	0.919294	1.09994	1.05991	1.19075		0.965475	0.79396	0.810812
GWHPARYT002682	334	K	Heat shock protein 70 OS=Lactuca sativa OX=4236 GN=LSAT_2X116640 PE=3 SV=1	LSAT_2X116640	1	0.000276931	42.17	2	MDK(1)SSVHDVVLVGGSTR	-4.1407	1	0	0	0	15394				1	0.920853	0.919294	1.09994	1.05991				0.943478
GWHPARYT002682	252	K	Heat shock protein 70 OS=Lactuca sativa OX=4236 GN=LSAT_2X116640 PE=3 SV=1	LSAT_2X116640	1	9.50847e-06	105.94	2	MVNHFVQEFK(1)R	-0.62318	7	28822	28640	16955	19945	1.22176	1.21405	0.718722	0.845467	0.920853	0.919294	1.09994	1.05991	1.32677	1.32063	0.653417	0.79768	0.54825	0.143844
GWHPARYT002698	402	K	Actin OS=Platycodon grandiflorus OX=94286 PE=2 SV=1	--	1	6.68217e-17	198.1	2	DAYVGDEAQSK(1)R	-0.84381	4	625120	610060	411950	339340	1.25876	1.22843	0.829512	0.683303	0.959094	0.941661	1.03903	1.06022	1.31244	1.30454	0.798353	0.644493	0.551168	0.146581
GWHPARYT002698	532	K	Actin OS=Platycodon grandiflorus OX=94286 PE=2 SV=1	--	1	2.61368e-10	132.01	2	DLTDSLMK(1)ILTER	-1.667	4	23968	29667	24380	27270	0.910595	1.12711	0.926248	1.03605	0.959094	0.941661	1.03903	1.06022	0.949432	1.19694	0.891456	0.977201	0.877676	0.098709
GWHPARYT002698	667	K	Actin OS=Platycodon grandiflorus OX=94286 PE=2 SV=1	--	1	0.016361	67.887	2	EITALAPSSMK(1)IK	-0.99016	2	40785	0	0	0	1				0.959094	0.941661	1.03903	1.06022	1.04265
GWHPARYT002698	669	K	Actin OS=Platycodon grandiflorus OX=94286 PE=2 SV=1	--	1	0.00192205	87.942	2	IK(1)VVAPPER	-1.0561	4	1067500	1042700	804040	865720	1.12964	1.1034	0.850845	0.916116	0.959094	0.941661	1.03903	1.06022	1.17782	1.17176	0.818886	0.864083	0.71634	0.0416275
GWHPARYT002698	58	K	Actin OS=Platycodon grandiflorus OX=94286 PE=2 SV=1	--	1	0.0506959	56.202	2	EK(1)PTVLHFK	-0.63086	1	0	74790	0	0		1			0.959094	0.941661	1.03903	1.06022		1.06195
GWHPARYT002698	65	K	Actin OS=Platycodon grandiflorus OX=94286 PE=2 SV=1	--	1	0.00152787	140.57	2	EKPTVLHFK(1)K	-0.57088	2	89916	0	0	37878	1.4072			0.592798	0.959094	0.941661	1.03903	1.06022	1.46722			0.559129
GWHPARYT002698	409	K	Actin OS=Platycodon grandiflorus OX=94286 PE=2 SV=1	--	1	4.72512e-11	72.438	3	GILTLK(1)YPIEHGIVSNWDDMEK	-1.8308	2	127820	0	36730	0	1.55357		0.44643		0.959094	0.941661	1.03903	1.06022	1.61983		0.429661		0.26525
GWHPARYT002698	391	K	Actin OS=Platycodon grandiflorus OX=94286 PE=2 SV=1	--	1	2.13447e-20	182.12	3	HTGVMVGMGQK(1)DAYVGDEAQSK	-0.35097	5	389430	0	0	328050	1.08555			0.914451	0.959094	0.941661	1.03903	1.06022	1.13185			0.862513
GWHPARYT002698	656	K	Actin OS=Platycodon grandiflorus OX=94286 PE=2 SV=1	--	1	0.000269289	117.8	2	MSK(1)EITALAPSSMK	-2.5877	6	243950	236320	201140	226730	1.0745	1.0409	0.885943	0.998657	0.959094	0.941661	1.03903	1.06022	1.12033	1.10538	0.852665	0.941936	0.806609	0.0798209
GWHPARYT002698	454	K	Actin OS=Platycodon grandiflorus OX=94286 PE=2 SV=1	--	1	5.88455e-08	133.29	3	VAPEEHPVLLTEAPLNPK(1)ANR	-2.738	3	308220	310640	275510	0	1.03387	1.04198	0.924148		0.959094	0.941661	1.03903	1.06022	1.07796	1.10654	0.889435		0.825108
GWHPARYT002706	70	K	Triosephosphate isomerase OS=Mikania micrantha OX=192012 GN=E3N88_37981 PE=3 SV=1	E3N88_37981	1	2.35742e-14	118.42	3	DSLRPEFHVAAQNCWVK(1)K	-1.3942	5	1776500	1575500	1059700	1344900	1.23441	1.09474	0.736337	0.93451	0.933173	0.975494	1.02668	1.06465	1.32281	1.12225	0.717199	0.877763	0.662164	0.256258
GWHPARYT002706	71	K	Triosephosphate isomerase OS=Mikania micrantha OX=192012 GN=E3N88_37981 PE=3 SV=1	E3N88_37981	1	0.000125242	93.772	2	K(1)GGAFTGEVSAEMLK	-0.81795	3	138120	123020	171770	0	0.95715	0.85251	1.19034		0.933173	0.975494	1.02668	1.06465	1.0257	0.873926	1.1594		1.13036
GWHPARYT002706	238	K	Triosephosphate isomerase OS=Mikania micrantha OX=192012 GN=E3N88_37981 PE=3 SV=1	E3N88_37981	1	0.0222179	46.675	3	ELGSQPDVDGFLVGGASLK(1)PEFIDIIK	-0.8746	1	0	11658	0	0		1			0.933173	0.975494	1.02668	1.06465		1.02512
GWHPARYT002706	4	K	Triosephosphate isomerase OS=Mikania micrantha OX=192012 GN=E3N88_37981 PE=3 SV=1	E3N88_37981	1	0.000827383	102.55	2	K(1)FFVGGNWK	-2.6523	6	415780	415210	442580	295480	1.05995	1.0585	1.12828	0.753271	0.933173	0.975494	1.02668	1.06465	1.13586	1.08509	1.09895	0.70753	0.809776	0.275463
GWHPARYT002706	133	K	Triosephosphate isomerase OS=Mikania micrantha OX=192012 GN=E3N88_37981 PE=3 SV=1	E3N88_37981	1	0.000105449	128.46	2	VIACVGETLK(1)ER	-2.5261	2	0	64017	0	303340		0.348527		1.65147	0.933173	0.975494	1.02668	1.06465		0.357283		1.55119	4.34163
GWHPARYT002766	413	K	Folylpolyglutamate synthase OS=Artemisia annua OX=35608 GN=CTI12_AA373460 PE=3 SV=1	CTI12_AA373460	1	0.00125714	86.135	2	LMK(1)TCASHGVHFK	-5.9034	3	0	11273	12592	13782		0.898319	1.00343	1.09825	0.873439	0.864354	1.11728	1.14493		1.0393	0.898097	0.959236	0.922968
GWHPARYT002776	99	K	Bifunctional inhibitor/plant lipid transfer protein/seed storage helical domain-containing protein OS=Mikania micrantha OX=192012 GN=E3N88_03326 PE=4 SV=1	E3N88_03326	1	7.98623e-10	169.81	2	LETAITIPK(1)R	-2.056	4	84237	61427	32678	39281	1.54831	1.12905	0.600635	0.722001	1.24102	1.26353	0.76414	0.731309	1.24761	0.893572	0.786028	0.987272	0.867444	0.387065
GWHPARYT013296	52	K	Ribosomal protein L35A OS=Helianthus annuus OX=4232 GN=HanXRQr2_Chr09g0381901 PE=4 SV=1	HanXRQr2_Chr09g0381901	1	1.14599e-09	171.09	2	EEVSWYQGK(1)R	-2.0731	3	0	57476	63985	71753		0.89242	0.993484	1.1141	0.86119	0.871919	1.13869	1.1282		1.02351	0.872481	0.987496	0.964811
GWHPARYT002805	165	K	Putative GATA type zinc finger transcription factor family protein OS=Helianthus annuus OX=4232 GN=HannXRQ_Chr07g0202281 PE=4 SV=1	HannXRQ_Chr07g0202281	1	0.0446287	42.446	2	HHFSQLFK(1)EK	3.3437	1	24945	0	0	0	1				0.998328	1.05127	0.959556	0.990848	1.00167
GWHPARYT002805	36	K	Putative GATA type zinc finger transcription factor family protein OS=Helianthus annuus OX=4232 GN=HannXRQ_Chr07g0202281 PE=4 SV=1	HannXRQ_Chr07g0202281	1	0.00970585	76.255	2	SCFK(1)CSHCK	-1.1009	2	13445	0	7507.8	0	1.28336		0.716639		0.998328	1.05127	0.959556	0.990848	1.28551		0.746844		0.580972
GWHPARYT002805	130	K	Putative GATA type zinc finger transcription factor family protein OS=Helianthus annuus OX=4232 GN=HannXRQ_Chr07g0202281 PE=4 SV=1	HannXRQ_Chr07g0202281	1	0.000180145	92.593	2	VTVENQAYHK(1)SCFK	-4.9051	4	13737	20943	14491	8961.7	0.945217	1.44105	0.997098	0.616637	0.998328	1.05127	0.959556	0.990848	0.946799	1.37077	1.03912	0.622333	0.775757	0.586564
GWHPARYT002829	161	K	Major intrinsic protein OS=Helianthus annuus OX=4232 GN=HannXRQ_Chr14g0460021 PE=3 SV=1	HannXRQ_Chr14g0460021	1	0.000136792	117.45	2	GFEGGSTYK(1)R	-0.24472	4	266520	248130	208060	213270	1.139	1.06041	0.889164	0.91143	1.0553	1.07859	0.917857	0.948257	1.07932	0.983143	0.968739	0.961163	0.937597	0.0604053
GWHPARYT002857	134	K	Putative SGNH hydrolase-type esterase superfamily protein OS=Helianthus annuus OX=4232 GN=HannXRQ_Chr12g0370491 PE=3 SV=1	HannXRQ_Chr12g0370491	1	0.0104357	51.531	2	EK(1)TSSVFSK	-0.93871	2	0	19006	15220	0		1.11062	0.889382		1.15622	1.29675	0.769755	0.777272		0.85646	1.15541
GWHPARYT002857	141	K	Putative SGNH hydrolase-type esterase superfamily protein OS=Helianthus annuus OX=4232 GN=HannXRQ_Chr12g0370491 PE=3 SV=1	HannXRQ_Chr12g0370491	1	6.95291e-05	153.25	2	TSSVFSK(1)LVR	-4.2792	2	1334500	1261100	0	0	1.02828	0.971721			1.15622	1.29675	0.769755	0.777272	0.889346	0.749349
GWHPARYT002885	1345	K	Clathrin heavy chain OS=Lactuca sativa OX=4236 GN=LSAT_8X12740 PE=3 SV=1	LSAT_8X12740	1	0.0393054	65.879	2	HEK(1)LMEHIK	0.65406	2	0	0	7446.1	7804.1			0.976525	1.02348	0.898851	0.906202	1.08975	1.1052			0.896101	0.926056
GWHPARYT013169	233	K	40S ribosomal protein S4 OS=Cynara cardunculus var. scolymus OX=59895 GN=Ccrd_010195 PE=3 SV=1	Ccrd_010195	1	0.024502	58.476	2	GTK(1)PWVSLPK	-2.868	1	529370	0	0	0	1				0.943096	0.921536	1.06004	1.07533	1.06034
GWHPARYT013169	240	K	40S ribosomal protein S4 OS=Cynara cardunculus var. scolymus OX=59895 GN=Ccrd_010195 PE=3 SV=1	Ccrd_010195	0.999991	0.0754711	54.556	2	GTKPWVSLPK(1)GK	-0.28627	1	0	0	106360	0			1		0.943096	0.921536	1.06004	1.07533			0.943364
GWHPARYT013169	75	K	40S ribosomal protein S4 OS=Cynara cardunculus var. scolymus OX=59895 GN=Ccrd_010195 PE=3 SV=1	Ccrd_010195	1	0.00606753	78.932	2	HILVDGK(1)VR	-0.17808	2	49169	45039	0	0	1.04384	0.956161			0.943096	0.921536	1.06004	1.07533	1.10682	1.03757
GWHPARYT013169	202	K	40S ribosomal protein S4 OS=Cynara cardunculus var. scolymus OX=59895 GN=Ccrd_010195 PE=3 SV=1	Ccrd_010195	1	4.90748e-07	49.717	3	HK(1)GSFETVHIQDSTGHEFATR	0.454	1	0	50119	0	0		1			0.943096	0.921536	1.06004	1.07533		1.08515
GWHPARYT013169	168	K	40S ribosomal protein S4 OS=Cynara cardunculus var. scolymus OX=59895 GN=Ccrd_010195 PE=3 SV=1	Ccrd_010195	1	0.00238628	94.63	2	LDLETNK(1)ITEFIK	-5.9935	2	0	41586	45764	0		0.952169	1.04783		0.943096	0.921536	1.06004	1.07533		1.03324	0.988485
GWHPARYT013169	120	K	40S ribosomal protein S4 OS=Cynara cardunculus var. scolymus OX=59895 GN=Ccrd_010195 PE=3 SV=1	Ccrd_010195	1	0.000800028	111.98	3	LHSIRDEEAK(1)FK	-0.61713	5	153720	151190	168150	164930	0.963777	0.947915	1.05425	1.03406	0.943096	0.921536	1.06004	1.07533	1.02193	1.02862	0.99454	0.961619	0.954029	0.0284166
GWHPARYT013169	53	K	40S ribosomal protein S4 OS=Cynara cardunculus var. scolymus OX=59895 GN=Ccrd_010195 PE=3 SV=1	Ccrd_010195	1	0.0373588	53.517	2	LK(1)YALTYR	-2.1254	1	0	0	0	86911				1	0.943096	0.921536	1.06004	1.07533				0.929945
GWHPARYT013169	106	K	40S ribosomal protein S4 OS=Cynara cardunculus var. scolymus OX=59895 GN=Ccrd_010195 PE=3 SV=1	Ccrd_010195	1	0.0141034	90.263	2	LLYDTK(1)GR	-1.1531	2	68422	62273	0	0	1.04705	0.952952			0.943096	0.921536	1.06004	1.07533	1.11022	1.03409
GWHPARYT013169	16	K	40S ribosomal protein S4 OS=Cynara cardunculus var. scolymus OX=59895 GN=Ccrd_010195 PE=3 SV=1	Ccrd_010195	1	0.00547769	98.167	2	LNAPK(1)HWMLDK	4.8591	3	0	93020	85153	92308		1.03172	0.944462	1.02382	0.943096	0.921536	1.06004	1.07533		1.11956	0.890971	0.952097	0.850418
GWHPARYT013169	37	K	40S ribosomal protein S4 OS=Cynara cardunculus var. scolymus OX=59895 GN=Ccrd_010195 PE=3 SV=1	Ccrd_010195	1	0.00127396	103.87	2	PSSGPHK(1)SR	-4.6951	2	0	0	5622.5	17159			0.493602	1.5064	0.943096	0.921536	1.06004	1.07533			0.465647	1.40087
GWHPARYT002917	323	K	ATP-dependent RNA helicase OS=Mikania micrantha OX=192012 GN=E3N88_23604 PE=3 SV=1	E3N88_23604	1	0.00733105	55.578	2	GFSLISLHGK(1)MK	-0.21014	1	41265	0	0	0	1
GWHPARYT002926	449	K	Phox homologous domain-containing protein OS=Cynara cardunculus var. scolymus OX=59895 GN=Ccrd_011627 PE=4 SV=1	Ccrd_011627	1	4.08272e-06	137.89	2	LEAASSK(1)IFGGDR	-2.4063	2	175780	182460	0	0	0.981353	1.01865			1.01451	1.03127	0.969151	0.985068	0.967318	0.987758
GWHPARYT002930	238	K	Biotin/lipoyl attachment OS=Helianthus annuus OX=4232 GN=HanXRQr2_Chr09g0382911 PE=4 SV=1	HanXRQr2_Chr09g0382911	1	0.0488682	44.853	2	ELPVK(1)SDAAGEVIK	-2.8104	2	0	156000	0	40074		1.59124		0.408764	1.19012	1.22137	0.780521	0.807991		1.30283		0.505902	0.38831
GWHPARYT002930	207	K	Biotin/lipoyl attachment OS=Helianthus annuus OX=4232 GN=HanXRQr2_Chr09g0382911 PE=4 SV=1	HanXRQr2_Chr09g0382911	1	0.0630834	45.939	2	GK(1)TLPPLLK	-2.1942	1	0	0	0	61503				1	1.19012	1.22137	0.780521	0.807991				1.23764
GWHPARYT002930	76	K	Biotin/lipoyl attachment OS=Helianthus annuus OX=4232 GN=HanXRQr2_Chr09g0382911 PE=4 SV=1	HanXRQr2_Chr09g0382911	1	3.28885e-06	105.08	2	TSDTAVISK(1)SNEK	-2.939	2	12257	16265	0	0	0.859477	1.14052			1.19012	1.22137	0.780521	0.807991	0.722179	0.933806
GWHPARYT002964	90	K	Uroporphyrinogen decarboxylase OS=Mikania micrantha OX=192012 GN=E3N88_03424 PE=3 SV=1	E3N88_03424	1	0.000172491	78.888	2	SYQTLCEK(1)HPSFR	-2.6691	4	15164	5138.2	6702.9	5506.4	1.86568	0.63217	0.82468	0.677471	1.28825	1.28407	0.714258	0.713423	1.44823	0.492316	1.1546	0.949606	1.36305	0.587042
GWHPARYT002978	145	K	Alpha-galactosidase OS=Cynara cardunculus var. scolymus OX=59895 GN=Ccrd_014578 PE=3 SV=1	Ccrd_014578	1	0.0434698	44.045	2	AIADYVHGK(1)DLK	-1.0375	2	0	17546	36426	0		0.650189	1.34981		0.586517	0.557447	1.40811	1.44792		1.16637	0.958596
GWHPARYT002978	196	K	Alpha-galactosidase OS=Cynara cardunculus var. scolymus OX=59895 GN=Ccrd_014578 PE=3 SV=1	Ccrd_014578	1	0.000382971	73.502	2	YDNCFNLGIK(1)PK	0.090399	1	0	0	48841	0			1		0.586517	0.557447	1.40811	1.44792			0.710171
GWHPARYT002980	212	K	Superoxide dismutase OS=Helianthus annuus OX=4232 GN=HannXRQ_Chr08g0221521 PE=2 SV=2	HannXRQ_Chr08g0221521	1	0.0705967	59.645	2	NIWK(1)VINWK	-1.1387	1	17398	0	0	0	1				1.15595	1.16331	0.858968	0.821766	0.865088
GWHPARYT002980	208	K	Superoxide dismutase OS=Helianthus annuus OX=4232 GN=HannXRQ_Chr08g0221521 PE=2 SV=2	HannXRQ_Chr08g0221521	1	0.0255755	57.042	2	NVRPDYLK(1)NIWK	-2.4693	1	0	0	53903	0			1		1.15595	1.16331	0.858968	0.821766			1.16419
GWHPARYT002995	344	K	Glutathione S-transferase/chloride channel, C-terminal OS=Cynara cardunculus var. scolymus OX=59895 GN=Ccrd_011590 PE=4 SV=1	Ccrd_011590	0.996171	0.000219081	51.333	3	IGECVLFSGHEGK(0.004)PEDVLNPK(0.996)K	1.0916	2	32018	25744	0	0	1.10862	0.891382			1.08223	1.08669	0.908658	0.922427	1.02439	0.820274
GWHPARYT002995	289	K	Glutathione S-transferase/chloride channel, C-terminal OS=Cynara cardunculus var. scolymus OX=59895 GN=Ccrd_011590 PE=4 SV=1	Ccrd_011590	1	0.0379383	61.042	2	LVVLITNVK(1)PGK	-0.60026	1	0	14691	0	0		1			1.08223	1.08669	0.908658	0.922427		0.920227
GWHPARYT003023	89	K	Putative metallo-hydrolase/oxidoreductase superfamily protein OS=Helianthus annuus OX=4232 GN=GLX2-2 PE=3 SV=1	GLX2-2	1	0.0056755	55.578	2	GCTNK(1)VENGDK	-2.5318	1	0	5626.2	0	0		1			0.898353	0.891593	1.10451	1.10554		1.12159
GWHPARYT003023	197	K	Putative metallo-hydrolase/oxidoreductase superfamily protein OS=Helianthus annuus OX=4232 GN=GLX2-2 PE=3 SV=1	GLX2-2	1	0.000125481	115.05	2	IAQK(1)LSWAQHQR	-4.3598	3	0	22531	29131	25610		0.874741	1.13098	0.99428	0.898353	0.891593	1.10451	1.10554		0.981099	1.02396	0.899361	0.916688
GWHPARYT003023	67	K	Putative metallo-hydrolase/oxidoreductase superfamily protein OS=Helianthus annuus OX=4232 GN=GLX2-2 PE=3 SV=1	GLX2-2	1	0.0429374	50.116	2	IK(1)ELVPGIK	-2.9349	1	0	0	37773	0			1		0.898353	0.891593	1.10451	1.10554			0.905375
GWHPARYT003023	236	K	Putative metallo-hydrolase/oxidoreductase superfamily protein OS=Helianthus annuus OX=4232 GN=GLX2-2 PE=3 SV=1	GLX2-2	1	5.57104e-20	201.65	2	VDQPELQEK(1)VGCK	-1.8725	4	137990	130540	191650	216970	0.815122	0.771114	1.1321	1.28167	0.898353	0.891593	1.10451	1.10554	0.907352	0.864873	1.02497	1.15931	1.23504	0.120697
GWHPARYT003023	84	K	Putative metallo-hydrolase/oxidoreductase superfamily protein OS=Helianthus annuus OX=4232 GN=GLX2-2 PE=3 SV=1	GLX2-2	1	1.67564e-15	140.78	2	VYGGSVDNVK(1)GCTNK	-2.0393	4	40557	57747	39858	47759	0.872564	1.2424	0.857526	1.02751	0.898353	0.891593	1.10451	1.10554	0.971293	1.39346	0.776383	0.929421	0.733158	0.127638
GWHPARYT003047	378	K	Glutamate dehydrogenase OS=Cynara cardunculus var. scolymus OX=59895 GN=Ccrd_017174 PE=3 SV=1	Ccrd_017174	1	0.000832909	42.028	3	AFHNIK(1)SMCQSHDCSLR	-0.90573	2	37567	39441	0	0	0.975665	1.02434			1.21466	1.15191	0.825482	0.807946	0.803241	0.889248
GWHPARYT009648	36	K	Glutamate dehydrogenase OS=Lactuca sativa OX=4236 GN=LSAT_2X57620 PE=3 SV=1	LSAT_2X57620	1	0.00214151	89.382	2	EIK(1)VECTIPK	-4.7519	3	142960	0	79241	124200	1.2381		0.686265	1.07563	1.10873	1.13328	0.863957	0.894039	1.11669		0.794329	1.20311	0.711325
GWHPARYT003093	256	K	Alcohol dehydrogenase, C-terminal OS=Cynara cardunculus var. scolymus OX=59895 GN=Ccrd_017124 PE=4 SV=1	Ccrd_017124	1	1.17044e-05	61.745	3	DDGCHHVIIYK(1)EEDFVTR	-2.5395	2	0	0	75627	65330			1.07305	0.926949	1.07716	1.07594	0.909446	0.937457			1.17989	0.988791
GWHPARYT003093	293	K	Alcohol dehydrogenase, C-terminal OS=Cynara cardunculus var. scolymus OX=59895 GN=Ccrd_017124 PE=4 SV=1	Ccrd_017124	1	0.000458682	97.268	2	DTFQGSLACLK(1)SR	-1.1244	3	51473	0	39017	35823	1.22251		0.926674	0.850815	1.07716	1.07594	0.909446	0.937457	1.13494		1.01894	0.907577	0.897794
GWHPARYT003093	245	K	Alcohol dehydrogenase, C-terminal OS=Cynara cardunculus var. scolymus OX=59895 GN=Ccrd_017124 PE=4 SV=1	Ccrd_017124	1	0.00106928	79.235	2	QAK(1)DDGCHHVIIYK	-3.9395	2	4727.5	3139.3	0	0	1.20189	0.798114			1.07716	1.07594	0.909446	0.937457	1.11579	0.741783
GWHPARYT003121	120	K	MSP domain-containing protein OS=Lactuca sativa OX=4236 GN=LSAT_7X9220 PE=3 SV=1	LSAT_7X9220	1	0.003484	76.196	3	EAGNHVEECK(1)LR	0.36535	2	43340	0	0	0	1				0.969766	1.02883	1.01772	0.983684	1.03118
GWHPARYT003121	22	K	MSP domain-containing protein OS=Lactuca sativa OX=4236 GN=LSAT_7X9220 PE=3 SV=1	LSAT_7X9220	1	0.0091642	62.454	2	K(1)QISCSFQLLNK	-4.8387	2	0	39790	0	9969.5		1.59929		0.400707	0.969766	1.02883	1.01772	0.983684		1.55448		0.407354	0.262051
GWHPARYT003126	174	K	IQ motif, EF-hand binding, BAG family molecular chaperone regulator 5/6/7/8 OS=Helianthus annuus OX=4232 GN=ATBAG7 PE=4 SV=1	ATBAG7	1	0.00359203	75.5	2	GK(1)GEGAPISR	-0.85674	1	0	0	10218	0			1		0.454919	0.467383	1.52935	1.54835			0.653872
GWHPARYT003126	142	K	IQ motif, EF-hand binding, BAG family molecular chaperone regulator 5/6/7/8 OS=Helianthus annuus OX=4232 GN=ATBAG7 PE=4 SV=1	ATBAG7	1	0.0210261	60.547	2	SPEK(1)DGLDR	-1.5474	3	0	12077	27578	23768		0.57126	1.30448	1.12426	0.454919	0.467383	1.52935	1.54835		1.22225	0.852963	0.726104	0.59407
GWHPARYT003126	85	K	IQ motif, EF-hand binding, BAG family molecular chaperone regulator 5/6/7/8 OS=Helianthus annuus OX=4232 GN=ATBAG7 PE=4 SV=1	ATBAG7	1	0.0315367	58.889	2	TPLYTSAK(1)K	0.9224	1	0	0	25908	0			1		0.454919	0.467383	1.52935	1.54835			0.653872
GWHPARYT003149	7	K	Ribosomal protein S10 OS=Helianthus annuus OX=4232 GN=HanXRQr2_Chr13g0571981 PE=4 SV=1	HanXRQr2_Chr13g0571981	0.999115	2.30967e-13	142.74	3	AYAAMK(0.999)PTK(0.001)PGLEEPQEQIHK	0.51903	4	217770	213540	188700	205860	1.05474	1.03425	0.913945	0.997058	0.941354	0.925311	1.04791	1.08543	1.12045	1.11774	0.872161	0.918586	0.800113	0.0383779
GWHPARYT003149	10	K	Ribosomal protein S10 OS=Helianthus annuus OX=4232 GN=HanXRQr2_Chr13g0571981 PE=4 SV=1	HanXRQr2_Chr13g0571981	1	6.95748e-13	158.13	2	PTK(1)PGLEEPQEQIHK	-3.7832	8	217370	96937	0	170310	1.34562	0.600084		1.0543	0.941354	0.925311	1.04791	1.08543	1.42945	0.648522		0.97132	1.49774
GWHPARYT003149	22	K	Ribosomal protein S10 OS=Helianthus annuus OX=4232 GN=HanXRQr2_Chr13g0571981 PE=4 SV=1	HanXRQr2_Chr13g0571981	0.999979	1.74e-08	52.168	3	PTKPGLEEPQEQIHK(1)IR	-1.3247	3	0	62177	47683	0		1.13193	0.868068		0.941354	0.925311	1.04791	1.08543		1.2233	0.828381
GWHPARYT003149	30	K	Ribosomal protein S10 OS=Helianthus annuus OX=4232 GN=HanXRQr2_Chr13g0571981 PE=4 SV=1	HanXRQr2_Chr13g0571981	1	0.067602	58.889	2	ITLSSK(1)NVK	-0.27174	1	0	0	61793	0			1		0.941354	0.925311	1.04791	1.08543			0.954281
GWHPARYT003149	70	K	Ribosomal protein S10 OS=Helianthus annuus OX=4232 GN=HanXRQr2_Chr13g0571981 PE=4 SV=1	HanXRQr2_Chr13g0571981	1	1.13996e-26	191.18	2	K(1)SPCGEGTNTWDR	-2.1791	4	317850	323990	303230	329990	0.99713	1.01639	0.951265	1.03521	0.941354	0.925311	1.04791	1.08543	1.05925	1.09843	0.907774	0.95374	0.862635	0.0092434
GWHPARYT003149	62	K	Ribosomal protein S10 OS=Helianthus annuus OX=4232 GN=HanXRQr2_Chr13g0571981 PE=4 SV=1	HanXRQr2_Chr13g0571981	1	0.0014057	89.359	2	MPTK(1)VLNITTR	-1.8967	4	229640	230790	125610	66542	1.40758	1.41463	0.769926	0.407869	0.941354	0.925311	1.04791	1.08543	1.49527	1.52881	0.734726	0.375769	0.368579	0.471129
GWHPARYT003149	37	K	Ribosomal protein S10 OS=Helianthus annuus OX=4232 GN=HanXRQr2_Chr13g0571981 PE=4 SV=1	HanXRQr2_Chr13g0571981	1	2.55988e-05	126.32	2	NLEK(1)VCADLVR	-4.5965	3	279690	232770	0	215220	1.15308	0.959639		0.887286	0.941354	0.925311	1.04791	1.08543	1.22491	1.0371		0.817454	0.788212
GWHPARYT008502	188	K	phosphopyruvate hydratase OS=Helianthus annuus OX=4232 GN=LOS2 PE=3 SV=1	LOS2	1	0.000626939	70.638	2	EAMK(1)MGVEVYHHLK	-3.3208	1	0	0	0	45195				1	0.825988	0.823001	1.16704	1.18397				0.844617
GWHPARYT008502	238	K	phosphopyruvate hydratase OS=Helianthus annuus OX=4232 GN=LOS2 PE=3 SV=1	LOS2	1	0.00076846	113.34	2	TAIAK(1)AGYTGK	-1.4509	4	782220	789650	415430	608440	1.20539	1.21684	0.640172	0.937598	0.825988	0.823001	1.16704	1.18397	1.45933	1.47854	0.548542	0.791911	0.455744	0.247808
GWHPARYT003180	179	K	Cysteine/histidine-rich domain-containing protein OS=Cynara cardunculus var. scolymus OX=59895 GN=Ccrd_011508 PE=4 SV=1	Ccrd_011508	1	0.0235087	51.454	2	GWK(1)CCDVHVK	-0.27366	2	44728	0	25606	0	1.27187		0.728126		0.916777	0.908299	1.11496	1.05997	1.38733		0.653052		0.470725
GWHPARYT003180	65	K	Cysteine/histidine-rich domain-containing protein OS=Cynara cardunculus var. scolymus OX=59895 GN=Ccrd_011508 PE=4 SV=1	Ccrd_011508	0.999864	0.0229707	63.421	3	HTTEKPVLAK(1)AAVTPK	1.3112	2	29961	0	0	0	1				0.916777	0.908299	1.11496	1.05997	1.09078
GWHPARYT003180	144	K	Cysteine/histidine-rich domain-containing protein OS=Cynara cardunculus var. scolymus OX=59895 GN=Ccrd_011508 PE=4 SV=1	Ccrd_011508	1	0.00457781	70.806	2	IVDINQPQICK(1)NK	-3.0213	1	0	0	15275	0			1		0.916777	0.908299	1.11496	1.05997			0.896895
GWHPARYT003180	146	K	Cysteine/histidine-rich domain-containing protein OS=Cynara cardunculus var. scolymus OX=59895 GN=Ccrd_011508 PE=4 SV=1	Ccrd_011508	1	0.0719759	57.293	2	NK(1)GCGQTFK	-2.2424	1	0	17612	0	0		1			0.916777	0.908299	1.11496	1.05997		1.10096
GWHPARYT003180	55	K	Cysteine/histidine-rich domain-containing protein OS=Cynara cardunculus var. scolymus OX=59895 GN=Ccrd_011508 PE=4 SV=1	Ccrd_011508	1	2.59818e-06	120.75	2	TGK(1)HTTEKPVLAK	-0.73168	2	14888	14552	0	0	1.01141	0.988587			0.916777	0.908299	1.11496	1.05997	1.10323	1.08839
GWHPARYT003232	55	K	valine--tRNA ligase OS=Lactuca sativa OX=4236 GN=LSAT_7X60741 PE=3 SV=1	LSAT_7X60741	1	0.00398423	59.77	2	LQAQQGPTTSK(1)VAK	-1.5297	3	15203	17714	0	9586.7	1.07306	1.25029		0.676649	1.01008	1.02379	0.973276	0.99285	1.06235	1.22124		0.681522	0.55806
GWHPARYT003263	71	K	Ribosomal protein L24e, conserved site-containing protein OS=Cynara cardunculus var. scolymus OX=59895 GN=Ccrd_014464 PE=3 SV=1	Ccrd_014464	1	0.0218482	53.028	2	DIAQEAVK(1)K	0.43725	1	0	0	0	17673				1
GWHPARYT003263	14	K	Ribosomal protein L24e, conserved site-containing protein OS=Cynara cardunculus var. scolymus OX=59895 GN=Ccrd_014464 PE=3 SV=1	Ccrd_014464	1	0.000193468	136.06	2	FSGQK(1)IYPGR	-1.1798	4	172900	199650	172300	174520	0.961397	1.11014	0.958061	0.970405
GWHPARYT003263	4	K	Ribosomal protein L24e, conserved site-containing protein OS=Cynara cardunculus var. scolymus OX=59895 GN=Ccrd_014464 PE=3 SV=1	Ccrd_014464	1	0.0118959	74.424	2	VLK(1)TELCR	-5.5457	1	0	0	0	32026				1
GWHPARYT003263	45	K	Ribosomal protein L24e, conserved site-containing protein OS=Cynara cardunculus var. scolymus OX=59895 GN=Ccrd_014464 PE=3 SV=1	Ccrd_014464	0.999868	0.00857243	103.69	3	YFHNK(1)LKPSK	0.2338	3	31724	0	37808	0	0.912501		1.0875
GWHPARYT003293	186	K	Remorin C-terminal domain-containing protein OS=Mikania micrantha OX=192012 GN=E3N88_22466 PE=3 SV=1	E3N88_22466	1	0.0204961	74.424	2	AEELAAK(1)YR	-0.37678	1	25232	0	0	0	1				0.486264	0.488292	1.5198	1.50565	2.05649
GWHPARYT003293	114	K	Remorin C-terminal domain-containing protein OS=Mikania micrantha OX=192012 GN=E3N88_22466 PE=3 SV=1	E3N88_22466	1	0.0741623	46.206	2	K(1)LSDIGSWENSEK	-2.4461	1	0	0	14800	0			1		0.486264	0.488292	1.5198	1.50565			0.657983
GWHPARYT003293	154	K	Remorin C-terminal domain-containing protein OS=Mikania micrantha OX=192012 GN=E3N88_22466 PE=3 SV=1	E3N88_22466	1	0.0296251	50.834	2	NK(1)LATIHK	-0.77818	2	22304	0	33651	0	0.797212		1.20279		0.486264	0.488292	1.5198	1.50565	1.63946		0.791414		0.482728
GWHPARYT003315	606	K	tripeptidyl-peptidase II OS=Lactuca sativa OX=4236 GN=LSAT_8X8420 PE=3 SV=1	LSAT_8X8420	1	0.00440368	78.816	2	IK(1)ISQAGK	-1.2865	3	77030	0	50165	50872	1.29777		0.845159	0.857071	0.818266	0.818043	1.17875	1.18494	1.586		0.716994	0.723305	0.452077
GWHPARYT003349	90	K	rRNA 2'-O-methyltransferase fibrillarin OS=Mikania micrantha OX=192012 GN=E3N88_38840 PE=3 SV=1	E3N88_38840	1	0.00266125	72.846	2	GK(1)EDALCTR	-0.21767	4	66190	55052	24920	51839	1.33716	1.11216	0.503432	1.04725	0.916287	0.929585	1.07857	1.07556	1.45933	1.1964	0.46676	0.973675	0.566841	0.61623
GWHPARYT003401	111	K	Thioredoxin domain-containing protein OS=Lactuca sativa OX=4236 GN=LSAT_4X116761 PE=4 SV=1	LSAT_4X116761	1	0.0016328	93.162	2	FIAPIFVELAK(1)K	-4.275	2	49936	49664	0	0	1.00273	0.997269			1.16324	1.17534	0.81906	0.842358	0.862018	0.848491
GWHPARYT003401	112	K	Thioredoxin domain-containing protein OS=Lactuca sativa OX=4236 GN=LSAT_4X116761 PE=4 SV=1	LSAT_4X116761	1	0.0248236	46.033	2	K(1)LPHVLFLK	-3.4489	2	29263	39289	0	0	0.853746	1.14625			1.16324	1.17534	0.81906	0.842358	0.73394	0.975249
GWHPARYT003401	158	K	Thioredoxin domain-containing protein OS=Lactuca sativa OX=4236 GN=LSAT_4X116761 PE=4 SV=1	LSAT_4X116761	1	0.00127959	79.795	2	K(1)DELQMALAK	-1.3785	2	304290	0	0	0	1				1.16324	1.17534	0.81906	0.842358	0.859671
GWHPARYT003402	62	K	Reticulon-like protein OS=Helianthus annuus OX=4232 GN=BTI2 PE=4 SV=1	BTI2	0.998083	0.0611497	50.314	2	EK(0.002)PVHK(0.998)VLGGGK	-1.8503	1	0	0	0	6725.1				1	0.546595	0.681723	1.365	1.40668				0.710893
GWHPARYT007152	11	K	Putative ubiquitin-conjugating enzyme E2 5A OS=Helianthus annuus OX=4232 GN=UBC5A PE=3 SV=1	UBC5A	1	0.00565857	115.86	2	ELK(1)DLQK	-2.7039	4	289150	187320	140990	182000	1.44673	0.937233	0.705426	0.910615	0.973043	0.999993	1.08722	0.939742	1.48681	0.937239	0.648833	0.969005	0.735144	0.574712
GWHPARYT003500	15	K	Cytochrome b5, heme-binding site-containing protein OS=Cynara cardunculus var. scolymus OX=59895 GN=Ccrd_017042 PE=3 SV=1	Ccrd_017042	1	0.00968599	59.731	2	IHLFEEVAK(1)HNK	-0.57602	1	0	5276.5	0	0		1			1.07802	1.16175	0.810424	0.949802		0.86077
GWHPARYT009818	203	K	Putative BR-signaling kinase 1 OS=Helianthus annuus OX=4232 GN=BSK1 PE=4 SV=1	BSK1	1	0.0344121	63.766	2	LSCFGLMK(1)NSR	-0.8085	1	0	89968	0	0		1			0.966709	0.980445	1.03203	1.02081		1.01994
GWHPARYT003526	411	K	GMP synthase [glutamine-hydrolyzing] OS=Helianthus annuus OX=4232 GN=GUAA PE=3 SV=1	GUAA	1	0.0116332	56.014	2	ILNVPVGFLK(1)R	-3.3213	3	429030	476890	911700	0	0.708118	0.787112	1.50477		0.960338	0.972744	1.02818	1.03874	0.737364	0.809166	1.46353		1.98482
GWHPARYT003526	123	K	GMP synthase [glutamine-hydrolyzing] OS=Helianthus annuus OX=4232 GN=GUAA PE=3 SV=1	GUAA	1	0.0311417	61.194	2	K(1)ATCGGGLFGR	-2.6667	2	32347	15533	0	0	1.35117	0.64883			0.960338	0.972744	1.02818	1.03874	1.40697	0.66701
GWHPARYT003526	368	K	GMP synthase [glutamine-hydrolyzing] OS=Helianthus annuus OX=4232 GN=GUAA PE=3 SV=1	GUAA	1	5.8073e-05	64.56	3	THSHTIK(1)SHHNVGGLPK	2.4006	3	21742	25634	16379	0	1.02307	1.20621	0.770716		0.960338	0.972744	1.02818	1.03874	1.06533	1.24001	0.749595		0.70363
GWHPARYT003534	9	K	Aquaporin-like protein OS=Cynara cardunculus var. scolymus OX=59895 GN=Ccrd_007894 PE=3 SV=1	Ccrd_007894	1	2.73759e-10	137.58	2	EEDVK(1)LGANK	-0.7552	7	24683	20471	9404.6	0	1.35724	1.12563	0.517128		1.01113	1.06363	0.950021	0.97522	1.3423	1.0583	0.544334		0.405524
GWHPARYT003534	14	K	Aquaporin-like protein OS=Cynara cardunculus var. scolymus OX=59895 GN=Ccrd_007894 PE=3 SV=1	Ccrd_007894	1	0.00117955	117.99	2	LGANK(1)FSER	-2.4386	2	124500	120690	0	0	1.01554	0.984461			1.01113	1.06363	0.950021	0.97522	1.00436	0.925568
GWHPARYT003534	29	K	Aquaporin-like protein OS=Cynara cardunculus var. scolymus OX=59895 GN=Ccrd_007894 PE=3 SV=1	Ccrd_007894	1	0.00478363	65.212	2	QPIGTSAQTDK(1)DYK	0.65188	1	0	0	21735	0			1		1.01113	1.06363	0.950021	0.97522			1.05261
GWHPARYT003534	249	K	Aquaporin-like protein OS=Cynara cardunculus var. scolymus OX=59895 GN=Ccrd_007894 PE=3 SV=1	Ccrd_007894	1	4.36732e-06	139.7	2	SLGAAIIFNK(1)DR	-2.3231	2	303580	567070	0	0	0.697364	1.30264			1.01113	1.06363	0.950021	0.97522	0.689688	1.22471
GWHPARYT003571	192	K	Monodehydroascorbate reductase (NADH) OS=Helianthus annuus OX=4232 GN=HanXRQr2_Chr03g0129831 PE=4 SV=1	HanXRQr2_Chr03g0129831	1	0.000110609	82.725	3	FPEK(1)IGGNLPGVHYIR	-1.0494	2	26444	0	9335.9	0	1.47815		0.521852		0.979391	1.01153	1.00878	1.0003	1.50925		0.517311		0.34276
GWHPARYT003571	286	K	Monodehydroascorbate reductase (NADH) OS=Helianthus annuus OX=4232 GN=HanXRQr2_Chr03g0129831 PE=4 SV=1	HanXRQr2_Chr03g0129831	1	0.0639223	53.193	2	K(1)LEVGSDGNVAAVK	-0.39056	1	0	0	0	27036				1	0.979391	1.01153	1.00878	1.0003				0.9997
GWHPARYT003571	97	K	Monodehydroascorbate reductase (NADH) OS=Helianthus annuus OX=4232 GN=HanXRQr2_Chr03g0129831 PE=4 SV=1	HanXRQr2_Chr03g0129831	1	2.4955e-09	105.79	2	LCIVSK(1)EAHAPYER	-5.7642	4	47188	56853	56700	69045	0.821425	0.989669	0.987005	1.2019	0.979391	1.01153	1.00878	1.0003	0.83871	0.978386	0.978418	1.20154	1.19733	0.036325
GWHPARYT003571	384	K	Monodehydroascorbate reductase (NADH) OS=Helianthus annuus OX=4232 GN=HanXRQr2_Chr03g0129831 PE=4 SV=1	HanXRQr2_Chr03g0129831	1	0.000153235	119.58	2	SAQHCVK(1)AILTAK	-1.365	2	0	175930	0	215460		0.899001		1.101	0.979391	1.01153	1.00878	1.0003		0.888752		1.10067	1.23844
GWHPARYT003621	41	K	6-phosphogluconate dehydrogenase, decarboxylating OS=Helianthus annuus OX=4232 GN=HannXRQ_Chr02g0046381 PE=3 SV=1	HannXRQ_Chr02g0046381	1	3.68205e-05	106.97	2	TTSK(1)VDETLDR	0.70461	1	113580	0	0	0	1				1.10369	1.13793	0.883341	0.875044	0.906053
GWHPARYT003629	98	K	V-type proton ATPase subunit E OS=Mikania micrantha OX=192012 GN=E3N88_26989 PE=3 SV=1	E3N88_26989	1	0.00320511	63.766	3	EAASK(1)QLLNVGNHHR	0.19074	3	30354	36396	20392	0	1.04498	1.25299	0.702027		1.10518	1.0949	0.887588	0.912328	0.945532	1.14438	0.790938		0.8365
GWHPARYT003629	146	K	V-type proton ATPase subunit E OS=Mikania micrantha OX=192012 GN=E3N88_26989 PE=3 SV=1	E3N88_26989	1	1.67205e-14	138.87	2	K(1)EDLHAVNSAVESAK	-4.1451	4	57481	63720	40445	50034	1.08619	1.20408	0.764267	0.945465	1.10518	1.0949	0.887588	0.912328	0.982813	1.09972	0.861061	1.03632	0.909236	0.0515111
GWHPARYT003629	136	K	V-type proton ATPase subunit E OS=Mikania micrantha OX=192012 GN=E3N88_26989 PE=3 SV=1	E3N88_26989	1	0.0155627	60.547	2	LK(1)EPAVLLR	-2.3504	2	24724	26918	0	0	0.957515	1.04248			1.10518	1.0949	0.887588	0.912328	0.866387	0.952125
GWHPARYT003693	539	K	V-type proton ATPase catalytic subunit A OS=Mikania micrantha OX=192012 GN=E3N88_40975 PE=3 SV=1	E3N88_40975	1	0.00102144	48.822	2	FCPFYK(1)SVWMMR	2.8126	2	36489	45277	0	0	0.892523	1.10748			0.945318	0.965249	1.0364	1.05304	0.94415	1.14735
GWHPARYT003693	575	K	V-type proton ATPase catalytic subunit A OS=Mikania micrantha OX=192012 GN=E3N88_40975 PE=3 SV=1	E3N88_40975	1	0.00197578	87.895	2	ITYTLIK(1)HR	-2.3259	5	75274	60117	77658	36241	1.20781	0.964611	1.24607	0.581507	0.945318	0.965249	1.0364	1.05304	1.27768	0.99934	1.20231	0.55222	0.746796	0.367778
GWHPARYT003693	396	K	V-type proton ATPase catalytic subunit A OS=Mikania micrantha OX=192012 GN=E3N88_40975 PE=3 SV=1	E3N88_40975	1	0.0230522	60.547	2	VK(1)CLGGPER	-1.7395	2	0	52869	0	39646		1.14293		0.857072	0.945318	0.965249	1.0364	1.05304		1.18408		0.813906	0.687377
GWHPARYT008029	108	K	Putative ribosomal protein L30/L7 family protein OS=Helianthus annuus OX=4232 GN=HannXRQ_Chr12g0373701 PE=3 SV=1	HannXRQ_Chr12g0373701	1	0.00290522	109.36	2	ELIQLK(1)R	-2.498	3	83156	0	74465	75436	1.07042		0.958542	0.971041	0.920014	0.938298	1.06475	1.07694	1.16348		0.900252	0.901668	0.773759
GWHPARYT008029	143	K	Putative ribosomal protein L30/L7 family protein OS=Helianthus annuus OX=4232 GN=HannXRQ_Chr12g0373701 PE=3 SV=1	HannXRQ_Chr12g0373701	1	0.00324197	105.81	2	K(1)ILQLLR	-3.3482	3	153730	151430	74090	0	1.21606	1.19786	0.586078		0.920014	0.938298	1.06475	1.07694	1.32178	1.27663	0.550437		0.416436
GWHPARYT008029	114	K	Putative ribosomal protein L30/L7 family protein OS=Helianthus annuus OX=4232 GN=HannXRQ_Chr12g0373701 PE=3 SV=1	HannXRQ_Chr12g0373701	1	0.00064956	98.865	2	LK(1)GGFYVNPEAK	-1.0968	4	224090	209220	203340	208540	1.06054	0.990168	0.96234	0.98695	0.920014	0.938298	1.06475	1.07694	1.15275	1.05528	0.903818	0.91644	0.826245	0.0722095
GWHPARYT003744	348	K	CCHC-type domain-containing protein OS=Mikania micrantha OX=192012 GN=E3N88_22505 PE=3 SV=1	E3N88_22505	1	0.0638352	44.598	2	TQIFK(1)IHTR	-2.1098	1	0	34173	0	0		1			1.10393	1.06918	0.915335	0.911553		0.935298
GWHPARYT003744	108	K	CCHC-type domain-containing protein OS=Mikania micrantha OX=192012 GN=E3N88_22505 PE=3 SV=1	E3N88_22505	1	0.000247364	124.81	2	YVINVK(1)QIAK	-4.8426	4	75320	70055	39426	36945	1.35867	1.2637	0.711192	0.666438	1.10393	1.06918	0.915335	0.911553	1.23075	1.18193	0.776975	0.731102	0.624932	0.0144106
GWHPARYT003756	471	K	alanine transaminase OS=Lactuca sativa OX=4236 GN=LSAT_5X137860 PE=3 SV=1	LSAT_5X137860	1	0.0343403	59.171	2	AAEAAK(1)TAPDAFYAR	1.4012	1	48766	0	0	0	1				1.07833	1.08276	0.920512	0.918394	0.927361
GWHPARYT003756	173	K	alanine transaminase OS=Lactuca sativa OX=4236 GN=LSAT_5X137860 PE=3 SV=1	LSAT_5X137860	1	9.67132e-15	153.08	2	ATGAYSHSQGIK(1)GLR	-1.5765	3	33560	33754	18026	0	1.17975	1.18657	0.633677		1.07833	1.08276	0.920512	0.918394	1.09406	1.09587	0.688396		0.629215
GWHPARYT003756	93	K	alanine transaminase OS=Lactuca sativa OX=4236 GN=LSAT_5X137860 PE=3 SV=1	LSAT_5X137860	1	0.000390849	105.78	2	LQQELLAK(1)PGSR	0.072972	3	42758	46195	0	32346	1.0575	1.14251		0.79999	1.07833	1.08276	0.920512	0.918394	0.980686	1.05518		0.871075	0.825526
GWHPARYT003772	613	K	SGNH hydrolase-type esterase domain-containing protein OS=Mikania micrantha OX=192012 GN=E3N88_22513 PE=3 SV=1	E3N88_22513	1	0.0105698	75.474	2	FDLFTSLIK(1)R	-0.95802	1	6745	0	0	0	1				0.987133	0.969863	1.04123	1.00177	1.01303
GWHPARYT003772	645	K	SGNH hydrolase-type esterase domain-containing protein OS=Mikania micrantha OX=192012 GN=E3N88_22513 PE=3 SV=1	E3N88_22513	1	0.0135129	69.915	2	GIYSCGGK(1)R	-0.40459	3	94142	0	77792	78971	1.12563		0.930137	0.944234	0.987133	0.969863	1.04123	1.00177	1.1403		0.893305	0.942563	0.783394
GWHPARYT003772	473	K	SGNH hydrolase-type esterase domain-containing protein OS=Mikania micrantha OX=192012 GN=E3N88_22513 PE=3 SV=1	E3N88_22513	1	0.00517942	52.837	2	YFK(1)DLENQLR	2.808	1	0	29339	0	0		1			0.987133	0.969863	1.04123	1.00177		1.03107
GWHPARYT003772	624	K	SGNH hydrolase-type esterase domain-containing protein OS=Mikania micrantha OX=192012 GN=E3N88_22513 PE=3 SV=1	E3N88_22513	1	0.0190594	45.459	2	YGFK(1)EGSTACCGSGPLR	-5.714	2	11087	0	0	10338	1.03496			0.965041	0.987133	0.969863	1.04123	1.00177	1.04845			0.963333
GWHPARYT003774	57	K	40S ribosomal protein SA OS=Cynara cardunculus var. scolymus OX=59895 GN=Ccrd_023882 PE=3 SV=1	Ccrd_023882	1	0.000300806	94.791	2	TWEK(1)LQMAAR	-1.7745	4	69060	70745	25045	44195	1.32144	1.35368	0.479227	0.845655	0.923017	0.946563	1.0719	1.05852	1.43165	1.4301	0.447081	0.798905	0.435459	0.40003
GWHPARYT003774	166	K	40S ribosomal protein SA OS=Cynara cardunculus var. scolymus OX=59895 GN=Ccrd_023882 PE=3 SV=1	Ccrd_023882	1	0.000270715	87.573	2	YVDIGIPANNK(1)GK	-1.8615	3	164650	0	147650	121450	1.13879		1.02121	0.84	0.923017	0.946563	1.0719	1.05852	1.23377		0.952709	0.793562	0.772194
GWHPARYT003794	176	K	Nucleotide-binding, alpha-beta plait OS=Cynara cardunculus var. scolymus OX=59895 GN=Ccrd_023873 PE=4 SV=1	Ccrd_023873	1	0.0277922	48.701	2	VMWDQK(1)TGR	-2.0431	1	0	13870	0	0		1			0.964353	0.967973	1.00256	1.06512		1.03309
GWHPARYT003802	181	K	Proteasome subunit alpha type OS=Helianthus annuus OX=4232 GN=PSA6 PE=3 SV=1	PSA6	1	0.0369829	63.766	2	EQEAINFLEK(1)K	-1.0141	2	47006	38115	0	0	1.10445	0.895549			0.832639	0.806016	1.16632	1.19503	1.32645	1.11108
GWHPARYT003802	104	K	Proteasome subunit alpha type OS=Helianthus annuus OX=4232 GN=PSA6 PE=3 SV=1	PSA6	1	0.00026332	78.71	2	FK(1)YGYEMPVDVLAR	-1.4027	4	41183	29496	30344	38644	1.17946	0.844752	0.869038	1.10675	0.832639	0.806016	1.16632	1.19503	1.41653	1.04806	0.745112	0.926128	0.704835	0.358802
GWHPARYT003802	45	K	Proteasome subunit alpha type OS=Helianthus annuus OX=4232 GN=PSA6 PE=3 SV=1	PSA6	1	2.3033e-05	153.18	2	GK(1)DSVCVVTQK	-2.6447	4	37195	37687	30686	35793	1.05248	1.0664	0.868302	1.01281	0.832639	0.806016	1.16632	1.19503	1.26403	1.32306	0.74448	0.847522	0.614776	0.059357
GWHPARYT003813	153	K	30S ribosomal protein S3, chloroplastic OS=Lactuca sativa OX=4236 GN=LSAT_3X43920 PE=3 SV=1	LSAT_3X43920	1	0.00169089	91.1	2	FK(1)DGYMVSSGQPVK	-0.53878	1	0	0	0	182470				1	0.912606	0.929658	1.0666	1.09114				0.916475
GWHPARYT003813	132	K	30S ribosomal protein S3, chloroplastic OS=Lactuca sativa OX=4236 GN=LSAT_3X43920 PE=3 SV=1	LSAT_3X43920	1	3.11563e-10	124.77	2	FVMESGAK(1)GCEVIVSGK	-0.0094757	4	189280	132340	77457	111310	1.48342	1.03717	0.607045	0.872358	0.912606	0.929658	1.0666	1.09114	1.62548	1.11565	0.569141	0.799494	0.533377	0.485848
GWHPARYT003813	141	K	30S ribosomal protein S3, chloroplastic OS=Lactuca sativa OX=4236 GN=LSAT_3X43920 PE=3 SV=1	LSAT_3X43920	1	0.000553826	93.772	2	GCEVIVSGK(1)LR	-1.1426	2	196730	0	15253	0	1.85609		0.143908		0.912606	0.929658	1.0666	1.09114	2.03384		0.134922		0.0663386
GWHPARYT003813	197	K	30S ribosomal protein S3, chloroplastic OS=Lactuca sativa OX=4236 GN=LSAT_3X43920 PE=3 SV=1	LSAT_3X43920	1	0.0019425	51.07	2	IMLGWDPSGK(1)QGPK	-1.5131	1	0	0	86808	0			1		0.912606	0.929658	1.0666	1.09114			0.937559
GWHPARYT003813	62	K	30S ribosomal protein S3, chloroplastic OS=Lactuca sativa OX=4236 GN=LSAT_3X43920 PE=3 SV=1	LSAT_3X43920	1	2.28531e-06	166.65	2	TQNVLGEK(1)GR	-2.5864	4	167070	127980	167120	179320	1.04176	0.798017	1.04207	1.11815	0.912606	0.929658	1.0666	1.09114	1.14153	0.858399	0.977006	1.02475	1.02484	0.233153
GWHPARYT003833	397	K	Peptidase S8/S53 domain-containing protein OS=Cynara cardunculus var. scolymus OX=59895 GN=Ccrd_005036 PE=3 SV=1	Ccrd_005036	1	0.0114197	61.577	2	VAGK(1)IVICDR	-0.53476	1	0	0	12510	0			1		0.815954	0.817939	1.17404	1.19207			0.851761
GWHPARYT003835	359	K	Aldehyde dehydrogenase (NAD(+)) OS=Helianthus annuus OX=4232 GN=HanXRQr2_Chr10g0458951 PE=4 SV=1	HanXRQr2_Chr10g0458951	1	0.00130262	68.548	2	GIEIIK(1)SQGGK	-4.5065	4	39254	43379	35930	27831	1.07256	1.18527	0.981734	0.760441	0.917907	0.93399	1.07261	1.07549	1.16848	1.26904	0.915273	0.707065	0.670234	0.238575
GWHPARYT003835	94	K	Aldehyde dehydrogenase (NAD(+)) OS=Helianthus annuus OX=4232 GN=HanXRQr2_Chr10g0458951 PE=4 SV=1	HanXRQr2_Chr10g0458951	1	0.00362263	114.39	2	TK(1)LQQLGR	-3.1118	3	153040	150940	0	124420	1.07171	1.057		0.871289	0.917907	0.93399	1.07261	1.07549	1.16756	1.13171		0.810132	0.71585
GWHPARYT003835	79	K	Aldehyde dehydrogenase (NAD(+)) OS=Helianthus annuus OX=4232 GN=HanXRQr2_Chr10g0458951 PE=4 SV=1	HanXRQr2_Chr10g0458951	1	0.00023353	116.13	2	TWIQIPAPK(1)R	-6.075	2	33441	41641	0	0	0.890786	1.10921			0.917907	0.93399	1.07261	1.07549	0.970453	1.18761
GWHPARYT003844	212	K	Nuclear transcription factor Y subunit OS=Lactuca sativa OX=4236 GN=LSAT_1X37160 PE=3 SV=1	LSAT_1X37160	0.999923	0.000973605	74.849	2	AKLEAQNK(1)LSK(1)PR	-4.1172	6	130570	141860	1209400	824290	0.226476	0.246058	2.09772	1.42974
GWHPARYT003844	215	K	Nuclear transcription factor Y subunit OS=Lactuca sativa OX=4236 GN=LSAT_1X37160 PE=3 SV=1	LSAT_1X37160	1	0.000973605	74.849	2	AKLEAQNK(1)LSK(1)PR	-4.1172	6	130570	141860	1209400	824290	0.226476	0.246058	2.09772	1.42974
GWHPARYT003855	450	K	Acetyltransferase component of pyruvate dehydrogenase complex OS=Artemisia annua OX=35608 GN=CTI12_AA285450 PE=3 SV=1	CTI12_AA285450	1	2.83732e-145	318.88	3	AK(1)ENSLKPEDYEGGTFTISNLGGPFGIK	-0.66655	4	173860	162660	64741	64583	1.49286	1.39669	0.555903	0.554546	0.949591	0.994318	1.03823	1.01786	1.57211	1.40467	0.535432	0.544816	0.364221	0.091786
GWHPARYT003855	236	K	Acetyltransferase component of pyruvate dehydrogenase complex OS=Artemisia annua OX=35608 GN=CTI12_AA285450 PE=3 SV=1	CTI12_AA285450	1	0.000405514	76.049	2	EAAVEK(1)PVSSPEPR	-1.2219	2	3079.4	8838.7	0	0	0.51676	1.48324			0.949591	0.994318	1.03823	1.01786	0.544193	1.49172
GWHPARYT003855	271	K	Acetyltransferase component of pyruvate dehydrogenase complex OS=Artemisia annua OX=35608 GN=CTI12_AA285450 PE=3 SV=1	CTI12_AA285450	1	0.00195181	97.949	2	FAEDHK(1)VSLSNIK	-2.4697	2	28707	0	23152	0	1.10712		0.892883		0.949591	0.994318	1.03823	1.01786	1.16589		0.860003		0.737637
GWHPARYT003855	278	K	Acetyltransferase component of pyruvate dehydrogenase complex OS=Artemisia annua OX=35608 GN=CTI12_AA285450 PE=3 SV=1	CTI12_AA285450	1	0.0019425	63.79	2	VSLSNIK(1)GTGPDGR	-1.7472	1	39896	0	0	0	1				0.949591	0.994318	1.03823	1.01786	1.05309
GWHPARYT003855	208	K	Acetyltransferase component of pyruvate dehydrogenase complex OS=Artemisia annua OX=35608 GN=CTI12_AA285450 PE=3 SV=1	CTI12_AA285450	0.999813	0.0327755	68.42	2	FK(1)DYKPSTSDAEAPK	-3.0796	2	12459	9889.1	0	0	1.11499	0.885006			0.949591	0.994318	1.03823	1.01786	1.17418	0.890063
GWHPARYT003855	300	K	Acetyltransferase component of pyruvate dehydrogenase complex OS=Artemisia annua OX=35608 GN=CTI12_AA285450 PE=3 SV=1	CTI12_AA285450	1	0.00962792	72.846	2	GK(1)DVPAAASK	0.17869	1	15157	0	0	0	1				0.949591	0.994318	1.03823	1.01786	1.05309
GWHPARYT003855	448	K	Acetyltransferase component of pyruvate dehydrogenase complex OS=Artemisia annua OX=35608 GN=CTI12_AA285450 PE=3 SV=1	CTI12_AA285450	1	0.0112389	67.903	2	HLAQK(1)AK	-0.98365	2	0	0	16608	16978			0.988984	1.01102	0.949591	0.994318	1.03823	1.01786			0.952565	0.993277
GWHPARYT003855	186	K	Acetyltransferase component of pyruvate dehydrogenase complex OS=Artemisia annua OX=35608 GN=CTI12_AA285450 PE=3 SV=1	CTI12_AA285450	1	0.000280783	84.102	2	IICGDGAK(1)EIK	-2.5315	3	164280	0	62710	80869	1.60086		0.611091	0.788046	0.949591	0.994318	1.03823	1.01786	1.68584		0.588589	0.774219	0.349136
GWHPARYT003855	443	K	Acetyltransferase component of pyruvate dehydrogenase complex OS=Artemisia annua OX=35608 GN=CTI12_AA285450 PE=3 SV=1	CTI12_AA285450	1	3.51353e-07	168.05	2	ISEEVK(1)HLAQK	0.60629	4	2651700	923650	1888000	1637200	1.4938	0.520326	1.06358	0.922295	0.949591	0.994318	1.03823	1.01786	1.5731	0.523299	1.02441	0.906112	1.19137	0.6412
GWHPARYT003855	374	K	Acetyltransferase component of pyruvate dehydrogenase complex OS=Artemisia annua OX=35608 GN=CTI12_AA285450 PE=3 SV=1	CTI12_AA285450	1	0.0129062	76.255	2	K(1)LSINDLVIK	-1.3576	1	0	6240.9	0	0		1			0.949591	0.994318	1.03823	1.01786		1.00571
GWHPARYT003855	391	K	Acetyltransferase component of pyruvate dehydrogenase complex OS=Artemisia annua OX=35608 GN=CTI12_AA285450 PE=3 SV=1	CTI12_AA285450	1	6.40023e-05	73.345	2	K(1)VPQCNSSWTNDYIR	-2.7643	3	0	61011	55770	48476		1.10757	1.01242	0.880011	0.949591	0.994318	1.03823	1.01786		1.1139	0.975142	0.86457	0.776169
GWHPARYT003855	373	K	Acetyltransferase component of pyruvate dehydrogenase complex OS=Artemisia annua OX=35608 GN=CTI12_AA285450 PE=3 SV=1	CTI12_AA285450	1	7.74346e-46	261.56	2	TQLNALQAASGGK(1)K	-2.514	4	833890	821550	500660	555170	1.23026	1.21205	0.738635	0.819055	0.949591	0.994318	1.03823	1.01786	1.29557	1.21898	0.711436	0.804684	0.604631	0.129811
GWHPARYT003855	247	K	Acetyltransferase component of pyruvate dehydrogenase complex OS=Artemisia annua OX=35608 GN=CTI12_AA285450 PE=3 SV=1	CTI12_AA285450	1	0.00425396	87.727	2	VAK(1)ASAAPDADR	-3.0137	3	41184	0	32593	32894	1.15825		0.916641	0.925106	0.949591	0.994318	1.03823	1.01786	1.21974		0.882887	0.908874	0.723832
GWHPARYT003859	126	K	RNA helicase OS=Helianthus annuus OX=4232 GN=HanXRQr2_Chr06g0260141 PE=4 SV=1	HanXRQr2_Chr06g0260141	1	0.000287567	119.52	2	ELAQQIEK(1)VMR	0.69458	2	123380	151930	0	0	0.896299	1.1037			0.948945	0.943961	1.05177	1.05532	0.944521	1.16922
GWHPARYT003859	237	K	RNA helicase OS=Helianthus annuus OX=4232 GN=HanXRQr2_Chr06g0260141 PE=4 SV=1	HanXRQr2_Chr06g0260141	1	0.0556182	58.286	2	FMNK(1)PVR	-3.1974	2	0	0	12765	14390			0.940158	1.05984	0.948945	0.943961	1.05177	1.05532			0.893879	1.00428
GWHPARYT003859	291	K	RNA helicase OS=Helianthus annuus OX=4232 GN=HanXRQr2_Chr06g0260141 PE=4 SV=1	HanXRQr2_Chr06g0260141	1	0.00706234	81.335	2	K(1)VDWLTDK	-1.9534	4	33918	33133	31557	36798	1.00196	0.978775	0.932219	1.08704	0.948945	0.943961	1.05177	1.05532	1.05587	1.03688	0.88633	1.03006	0.916425	0.118818
GWHPARYT003865	24	K	Dehydrin OS=Mikania micrantha OX=192012 GN=E3N88_45112 PE=4 SV=1	E3N88_45112	1	0.000471484	88.796	2	AK(1)EEIGALVHCEK	1.5428	3	18330	16343	16032	0	1.08451	0.966946	0.948546		0.921637	0.938907	1.06423	1.07522	1.17672	1.02986	0.891295		0.75744
GWHPARYT003865	35	K	Dehydrin OS=Mikania micrantha OX=192012 GN=E3N88_45112 PE=4 SV=1	E3N88_45112	1	6.48748e-06	102.26	2	EEIGALVHCEK(1)SPR	-3.6325	4	58369	48419	0	0	1.09318	0.906825			0.921637	0.938907	1.06423	1.07522	1.18612	0.96583
GWHPARYT003880	145	K	Mediator of RNA polymerase II transcription subunit 9 OS=Lactuca sativa OX=4236 GN=MED9 PE=3 SV=1	MED9	1	0.0280206	44.045	2	VDK(1)CDQLLNQR	0.63947	1	16056	0	0	0	1
GWHPARYT003894	211	K	Putative DEAD-box ATP-dependent RNA helicase 20 OS=Helianthus annuus OX=4232 GN=RH20 PE=3 SV=1	RH20	1	0.00730162	54.556	2	STCIYGGVPK(1)GPQVR	-0.57277	1	0	3003.9	0	0		1			0.949248	1.01871	1.02127	1.01077		0.981632
GWHPARYT003900	135	K	Protein FLX-like 3 OS=Cynara cardunculus var. scolymus OX=59895 GN=Ccrd_005006 PE=3 SV=1	Ccrd_005006	1	0.000608781	80.175	2	SIK(1)HDLSGQVQTLTK	-2.8418	4	39653	41740	20384	31998	1.18566	1.24807	0.609501	0.956771	1.00311	1.05635	0.97214	0.9684	1.18199	1.18149	0.626969	0.987991	0.683331	0.316428
GWHPARYT012956	213	K	60S ribosomal protein L7a OS=Helianthus annuus OX=4232 GN=HannXRQ_Chr04g0106351 PE=3 SV=1	HannXRQ_Chr04g0106351	1	1.7748e-07	148.69	2	ANFNDK(1)YDEYR	-2.2624	4	93942	83227	83502	87151	1.08035	0.957122	0.960284	1.00225	0.950404	0.94991	1.03933	1.06036	1.13672	1.00759	0.923949	0.945196	0.875446	0.101171
GWHPARYT003911	123	K	60S ribosomal protein L7a OS=Helianthus annuus OX=4232 GN=HannXRQ_Chr04g0106351 PE=3 SV=1	HannXRQ_Chr04g0106351	0.97729	0.0596984	63.908	2	APESK(0.977)K(0.023)PIVVK	-2.9876	1	0	41752	0	0		1
GWHPARYT012956	160	K	60S ribosomal protein L7a OS=Helianthus annuus OX=4232 GN=HannXRQ_Chr04g0106351 PE=3 SV=1	HannXRQ_Chr04g0106351	1	0.00177937	93.772	2	K(1)MEIPYCIVK	-2.1792	2	60028	67733	0	0	0.939692	1.06031			0.950404	0.94991	1.03933	1.06036	0.988729	1.11622
GWHPARYT003911	214	K	60S ribosomal protein L7a OS=Helianthus annuus OX=4232 GN=HannXRQ_Chr04g0106351 PE=3 SV=1	HannXRQ_Chr04g0106351	1	0.000587531	103.17	2	K(1)TAAVLCLTTVK	-2.6256	4	127500	131750	80499	82949	1.20654	1.24675	0.761764	0.784948
GWHPARYT012956	192	K	60S ribosomal protein L7a OS=Helianthus annuus OX=4232 GN=HannXRQ_Chr04g0106351 PE=3 SV=1	HannXRQ_Chr04g0106351	1	2.12513e-14	166.48	2	TAAVLCLTTVK(1)NEDK	-2.0867	4	116070	79888	49105	29330	1.69203	1.16458	0.715835	0.427562	0.950404	0.94991	1.03933	1.06036	1.78032	1.22599	0.688748	0.403223	0.357882	0.114538
GWHPARYT012956	220	K	60S ribosomal protein L7a OS=Helianthus annuus OX=4232 GN=HannXRQ_Chr04g0106351 PE=3 SV=1	HannXRQ_Chr04g0106351	1	0.00976059	73.655	2	K(1)WGGGIMGSK	-2.1447	2	0	125260	0	86997		1.18027		0.819733	0.950404	0.94991	1.03933	1.06036		1.2425		0.77307	0.622187
GWHPARYT012956	201	K	60S ribosomal protein L7a OS=Helianthus annuus OX=4232 GN=HannXRQ_Chr04g0106351 PE=3 SV=1	HannXRQ_Chr04g0106351	1	0.00747801	40.224	2	MEFSK(1)ILEAIK	-0.20844	1	0	36131	0	0		1			0.950404	0.94991	1.03933	1.06036		1.05273
GWHPARYT012956	86	K	60S ribosomal protein L7a OS=Helianthus annuus OX=4232 GN=HannXRQ_Chr04g0106351 PE=3 SV=1	HannXRQ_Chr04g0106351	1	0.0366191	52.837	2	MLLK(1)YRPEDK	-2.6702	2	0	0	60725	91779			0.796373	1.20363	0.950404	0.94991	1.03933	1.06036			0.766239	1.13511
GWHPARYT012956	196	K	60S ribosomal protein L7a OS=Helianthus annuus OX=4232 GN=HannXRQ_Chr04g0106351 PE=3 SV=1	HannXRQ_Chr04g0106351	1	0.0398245	42.061	2	NEDK(1)MEFSK	-2.3716	1	0	66029	0	0		1			0.950404	0.94991	1.03933	1.06036		1.05273
GWHPARYT012956	243	K	60S ribosomal protein L7a OS=Helianthus annuus OX=4232 GN=HannXRQ_Chr04g0106351 PE=3 SV=1	HannXRQ_Chr04g0106351	1	0.00227707	81.799	2	VLAK(1)EAAQR	-0.53552	1	0	0	42820	0			1		0.950404	0.94991	1.03933	1.06036			0.962162
GWHPARYT012956	19	K	60S ribosomal protein L7a OS=Helianthus annuus OX=4232 GN=HannXRQ_Chr04g0106351 PE=3 SV=1	HannXRQ_Chr04g0106351	1	0.0295584	52.837	2	VVNPLFEK(1)R	-2.9813	3	0	83273	57677	65135		1.21221	0.83961	0.948177	0.950404	0.94991	1.03933	1.06036		1.27614	0.80784	0.894203	0.700712
GWHPARYT003914	7	K	Ubiquitin carboxyl-terminal hydrolase OS=Helianthus annuus OX=4232 GN=UBP6 PE=3 SV=1	UBP6	1	0.00318084	78.932	2	PTVSVK(1)WQK	-0.605	3	59162	54426	0	60852	1.01746	0.936012		1.04653	0.698842	0.707671	1.28015	1.31334	1.45593	1.32267		0.796845	0.602454
GWHPARYT003921	115	K	Ribosomal protein L28e OS=Cynara cardunculus var. scolymus OX=59895 GN=Ccrd_004997 PE=3 SV=1	Ccrd_004997	1	0.00156243	79.182	2	AVTNQVADNYYRPDLK(1)K	-2.5511	4	17152	16397	20530	0	0.951497	0.909614	1.13889		0.911031	0.992543	1.04675	1.04967	1.04442	0.916448	1.08802		1.04175
GWHPARYT003921	74	K	Ribosomal protein L28e OS=Cynara cardunculus var. scolymus OX=59895 GN=Ccrd_004997 PE=3 SV=1	Ccrd_004997	1	1.11422e-08	131.06	2	DQSVLLATTK(1)TK	-1.9945	2	0	98750	91089	0		1.04036	0.959645		0.911031	0.992543	1.04675	1.04967		1.04817	0.916784
GWHPARYT003921	15	K	Ribosomal protein L28e OS=Cynara cardunculus var. scolymus OX=59895 GN=Ccrd_004997 PE=3 SV=1	Ccrd_004997	1	0.025017	72.365	2	K(1)NNSFLVK	0.67669	2	0	21050	11265	0		1.3028	0.697199		0.911031	0.992543	1.04675	1.04967		1.31259	0.66606
GWHPARYT003921	55	K	Ribosomal protein L28e OS=Cynara cardunculus var. scolymus OX=59895 GN=Ccrd_004997 PE=3 SV=1	Ccrd_004997	1	0.000144991	112.73	2	K(1)TVTIQPSGK	-1.3161	4	35209	22164	0	32220	1.17896	0.742156		1.07888	0.911031	0.992543	1.04675	1.04967	1.2941	0.747732		1.02782	1.37459
GWHPARYT003921	87	K	Ribosomal protein L28e OS=Cynara cardunculus var. scolymus OX=59895 GN=Ccrd_004997 PE=3 SV=1	Ccrd_004997	1	0.000291508	71.219	2	PASLLNK(1)SIMK	-1.1752	3	115520	111200	49421	0	1.25501	1.20808	0.53691		0.911031	0.992543	1.04675	1.04967	1.37757	1.21716	0.51293		0.372344
GWHPARYT003925	239	K	Jacalin-like lectin domain-containing protein OS=Helianthus annuus OX=4232 GN=HannXRQ_Chr09g0275571 PE=3 SV=1	HannXRQ_Chr09g0275571	1	0.00201307	48.363	2	FLAEK(1)HGGVGGNK	-2.7631	1	7431	0	0	0	1
GWHPARYT018980	381	K	Malic enzyme OS=Helianthus annuus OX=4232 GN=MAOX PE=3 SV=1	MAOX	1	0.011725	70.389	2	K(1)IWLVDSK	-2.5701	4	40519	41184	23824	18534	1.30642	1.32786	0.768138	0.597577	1.00302	1.01864	0.982094	0.996249	1.30249	1.30356	0.782143	0.599827	0.53032	0.187141
GWHPARYT004031	31	K	Ribosomal protein L37 OS=Cynara cardunculus var. scolymus OX=59895 GN=Ccrd_004968 PE=3 SV=1	Ccrd_004968	1	0.0141113	64.064	2	SFHLQK(1)SR	-2.0661	1	0	0	0	36785				1
GWHPARYT004050	270	K	Heat shock protein 70 family OS=Helianthus annuus OX=4232 GN=HannXRQ_Chr14g0455881 PE=4 SV=1	HannXRQ_Chr14g0455881	1	0.034905	58.916	2	AACEK(1)LK	-1.4506	1	0	0	0	6490.6				1	0.715125	0.705794	1.28261	1.29647				0.771325
GWHPARYT004050	44	K	Heat shock protein 70 family OS=Helianthus annuus OX=4232 GN=HannXRQ_Chr14g0455881 PE=4 SV=1	HannXRQ_Chr14g0455881	1	0.012984	63.79	2	ETPALVCFGDK(1)QR	-2.9425	3	42502	0	82456	35342	0.795421		1.54316	0.661422	0.715125	0.705794	1.28261	1.29647	1.11228		1.20314	0.510172	1.08168
GWHPARYT004070	248	K	Putative tetratricopeptide repeat (TPR)-containing protein OS=Helianthus annuus OX=4232 GN=HannXRQ_Chr10g0314931 PE=4 SV=1	HannXRQ_Chr10g0314931	1	0.000669184	74.524	2	K(1)LLAMNPDNYR	-2.2881	2	79740	0	31942	0	1.42798		0.572017		1.11591	1.08447	0.884699	0.914914	1.27965		0.646567		0.505267
GWHPARYT004087	430	K	ABC transporter domain-containing protein OS=Lactuca sativa OX=4236 GN=LSAT_1X34040 PE=3 SV=1	LSAT_1X34040	1	5.97686e-06	67.927	2	K(1)GVADFLQEVTSK	-3.4981	1	0	8706.7	0	0		1			0.927517	0.929576	1.06498	1.07793		1.07576
GWHPARYT019251	101	K	AAA+ ATPase domain-containing protein OS=Lactuca sativa OX=4236 GN=LSAT_8X58161 PE=3 SV=1	LSAT_8X58161	1	0.000351676	86.838	2	VLVK(1)VHPEGK	-1.7671	3	23489	18385	0	10163	1.35417	1.05992		0.58591	1.02554	1.0206	0.960795	0.993058	1.32044	1.03852		0.590006	0.568121
GWHPARYT004149	740	K	Phospholipase D OS=Mikania micrantha OX=192012 GN=E3N88_05445 PE=3 SV=1	E3N88_05445	1	0.0210038	68.49	2	K(1)VNDIADK	1.5824	1	0	0	0	10551				1	0.961206	0.950965	1.03633	1.0515				0.951021
GWHPARYT004149	31	K	Phospholipase D OS=Mikania micrantha OX=192012 GN=E3N88_05445 PE=3 SV=1	E3N88_05445	1	1.02817e-166	416.1	3	LHDGGGPGFFGK(1)LVGSIQETVGLGEGTPK	1.145	10	1963900	2087300	403130	504010	1.58432	1.68387	0.325214	0.406596	0.961206	0.950965	1.03633	1.0515	1.64826	1.7707	0.313814	0.386681	0.204384	0.0968284
GWHPARYT004153	158	K	SHSP domain-containing protein OS=Mikania micrantha OX=192012 GN=E3N88_22997 PE=3 SV=1	E3N88_22997	1	0.00946859	101.48	2	EKDECYK(1)IK	-0.13239	1	0	30190	0	0		1			1.81557	2.06022	0.076183	0.0480306		0.485385
GWHPARYT013565	318	K	Elongation factor 1-alpha OS=Stevia rebaudiana OX=55670 PE=2 SV=1	--	1	1.76921e-35	255.71	2	GYVASNSK(1)DDPAK	-1.3437	5	869460	621650	682610	686710	1.21585	0.86931	0.954556	0.960289	0.946425	0.969702	1.05059	1.03329	1.28467	0.896471	0.908593	0.929354	0.871969	0.26714
GWHPARYT004180	120	K	Signal recognition particle 54 kDa protein OS=Cynara cardunculus var. scolymus OX=59895 GN=Ccrd_023740 PE=3 SV=1	Ccrd_023740	1	0.0023198	77.696	2	TTTCTK(1)YAYYHQK	-4.4285	2	0	0	6587.2	8558.4			0.86985	1.13015	0.962876	0.953088	1.05259	1.03145			0.826391	1.09569
GWHPARYT004194	64	K	glycerol kinase OS=Artemisia annua OX=35608 GN=CTI12_AA218210 PE=3 SV=1	CTI12_AA218210	1	0.0309468	51.531	2	ICMAK(1)ALDK	0.58572	1	0	0	20494	0			1		0.871948	0.871858	1.12452	1.13167			0.889266
GWHPARYT004218	196	K	2-alkenal reductase OS=Artemisia annua OX=35608 GN=CTI12_AA345200 PE=4 SV=1	CTI12_AA345200	1	0.00597877	122.51	2	VDLLK(1)NK	-2.1868	5	136350	134240	94494	0	1.12043	1.10309	0.776484		1.05361	1.09163	0.929672	0.925092	1.06342	1.0105	0.835224		0.785415
GWHPARYT004218	198	K	2-alkenal reductase OS=Artemisia annua OX=35608 GN=CTI12_AA345200 PE=4 SV=1	CTI12_AA345200	1	0.0241637	55.604	2	NK(1)LGFDDAFNYK	1.5057	2	102270	108200	0	0	0.971825	1.02818			1.05361	1.09163	0.929672	0.925092	0.922376	0.941875
GWHPARYT004218	27	K	2-alkenal reductase OS=Artemisia annua OX=35608 GN=CTI12_AA345200 PE=4 SV=1	CTI12_AA345200	1	1.59471e-16	126.04	2	DNIPSGYPK(1)ESDFSVTTDK	-3.5733	4	10627	169930	285200	147250	0.0693434	1.10883	1.86099	0.960837	1.05361	1.09163	0.929672	0.925092	0.0658151	1.01576	2.00177	1.03864	15.7188	1.32222
GWHPARYT004218	218	K	2-alkenal reductase OS=Artemisia annua OX=35608 GN=CTI12_AA345200 PE=4 SV=1	CTI12_AA345200	1	0.00273496	84.999	2	EEPNLDAALK(1)R	-1.4346	3	0	60637	56418	107080		0.811614	0.755143	1.43324	1.05361	1.09163	0.929672	0.925092		0.743491	0.812268	1.5493	2.08382
GWHPARYT004218	189	K	2-alkenal reductase OS=Artemisia annua OX=35608 GN=CTI12_AA345200 PE=4 SV=1	CTI12_AA345200	1	2.06613e-09	164.28	2	LMGCYVVGSAGSK(1)DK	-1.7031	4	405700	393940	313350	322950	1.13013	1.09737	0.872878	0.89962	1.05361	1.09163	0.929672	0.925092	1.07263	1.00526	0.938909	0.972465	0.921354	0.0706348
GWHPARYT004218	276	K	2-alkenal reductase OS=Artemisia annua OX=35608 GN=CTI12_AA345200 PE=4 SV=1	CTI12_AA345200	1	0.000979056	106	2	NLPSIIYK(1)R	-3.5143	4	665540	616370	394550	381530	1.29357	1.198	0.766865	0.741559	1.05361	1.09163	0.929672	0.925092	1.22775	1.09745	0.824876	0.801605	0.701142	0.0590647
GWHPARYT004218	18	K	2-alkenal reductase OS=Artemisia annua OX=35608 GN=CTI12_AA345200 PE=4 SV=1	CTI12_AA345200	1	0.0105191	54.912	2	QVILK(1)DNIPSGYPK	-1.9584	1	140830	0	0	0	1				1.05361	1.09163	0.929672	0.925092	0.949118
GWHPARYT004222	196	K	acetylornithine transaminase OS=Artemisia annua OX=35608 GN=CTI12_AA234080 PE=3 SV=1	CTI12_AA234080	1	0.000491353	90.376	2	TIGALALTSK(1)EHYR	-3.8683	2	0	12337	16375	0		0.859362	1.14064		0.951285	0.959169	1.04145	1.0481		0.895944	1.09524
GWHPARYT019457	54	K	40S ribosomal protein S12 OS=Helianthus annuus OX=4232 GN=HannXRQ_Chr05g0153791 PE=3 SV=1	HannXRQ_Chr05g0153791	1	0.00415314	72.031	2	GLHEGAK(1)VIEK	-0.43166	3	0	73429	62257	63120		1.10805	0.939464	0.952486	1.08714	1.0664	0.950654	0.895806		1.03906	0.988228	1.06327	1.02331
GWHPARYT019457	77	K	40S ribosomal protein S12 OS=Helianthus annuus OX=4232 GN=HannXRQ_Chr05g0153791 PE=3 SV=1	HannXRQ_Chr05g0153791	1	2.20859e-07	85.227	3	HAAQLCVLAEDCNQPDYVK(1)LVK	0.49902	2	39819	42857	0	0	0.963254	1.03675			1.08714	1.0664	0.950654	0.895806	0.886045	0.972192
GWHPARYT019457	80	K	40S ribosomal protein S12 OS=Helianthus annuus OX=4232 GN=HannXRQ_Chr05g0153791 PE=3 SV=1	HannXRQ_Chr05g0153791	1	1.18801e-07	96.492	3	LVK(1)ALCADHNVSLISVPSAK	-1.814	7	253430	209600	127810	106300	1.45411	1.20263	0.733339	0.609921	1.08714	1.0664	0.950654	0.895806	1.33756	1.12774	0.771405	0.680862	0.590232	0.0323611
GWHPARYT004243	37	K	40S ribosomal protein S12 OS=Mikania micrantha OX=192012 GN=E3N88_10026 PE=3 SV=1	E3N88_10026	1	0.000642342	71.219	2	K(1)SLSHGGLSR	-0.36991	3	0	13891	18563	19068		0.808839	1.08088	1.11028	0.956621	0.994806	1.01827	1.03031		0.813062	1.06149	1.07762	1.32539
GWHPARYT019457	116	K	40S ribosomal protein S12 OS=Helianthus annuus OX=4232 GN=HannXRQ_Chr05g0153791 PE=3 SV=1	HannXRQ_Chr05g0153791	1	0.000652096	85.813	2	K(1)VVGCSCVVVK	-1.0712	7	211440	199260	119900	139640	1.26188	1.18919	0.715565	0.833373	1.08714	1.0664	0.950654	0.895806	1.16073	1.11514	0.752707	0.930305	0.741363	0.177189
GWHPARYT004266	70	K	protein-serine/threonine phosphatase OS=Helianthus annuus OX=4232 GN=HannXRQ_Chr02g0034061 PE=3 SV=1	HannXRQ_Chr02g0034061	1	5.75629e-06	84.309	2	FCAK(1)YLHQQVLK	-10.311	1	0	0	0	9274.9				1	0.554794	0.650675	1.38787	1.40666				0.710903
GWHPARYT004268	240	K	Hydroxycinnamoyl CoA shikimate/quinate hydroxycinnamoyl transferase OS=Platycodon grandiflorus OX=94286 GN=HCT PE=2 SV=1	HCT	1	0.016558	70.389	2	EQLNALK(1)AK	-1.9339	2	86617	0	0	71827	1.09335			0.906655	1.0657	1.00696	0.969464	0.957877	1.02594			0.946525
GWHPARYT004312	347	K	Micrococcal nuclease OS=Helianthus annuus OX=4232 GN=HanXRQr2_Chr16g0724861 PE=4 SV=1	HanXRQr2_Chr16g0724861	1	0.0638352	58.889	2	LK(1)SAELQAK	-3.5903	1	0	10108	0	0		1			1.11262	1.11365	0.891941	0.881791		0.897949
GWHPARYT004313	84	K	Calreticulin/calnexin OS=Cynara cardunculus var. scolymus OX=59895 GN=Ccrd_022740 PE=3 SV=1	Ccrd_022740	1	0.0123497	46.835	2	YAIVK(1)EFEK	2.4903	4	1269200	1270300	1886500	1981800	0.792284	0.792971	1.17763	1.23712	0.592585	0.606827	1.43292	1.36766	1.337	1.30675	0.821835	0.904548	0.65345	0.0838908
GWHPARYT004324	130	K	Transferase, transferring glycosyl group OS=Artemisia annua OX=35608 GN=CTI12_AA364260 PE=4 SV=1	CTI12_AA364260	1	0.00074748	66.953	2	YLDNFLCNVWK(1)K	-1.9421	2	0	19148	23700	0		0.893764	1.10624		0.821056	0.823798	1.19634	1.15881		1.08493	0.924685
GWHPARYT004377	9	K	E2 ubiquitin-conjugating enzyme OS=Lactuca sativa OX=4236 GN=LSAT_4X83541 PE=3 SV=1	LSAT_4X83541	1	0.000908765	88.734	2	VQK(1)ELQECNK	-0.23264	1	8297.9	0	0	0	1				1.03877	1.07695	0.987379	0.896898	0.962673
GWHPARYT004409	83	K	UDP-arabinopyranose mutase OS=Helianthus annuus OX=4232 GN=HannXRQ_Chr13g0408821 PE=3 SV=1	HannXRQ_Chr13g0408821	1	5.98531e-05	133.13	2	ASCISFK(1)DSACR	-2.8368	4	577960	588600	405510	429440	1.15505	1.17631	0.810408	0.858232	0.984043	0.989834	0.999058	1.02706	1.17378	1.18839	0.811172	0.835616	0.697113	0.0122431
GWHPARYT004409	278	K	UDP-arabinopyranose mutase OS=Helianthus annuus OX=4232 GN=HannXRQ_Chr13g0408821 PE=3 SV=1	HannXRQ_Chr13g0408821	1	0.000923022	83.438	2	ASNPFVNLK(1)K	-3.4125	4	489080	788320	519840	419180	0.882649	1.42269	0.938162	0.756499	0.984043	0.989834	0.999058	1.02706	0.896961	1.4373	0.939046	0.736564	0.779691	0.484702
GWHPARYT004409	320	K	UDP-arabinopyranose mutase OS=Helianthus annuus OX=4232 GN=HannXRQ_Chr13g0408821 PE=3 SV=1	HannXRQ_Chr13g0408821	1	1.7584e-08	116.36	2	EK(1)LGHVDPYFQK	1.1303	2	65313	77152	0	0	0.916899	1.0831			0.984043	0.989834	0.999058	1.02706	0.931767	1.09422
GWHPARYT004409	369	K	UDP-arabinopyranose mutase OS=Helianthus annuus OX=4232 GN=HannXRQ_Chr13g0408821 PE=3 SV=1	HannXRQ_Chr13g0408821	0.999397	0.0615058	52.863	2	KDEPK(0.001)PSPK(0.999)A	-0.98351	1	0	11205	0	0		1			0.984043	0.989834	0.999058	1.02706		1.01027
GWHPARYT004455	27	K	Putative ribosomal protein L22/L17 OS=Helianthus annuus OX=4232 GN=HannXRQ_Chr09g0273091 PE=3 SV=1	HannXRQ_Chr09g0273091	1	0.00701772	79.059	2	CHFK(1)NTR	2.0907	2	17317	12949	0	0	1.14432	0.85568			0.945837	0.965818	1.03792	1.05042	1.20985	0.885963
GWHPARYT004455	13	K	Putative ribosomal protein L22/L17 OS=Helianthus annuus OX=4232 GN=HannXRQ_Chr09g0273091 PE=3 SV=1	HannXRQ_Chr09g0273091	1	0.00133218	90.689	2	EPENPTK(1)SCK	-1.6804	3	0	70264	83092	82976		0.891932	1.05477	1.0533	0.945837	0.965818	1.03792	1.05042		0.923498	1.01623	1.00274	1.0858
GWHPARYT004455	6	K	Putative ribosomal protein L22/L17 OS=Helianthus annuus OX=4232 GN=HannXRQ_Chr09g0273091 PE=3 SV=1	HannXRQ_Chr09g0273091	1	0.00150299	84.102	2	YSK(1)EPENPTK	1.8443	3	37079	36806	46007	0	0.92781	0.920979	1.15121		0.945837	0.965818	1.03792	1.05042	0.98094	0.953574	1.10915		1.1307
GWHPARYT004464	193	K	argininosuccinate synthase OS=Helianthus annuus OX=4232 GN=HannXRQ_Chr08g0229301 PE=3 SV=1	HannXRQ_Chr08g0229301	1	9.00496e-05	75.024	3	EVGADAVAHGCTGK(1)GNDQVR	-0.8744	2	18196	0	0	10239	1.27983			0.720169	1.08028	1.07055	0.922847	0.926324	1.18472			0.777448
GWHPARYT004467	188	K	adenylate kinase OS=Helianthus annuus OX=4232 GN=KAD4 PE=3 SV=1	KAD4	1	0.000980148	103.76	2	K(1)DDTAAVLK	-0.20808	3	111570	108250	33759	0	1.31994	1.28067	0.39939		1.21684	1.21081	0.792104	0.780249	1.08473	1.0577	0.504214		0.46483
GWHPARYT004467	196	K	adenylate kinase OS=Helianthus annuus OX=4232 GN=KAD4 PE=3 SV=1	KAD4	1	0.00212289	75.012	2	KDDTAAVLK(1)SR	-1.7929	2	32411	31489	0	0	1.01443	0.985571			1.21684	1.21081	0.792104	0.780249	0.833657	0.81398
GWHPARYT004482	363	K	Glyceraldehyde-3-phosphate dehydrogenase OS=Codonopsis pilosula OX=86864 PE=2 SV=1	--	1	0.00125291	108.5	2	AAIK(1)EESEGK	-0.4079	3	36181	0	28497	30265	1.14324		0.900446	0.956311	0.968186	1.01678	0.983618	1.03141	1.18081		0.915442	0.927186	0.775267
GWHPARYT004482	369	K	Glyceraldehyde-3-phosphate dehydrogenase OS=Codonopsis pilosula OX=86864 PE=2 SV=1	--	1	0.0141303	69.201	2	EESEGK(1)LK	0.45171	3	54646	0	0	33472	1.24029			0.759709	0.968186	1.01678	0.983618	1.03141	1.28105			0.736571
GWHPARYT010335	218	K	Glyceraldehyde-3-phosphate dehydrogenase OS=Codonopsis pilosula OX=86864 PE=2 SV=1	--	1	2.01103e-16	179.97	2	AASFNIIPSSTGAAK(1)AVGK	-1.0906	5	3982700	5415600	2506500	594630	1.27452	1.73307	0.802117	0.19029	0.881488	0.931631	1.0804	1.10649	1.44588	1.86025	0.742428	0.171977	0.302964	0.982672
GWHPARYT010335	222	K	Glyceraldehyde-3-phosphate dehydrogenase OS=Codonopsis pilosula OX=86864 PE=2 SV=1	--	1	0.00193282	88.24	2	AVGK(1)VLPALNGK	-1.8621	2	862430	771120	0	0	1.0559	0.944103			0.881488	0.931631	1.0804	1.10649	1.19786	1.01339
GWHPARYT004482	359	K	Glyceraldehyde-3-phosphate dehydrogenase OS=Codonopsis pilosula OX=86864 PE=2 SV=1	--	1	0.026568	81.48	2	AASYDEIK(1)AAIK	-2.0547	1	0	76338	0	0		1			0.968186	1.01678	0.983618	1.03141		0.983493
GWHPARYT010335	230	K	Glyceraldehyde-3-phosphate dehydrogenase OS=Codonopsis pilosula OX=86864 PE=2 SV=1	--	1	0.000657794	51.577	2	VLPALNGK(1)LTGMAFR	-1.901	3	75079	75434	47664	0	1.13654	1.14192	0.721537		0.881488	0.931631	1.0804	1.10649	1.28935	1.22572	0.667845		0.517971
GWHPARYT004482	351	K	Glyceraldehyde-3-phosphate dehydrogenase OS=Codonopsis pilosula OX=86864 PE=2 SV=1	--	1	0.000504834	95.677	2	LEK(1)AASYDEIK	-2.4793	4	276050	376590	314420	299190	0.872024	1.18962	0.993232	0.945121	0.968186	1.01678	0.983618	1.03141	0.900678	1.16999	1.00977	0.916337	0.952165	0.250953
GWHPARYT010335	197	K	Glyceraldehyde-3-phosphate dehydrogenase OS=Codonopsis pilosula OX=86864 PE=2 SV=1	--	1	2.45114e-15	180.17	2	TVDGPSAK(1)DWR	1.3217	6	11483000	10960000	7486200	7966000	1.21208	1.15687	0.7902	0.840845	0.881488	0.931631	1.0804	1.10649	1.37504	1.24177	0.731399	0.759924	0.571939	0.0989753
GWHPARYT004492	333	K	Elongator complex protein 3 OS=Lactuca sativa OX=4236 GN=LSAT_1X8721 PE=3 SV=1	LSAT_1X8721	1	0.0759532	46.206	2	ADGLK(1)IYPTLVIR	-2.2536	1	0	40584	0	0		1			0.899888	0.936271	1.01544	1.1484		1.06807
GWHPARYT004511	282	K	Adenosylhomocysteinase OS=Lactuca sativa OX=4236 GN=LSAT_1X70780 PE=3 SV=1	LSAT_1X70780	1	7.57228e-12	162.21	2	GCAAAMK(1)QAGAR	-1.515	4	100220	89997	103780	101470	1.01369	0.910286	1.0497	1.02633	0.803509	0.944675	1.01654	1.23528	1.26158	0.963596	1.03262	0.83085	0.840376	0.0367906
GWHPARYT019047	211	K	Adenosylhomocysteinase OS=Lactuca sativa OX=4236 GN=LSAT_6X59101 PE=3 SV=1	LSAT_6X59101	1	2.62899e-06	135.13	2	LVGVSEETTTGVK(1)R	-2.8171	4	60785	70011	58594	6751	1.23962	1.42777	1.19494	0.137676	0.913783	0.930387	1.06683	1.089	1.35658	1.5346	1.12009	0.126424	0.454026	1.15761
GWHPARYT019047	237	K	Adenosylhomocysteinase OS=Lactuca sativa OX=4236 GN=LSAT_6X59101 PE=3 SV=1	LSAT_6X59101	1	1.17231e-05	152.23	2	SK(1)FDNLYGCR	-0.97148	4	111500	132830	132580	117440	0.902195	1.07479	1.07276	0.950258	0.913783	0.930387	1.06683	1.089	0.987318	1.1552	1.00556	0.872594	0.88692	0.209775
GWHPARYT019047	53	K	Adenosylhomocysteinase OS=Lactuca sativa OX=4236 GN=LSAT_6X59101 PE=3 SV=1	LSAT_6X59101	1	0.0128972	58.338	2	TEFGPSQPFK(1)GAR	-0.53659	1	0	0	0	23425				1	0.913783	0.930387	1.06683	1.089				0.918271
GWHPARYT019047	441	K	Adenosylhomocysteinase OS=Lactuca sativa OX=4236 GN=LSAT_6X59101 PE=3 SV=1	LSAT_6X59101	1	0.0194466	54.309	2	EVYVLPK(1)HLDEK	-2.0946	1	37616	0	0	0	1				0.913783	0.930387	1.06683	1.089	1.09435
GWHPARYT019047	446	K	Adenosylhomocysteinase OS=Lactuca sativa OX=4236 GN=LSAT_6X59101 PE=3 SV=1	LSAT_6X59101	1	0.00124491	80.815	2	HLDEK(1)VAALHLGK	-3.5757	6	20269	18105	11101	17929	1.20284	1.07442	0.658774	1.06397	0.913783	0.930387	1.06683	1.089	1.31633	1.15481	0.617508	0.977015	0.657578	0.405317
GWHPARYT019047	454	K	Adenosylhomocysteinase OS=Lactuca sativa OX=4236 GN=LSAT_6X59101 PE=3 SV=1	LSAT_6X59101	1	0.00041065	60	2	VAALHLGK(1)LGAK	-3.2545	2	0	0	57605	63740			0.949442	1.05056	0.913783	0.930387	1.06683	1.089			0.889968	0.964697
GWHPARYT004572	327	K	UvrABC system, subunit B OS=Artemisia annua OX=35608 GN=CTI12_AA080190 PE=3 SV=1	CTI12_AA080190	1	0.000255972	93.649	2	TTCIYGGAPK(1)GPQIR	-2.415	3	17116	12892	0	10606	1.26429	0.952282		0.783424	0.947304	0.994	1.03923	1.01946	1.33462	0.958031		0.768468	0.802132
GWHPARYT004573	123	K	Ribosomal protein L15, conserved site-containing protein OS=Cynara cardunculus var. scolymus OX=59895 GN=Ccrd_023596 PE=3 SV=1	Ccrd_023596	1	9.83264e-05	100.56	2	GVLPQSQPIVVK(1)AK	-2.0173	4	82666	81080	75784	78570	1.0395	1.01955	0.952958	0.987991	0.953415	0.954347	1.03691	1.05532	1.09029	1.06833	0.919033	0.936197	0.859624	0.0274689
GWHPARYT004573	67	K	Ribosomal protein L15, conserved site-containing protein OS=Cynara cardunculus var. scolymus OX=59895 GN=Ccrd_023596 PE=3 SV=1	Ccrd_023596	1	4.2272e-12	144.2	2	NK(1)FYCPIVNVDK	-0.79103	3	858900	805110	0	292370	1.31708	1.23459		0.448333	0.953415	0.954347	1.03691	1.05532	1.38143	1.29365		0.42483	0.328396
GWHPARYT004573	55	K	Ribosomal protein L15, conserved site-containing protein OS=Cynara cardunculus var. scolymus OX=59895 GN=Ccrd_023596 PE=3 SV=1	Ccrd_023596	1	0.00205836	64.906	3	YHPGYFGK(1)VGMR	-0.16141	2	20730	19446	0	0	1.03196	0.968041			0.953415	0.954347	1.03691	1.05532	1.08238	1.01435
GWHPARYT004611	41	K	Glutaredoxin domain-containing protein OS=Lactuca sativa OX=4236 GN=LSAT_4X75820 PE=3 SV=1	LSAT_4X75820	1	0.035156	58.426	2	TYCGYCK(1)K	-1.0634	1	0	0	10555	0			1		0.59923	0.675769	1.34709	1.37791			0.74234
GWHPARYT004648	107	K	RNase III domain-containing protein OS=Lactuca sativa OX=4236 GN=LSAT_1X26521 PE=4 SV=1	LSAT_1X26521	1	0.000711194	89.382	2	DVDISAK(1)DLNR	-2.9331	2	100820	90544	0	0	1.0537	0.946301			0.877521	0.888991	1.12328	1.11021	1.20077	1.06447
GWHPARYT004648	118	K	RNase III domain-containing protein OS=Lactuca sativa OX=4236 GN=LSAT_1X26521 PE=4 SV=1	LSAT_1X26521	1	3.76241e-10	134.98	2	IADISK(1)VEASCSVDGVR	-2.7094	3	0	0	126280	100070			1.11579	0.884206	0.877521	0.888991	1.12328	1.11021			0.993337	0.796432
GWHPARYT004656	10	K	Putative rac-like GTP-binding protein 3 OS=Helianthus annuus OX=4232 GN=RAC3 PE=3 SV=1	RAC3	1	0.00335158	46.068	2	FIK(1)CVTVGDGAVGK	-2.6024	3	41581	0	35369	34034	1.12397		0.956057	0.91997	0.910736	0.860911	1.10175	1.1266	1.23414		0.86776	0.81659	0.703131
GWHPARYT004661	166	K	Zinc finger, LIM-type OS=Cynara cardunculus var. scolymus OX=59895 GN=Ccrd_023558 PE=4 SV=1	Ccrd_023558	1	0.00405959	72.365	2	HHAAQLFK(1)AK	1.2273	1	0	0	5276.4	0			1		0.807461	0.912179	1.24934	1.03102			0.800422
GWHPARYT004677	353	K	Aldehyde dehydrogenase domain-containing protein OS=Mikania micrantha OX=192012 GN=E3N88_21059 PE=3 SV=1	E3N88_21059	1	0.00105016	44.654	3	FISTAK(1)SEGATILCGGERPK	-1.0658	3	0	88370	87270	82055		1.02877	1.01597	0.955257	0.976131	1.01401	0.997836	1.01202		1.01456	1.01817	0.943909	0.930364
GWHPARYT004677	367	K	Aldehyde dehydrogenase domain-containing protein OS=Mikania micrantha OX=192012 GN=E3N88_21059 PE=3 SV=1	E3N88_21059	1	0.00711013	46.353	3	SEGATILCGGERPK(1)QLEK	-1.653	2	0	70771	0	90425		0.878074		1.12193	0.976131	1.01401	0.997836	1.01202		0.865941		1.1086	1.28022
GWHPARYT007710	179	K	Malate dehydrogenase OS=Helianthus annuus OX=4232 GN=HannXRQ_Chr10g0304821 PE=3 SV=1	HannXRQ_Chr10g0304821	1	0.00755616	62.398	2	K(1)LFGVTTLDVVR	-1.8536	1	26758	0	0	0	1				1.09271	1.05423	0.918365	0.934699	0.915157
GWHPARYT004807	45	K	Peptidyl-prolyl cis-trans isomerase OS=Artemisia annua OX=35608 GN=CTI12_AA522850 PE=3 SV=1	CTI12_AA522850	1	0.0015055	96.27	2	AADGLGTCTYVK(1)AR	-2.592	2	16507	0	0	14870	1.05217			0.947828	1.01495	0.935617	1.01555	1.03388	1.03667			0.916772
GWHPARYT004807	33	K	Peptidyl-prolyl cis-trans isomerase OS=Artemisia annua OX=35608 GN=CTI12_AA522850 PE=3 SV=1	CTI12_AA522850	1	0.00363512	66.913	2	GGK(1)AADGLGTCTYVK	1.023	2	20540	12154	0	0	1.2565	0.7435			1.01495	0.935617	1.01555	1.03388	1.23799	0.794663
GWHPARYT004807	94	K	Peptidyl-prolyl cis-trans isomerase OS=Artemisia annua OX=35608 GN=CTI12_AA522850 PE=3 SV=1	CTI12_AA522850	1	0.00462502	81.908	2	LAAEYSECPSGK(1)K	-2.4693	1	0	14328	0	0		1			1.01495	0.935617	1.01555	1.03388		1.06881
GWHPARYT004813	443	K	Putative tetratricopeptide-like helical domain-containing protein OS=Helianthus annuus OX=4232 GN=HannXRQ_Chr05g0155011 PE=4 SV=1	HannXRQ_Chr05g0155011	1	0.0635643	51.872	2	IHK(1)NLELASCIAQK	-2.4031	2	0	0	855900	1365300			0.770665	1.22934
GWHPARYT005926	41	K	Eukaryotic translation initiation factor 5A OS=Lactuca sativa OX=4236 GN=LSAT_1X13341 PE=3 SV=1	LSAT_1X13341	1	4.18105e-05	78.157	2	ACK(1)VVEVSTSK	0.023367	1	0	0	33298	0			1
GWHPARYT004831	18	K	Eukaryotic translation initiation factor 5A OS=Lactuca sativa OX=4236 GN=LSAT_8X46840 PE=3 SV=1	LSAT_8X46840	1	0.000224388	82.87	2	ADAGASK(1)TFPQQAGTIR	-3.3182	1	0	0	0	12064				1
GWHPARYT004838	480	K	threonine synthase OS=Cynara cardunculus var. scolymus OX=59895 GN=Ccrd_022507 PE=3 SV=1	Ccrd_022507	1	0.00150055	88.42	2	FTQSK(1)IDYHSK	-0.046375	2	11826	9146	0	0	1.12779	0.872211			1.18843	1.19223	0.81396	0.805375	0.948971	0.731579
GWHPARYT004859	64	K	UDP-glucose 6-dehydrogenase OS=Helianthus annuus OX=4232 GN=UGDH3 PE=3 SV=1	UGDH3	1	0.0130538	65.173	2	GK(1)NLFFSTDVER	-1.8082	1	43232	0	0	0	1				1.08505	1.15096	0.853668	0.910325	0.92162
GWHPARYT004941	150	K	Putative phosphorylase kinase, gamma catalytic subunit OS=Helianthus annuus OX=4232 GN=HannXRQ_Chr08g0234391 PE=4 SV=1	HannXRQ_Chr08g0234391	1	4.60918e-11	62.437	3	HEAYLLFPVHLDGTLLDNAK(1)AMK	-0.8503	1	20248	0	0	0	1				1.18124	1.23401	0.787032	0.797712	0.846565
GWHPARYT004968	98	K	Single-stranded DNA-binding protein OS=Lactuca sativa OX=4236 GN=LSAT_4X112141 PE=4 SV=1	LSAT_4X112141	1	0.0235061	51.577	2	AILIGQVGQSPIEK(1)R	-3.8877	1	0	15726	0	0		1			0.995916	0.980261	1.01259	1.01124		1.02014
GWHPARYT008105	81	K	Coatomer subunit alpha OS=Cynara cardunculus var. scolymus OX=59895 GN=Ccrd_024237 PE=4 SV=1	Ccrd_024237	1	0.00599625	48.157	2	VWNYK(1)LHR	-1.3325	1	0	0	0	25576				1	0.655105	0.61815	1.36158	1.36517				0.73251
GWHPARYT005065	51	K	Proteasome subunit alpha type OS=Cynara cardunculus var. scolymus OX=59895 GN=Ccrd_015106 PE=3 SV=1	Ccrd_015106	1	2.14005e-07	75.024	3	THVVLACVNK(1)ANSELSSHQR	-1.4234	2	0	0	24575	46418			0.692322	1.30768	0.294348	0.30347	1.77996	1.62223			0.388954	0.806101
GWHPARYT005071	175	K	NmrA-like domain-containing protein OS=Lactuca sativa OX=4236 GN=LSAT_9X108760 PE=4 SV=1	LSAT_9X108760	1	0.0675135	49.967	2	DK(1)VVILGDGNAR	-1.7287	1	159290	0	0	0	1				1.11117	1.09493	0.887143	0.906756	0.899955
GWHPARYT005071	45	K	NmrA-like domain-containing protein OS=Lactuca sativa OX=4236 GN=LSAT_9X108760 PE=4 SV=1	LSAT_9X108760	1	0.00125049	97.594	2	ESTVSDPVK(1)GK	-1.8532	2	0	0	63212	43807			1.18132	0.818677	1.11117	1.09493	0.887143	0.906756			1.3316	0.902863
GWHPARYT005071	200	K	NmrA-like domain-containing protein OS=Lactuca sativa OX=4236 GN=LSAT_9X108760 PE=4 SV=1	LSAT_9X108760	1	4.98195e-05	48.833	3	GVFSEEHDIGTYTIK(1)AVDDPR	0.84981	2	23003	24543	0	0	0.96761	1.03239			1.11117	1.09493	0.887143	0.906756	0.870806	0.942878
GWHPARYT005071	100	K	NmrA-like domain-containing protein OS=Lactuca sativa OX=4236 GN=LSAT_9X108760 PE=4 SV=1	LSAT_9X108760	1	0.00881054	66.953	2	IIAAIK(1)EAGNVK	-0.58521	2	131910	199350	0	0	0.796414	1.20359			1.11117	1.09493	0.887143	0.906756	0.716737	1.09923
GWHPARYT005071	215	K	NmrA-like domain-containing protein OS=Lactuca sativa OX=4236 GN=LSAT_9X108760 PE=4 SV=1	LSAT_9X108760	1	0.00960317	52.591	2	ILYIK(1)PPK	-0.7672	1	0	0	36437	0			1		1.11117	1.09493	0.887143	0.906756			1.12721
GWHPARYT005071	133	K	NmrA-like domain-containing protein OS=Lactuca sativa OX=4236 GN=LSAT_9X108760 PE=4 SV=1	LSAT_9X108760	1	0.0587012	57.293	2	SAFEGK(1)AQIR	0.2842	1	0	126870	0	0		1			1.11117	1.09493	0.887143	0.906756		0.913297
GWHPARYT005071	127	K	NmrA-like domain-containing protein OS=Lactuca sativa OX=4236 GN=LSAT_9X108760 PE=4 SV=1	LSAT_9X108760	1	0.000164173	87.251	2	VHAVEPAK(1)SAFEGK	-1.6984	1	143450	0	0	0	1				1.11117	1.09493	0.887143	0.906756	0.899955
GWHPARYT005105	25	K	Glucose-6-phosphate isomerase OS=Artemisia annua OX=35608 GN=CTI12_AA313220 PE=3 SV=1	CTI12_AA313220	1	1.40766e-08	141.88	2	DHVEDINK(1)THLR	-4.3409	4	19401	20153	18060	18824	1.01525	1.05461	0.94508	0.98506	0.986415	0.969293	1.01988	1.02441	1.02924	1.08802	0.926656	0.961587	0.892066	0.0131063
GWHPARYT005127	159	K	Ubiquitin-conjugating enzyme, active site-containing protein OS=Cynara cardunculus var. scolymus OX=59895 GN=Ccrd_015079 PE=3 SV=1	Ccrd_015079	1	0.0466145	50.641	2	DNPK(1)LFESNVR	-0.4453	2	23014	21280	0	0	1.03915	0.960852			0.946733	1.00054	1.0458	1.00693	1.09761	0.960336
GWHPARYT017678	67	K	Dihydrolipoyl dehydrogenase OS=Mikania micrantha OX=192012 GN=E3N88_25247 PE=3 SV=1	E3N88_25247	1	2.59901e-09	159.82	2	AAQLGLK(1)TTCIEK	-3.6686	4	279450	192920	237000	23223	1.52581	1.05335	1.29403	0.126799	1.06591	0.992289	0.967004	0.974796	1.43146	1.06154	1.33819	0.130077	0.528688	1.08643
GWHPARYT017678	73	K	Dihydrolipoyl dehydrogenase OS=Mikania micrantha OX=192012 GN=E3N88_25247 PE=3 SV=1	E3N88_25247	1	0.00729052	100.84	2	TTCIEK(1)R	-2.0123	4	107310	84952	72620	78444	1.25024	0.989753	0.846076	0.91393	1.06591	0.992289	0.967004	0.974796	1.17293	0.997444	0.874946	0.93756	0.842955	0.162747
GWHPARYT005152	427	K	Dihydrolipoyl dehydrogenase OS=Lactuca sativa OX=4236 GN=LSAT_1X40281 PE=3 SV=1	LSAT_1X40281	1	0.0112343	47.915	2	AK(1)AIDEAEGMVK	-0.25696	2	53891	0	0	32894	1.24194			0.758057	1.0276	1.01241	0.963576	0.996415	1.20859			0.760785
GWHPARYT005152	176	K	Dihydrolipoyl dehydrogenase OS=Lactuca sativa OX=4236 GN=LSAT_1X40281 PE=3 SV=1	LSAT_1X40281	1	0.0311475	51.829	2	GK(1)NIIVATGSDVK	-2.6393	1	33660	0	0	0	1				1.0276	1.01241	0.963576	0.996415	0.973142
GWHPARYT005152	407	K	Dihydrolipoyl dehydrogenase OS=Lactuca sativa OX=4236 GN=LSAT_1X40281 PE=3 SV=1	LSAT_1X40281	1	1.90734e-10	150.93	2	TEEQVK(1)ASGVPYR	-1.9547	4	64298	59484	41604	40641	1.24834	1.15488	0.807739	0.789042	1.0276	1.01241	0.963576	0.996415	1.21481	1.14072	0.838272	0.791881	0.692118	0.00424137
GWHPARYT005152	275	K	Dihydrolipoyl dehydrogenase OS=Lactuca sativa OX=4236 GN=LSAT_1X40281 PE=3 SV=1	LSAT_1X40281	1	0.00167249	55.578	2	TK(1)VVSVDSSGDGVK	-1.5715	1	0	22191	0	0		1			1.0276	1.01241	0.963576	0.996415		0.987742
GWHPARYT005152	442	K	Dihydrolipoyl dehydrogenase OS=Lactuca sativa OX=4236 GN=LSAT_1X40281 PE=3 SV=1	LSAT_1X40281	1	0.0388108	43.168	2	VITEK(1)ETDK	-0.11552	1	0	0	0	16537				1	1.0276	1.01241	0.963576	0.996415				1.0036
GWHPARYT005174	19	K	Serpin domain-containing protein OS=Lactuca sativa OX=4236 GN=LSAT_6X114120 PE=3 SV=1	LSAT_6X114120	0.997303	1.08603e-11	92.878	4	ESISNQTDVSLTLAK(0.997)HVISTK(0.003)PR	-0.48017	1	22035	0	0	0	1				0.904885	0.896562	1.10656	1.09199	1.10511
GWHPARYT005174	180	K	Serpin domain-containing protein OS=Lactuca sativa OX=4236 GN=LSAT_6X114120 PE=3 SV=1	LSAT_6X114120	1	0.000410006	81.908	2	GAWNEK(1)FDASTTK	-1.501	3	46028	50921	0	38028	1.02302	1.13177		0.845211	0.904885	0.896562	1.10656	1.09199	1.13055	1.26235		0.774009	0.613151
GWHPARYT005174	209	K	Serpin domain-containing protein OS=Lactuca sativa OX=4236 GN=LSAT_6X114120 PE=3 SV=1	LSAT_6X114120	1	0.0267851	62.454	2	K(1)QLVSAFEDFK	-0.6325	1	0	9321.2	0	0		1			0.904885	0.896562	1.10656	1.09199		1.11537
GWHPARYT005174	226	K	Serpin domain-containing protein OS=Lactuca sativa OX=4236 GN=LSAT_6X114120 PE=3 SV=1	LSAT_6X114120	0.99918	0.0419001	55.782	2	VLGLPYK(0.999)QGEDK(0.001)R	-2.9131	1	18334	0	0	0	1				0.904885	0.896562	1.10656	1.09199	1.10511
GWHPARYT005255	691	K	Peptidase S8/S53 domain-containing protein OS=Cynara cardunculus var. scolymus OX=59895 GN=Ccrd_023454 PE=3 SV=1	Ccrd_023454	1	0.00629528	61.867	2	TVTHIGEGK(1)STYTAK	-3.4063	3	0	5861.5	6039.3	8918.8		0.844613	0.870233	1.28515	0.779949	0.759601	1.21721	1.24324		1.11192	0.714942	1.03371	0.929667
GWHPARYT005255	202	K	Peptidase S8/S53 domain-containing protein OS=Cynara cardunculus var. scolymus OX=59895 GN=Ccrd_023454 PE=3 SV=1	Ccrd_023454	1	0.0210162	50.834	2	YFNK(1)GLIAR	-2.0799	1	0	0	0	38018				1	0.779949	0.759601	1.21721	1.24324				0.804349
GWHPARYT005265	426	K	Transferase OS=Helianthus annuus OX=4232 GN=HanXRQr2_Chr04g0151811 PE=4 SV=1	HanXRQr2_Chr04g0151811	1	0.0144692	68.127	2	FDGK(1)MSTYPGYEGK	-1.1874	3	30793	0	25431	25334	1.13268		0.935445	0.931877	0.986684	1.08634	0.958413	0.968565	1.14796		0.976035	0.962121	0.850231
GWHPARYT005268	288	K	Polyadenylate-binding protein OS=Helianthus annuus OX=4232 GN=PAB2 PE=3 SV=1	PAB2	1	0.0251654	57.032	2	EWYVGK(1)AQK	-1.0565	3	51804	58410	0	53643	0.948461	1.06941		0.982131	0.931997	0.931761	1.07048	1.06576	1.01767	1.14773		0.921529	0.802916
GWHPARYT005368	32	K	LIM zinc-binding domain-containing protein OS=Mikania micrantha OX=192012 GN=E3N88_10884 PE=4 SV=1	E3N88_10884	1	0.0233142	69.716	2	IYHK(1)ACFR	0.076907	1	0	27014	0	0		1			0.807571	0.887016	1.06358	1.24183		1.12738
GWHPARYT005385	318	K	Lecithin-cholesterol acyltransferase-like 1 OS=Lactuca sativa OX=4236 GN=LSAT_9X81040 PE=4 SV=1	LSAT_9X81040	1	4.12305e-06	120.75	2	DIGFSEGIHPYK(1)SR	-2.6332	2	131690	133710	0	0	0.992389	1.00761			1.10552	1.01215	0.96752	0.914819	0.89767	0.99552
GWHPARYT005385	67	K	Lecithin-cholesterol acyltransferase-like 1 OS=Lactuca sativa OX=4236 GN=LSAT_9X81040 PE=4 SV=1	LSAT_9X81040	1	0.0704943	44.82	2	DK(1)QGWFR	-1.8674	1	61580	0	0	0	1				1.10552	1.01215	0.96752	0.914819	0.904555
GWHPARYT005385	177	K	Lecithin-cholesterol acyltransferase-like 1 OS=Lactuca sativa OX=4236 GN=LSAT_9X81040 PE=4 SV=1	LSAT_9X81040	1	0.012265	72.846	2	IGSK(1)YLQDLK	-3.0101	1	0	56890	0	0		1			1.10552	1.01215	0.96752	0.914819		0.988001
GWHPARYT005385	51	K	Lecithin-cholesterol acyltransferase-like 1 OS=Lactuca sativa OX=4236 GN=LSAT_9X81040 PE=4 SV=1	LSAT_9X81040	1	0.00185801	74.62	2	LTAEYK(1)ATSLVCNR	-5.1675	2	133360	0	32930	0	1.60394		0.396055		1.10552	1.01215	0.96752	0.914819	1.45086		0.409351		0.282144
GWHPARYT005385	130	K	Lecithin-cholesterol acyltransferase-like 1 OS=Lactuca sativa OX=4236 GN=LSAT_9X81040 PE=4 SV=1	LSAT_9X81040	1	2.05453e-05	53.073	3	SLLYLDPHLK(1)HITEYMAPLVK	-1.2379	1	10321	0	0	0	1				1.10552	1.01215	0.96752	0.914819	0.904555
GWHPARYT005392	592	K	Kinesin-like protein OS=Cynara cardunculus var. scolymus OX=59895 GN=Ccrd_022117 PE=3 SV=1	Ccrd_022117	1	0.0377148	55.235	2	SALEK(1)QHK	-8.9278	1	0	0	46091	0			1
GWHPARYT005436	500	K	Xylulose kinase OS=Artemisia annua OX=35608 GN=CTI12_AA275790 PE=3 SV=1	CTI12_AA275790	1	0.000185005	76.572	2	AAHGWLCNK(1)K	-2.6822	4	16979	15514	14035	18148	1.0501	0.95949	0.868019	1.12239	0.974235	0.978796	1.01828	1.02869	1.07787	0.980276	0.852441	1.09109	0.95195	0.239317
GWHPARYT005436	154	K	Xylulose kinase OS=Artemisia annua OX=35608 GN=CTI12_AA275790 PE=3 SV=1	CTI12_AA275790	1	0.0187986	45.587	2	AIEK(1)AVGGPLELSK	-1.7541	1	0	25380	0	0		1			0.974235	0.978796	1.01828	1.02869		1.02166
GWHPARYT005443	167	K	Major facilitator superfamily (MFS) profile domain-containing protein OS=Mikania micrantha OX=192012 GN=E3N88_10857 PE=3 SV=1	E3N88_10857	1	0.011719	59.67	2	ALLADLTGK(1)DHR	1.0217	2	0	47865	40185	0		1.08722	0.912777		0.944648	1.01867	1.01155	1.02513		1.0673	0.902357
GWHPARYT005456	41	K	Phox/Bem1p OS=Cynara cardunculus var. scolymus OX=59895 GN=Ccrd_022096 PE=4 SV=1	Ccrd_022096	1	0.0011667	60	2	VK(1)FLCSYGGK	-2.3834	4	107310	107010	90537	100060	1.06007	1.05711	0.894376	0.988449	0.837036	0.889996	1.12307	1.1499	1.26646	1.18776	0.796366	0.859598	0.676263	0.0992237
GWHPARYT005473	236	K	rhamnogalacturonan endolyase OS=Lactuca sativa OX=4236 GN=LSAT_4X142700 PE=3 SV=1	LSAT_4X142700	1	1.84989e-06	101.52	2	GEVDDK(1)YQYSSENK	-2.6959	3	8304.3	10222	0	8099.2	0.935678	1.15175		0.912569	0.986719	1.00736	1.00695	0.998966	0.948272	1.14333		0.913513	0.798991
GWHPARYT005501	40	K	Copper ion binding protein OS=Cynara cardunculus var. scolymus OX=59895 GN=Ccrd_026086 PE=4 SV=1	Ccrd_026086	1	0.00886366	106	2	KTEQEK(1)LEK	-0.11174	2	0	0	9972.7	8332.4			1.08961	0.910391	0.954474	1.05581	1.01157	0.978143			1.07715	0.930734
GWHPARYT005523	99	K	UspA domain-containing protein OS=Lactuca sativa OX=4236 GN=LSAT_6X106280 PE=4 SV=1	LSAT_6X106280	1	8.18682e-08	54.747	3	ITEAIISHAQHICSEK(1)NANVK	0.84339	2	0	126100	160600	0		0.879665	1.12033		0.87282	0.883174	1.11302	1.13098		0.996027	1.00657
GWHPARYT005524	264	K	Aspartic peptidase OS=Cynara cardunculus var. scolymus OX=59895 GN=Ccrd_014895 PE=3 SV=1	Ccrd_014895	1	0.000641992	99.174	2	LGPAGQPK(1)AIK	-2.6396	3	71220	112090	0	72638	0.834779	1.31382		0.8514	0.985228	0.974058	0.9974	1.04331	0.847295	1.34881		0.816053	0.605016
GWHPARYT005524	256	K	Aspartic peptidase OS=Cynara cardunculus var. scolymus OX=59895 GN=Ccrd_014895 PE=3 SV=1	Ccrd_014895	1	5.16298e-05	89.489	2	SYYFSGSLK(1)LGPAGQPK	-1.2367	1	0	116290	0	0		1			0.985228	0.974058	0.9974	1.04331		1.02663
GWHPARYT005524	273	K	Aspartic peptidase OS=Cynara cardunculus var. scolymus OX=59895 GN=Ccrd_014895 PE=3 SV=1	Ccrd_014895	1	0.000793784	99.34	2	TTPLLK(1)NPHR	-1.9596	4	117770	115390	118190	118040	1.0036	0.983319	1.00718	1.0059	0.985228	0.974058	0.9974	1.04331	1.01865	1.00951	1.00981	0.96414	0.97319	0.0263455
GWHPARYT005548	160	K	GRAM domain-containing protein OS=Lactuca sativa OX=4236 GN=LSAT_1X2361 PE=3 SV=1	LSAT_1X2361	1	0.000157605	103.27	2	IAQGTK(1)VLAEGGYEK	-1.0694	2	0	0	28875	29724			0.985512	1.01449	0.9405	0.965267	1.03332	1.06092			0.953736	0.956239
GWHPARYT005551	227	K	NAD(P)H-hydrate epimerase OS=Helianthus annuus OX=4232 GN=ATPPOX PE=3 SV=1	ATPPOX	1	0.0139626	55.604	3	HLHHFGYK(1)PVVCYPK	0.29654	1	0	0	3660.8	0			1		1.01395	0.997793	1.00507	0.98319			0.994954
GWHPARYT005551	234	K	NAD(P)H-hydrate epimerase OS=Helianthus annuus OX=4232 GN=ATPPOX PE=3 SV=1	ATPPOX	1	0.00223574	79.809	2	PVVCYPK(1)R	-3.4894	2	26196	0	0	11646	1.38449			0.615507	1.01395	0.997793	1.00507	0.98319	1.36545			0.62603
GWHPARYT009506	95	K	Ribosomal protein S11 OS=Lactuca sativa OX=4236 GN=LSAT_6X117460 PE=3 SV=1	LSAT_6X117460	1	0.00049397	124.06	2	ELGINALHIK(1)LR	-1.7627	2	0	35213	0	39349		0.944529		1.05547	0.977365	1.00174	1.0191	1.00179		0.942889		1.05358	1.1174
GWHPARYT009506	10	K	Ribosomal protein S11 OS=Lactuca sativa OX=4236 GN=LSAT_6X117460 PE=3 SV=1	LSAT_6X117460	1	0.0106736	65.212	2	EPK(1)EENVTLGPATR	-2.2117	2	35139	0	0	16060	1.37264			0.627356	0.977365	1.00174	1.0191	1.00179	1.40443			0.626233
GWHPARYT009506	105	K	Ribosomal protein S11 OS=Lactuca sativa OX=4236 GN=LSAT_6X117460 PE=3 SV=1	LSAT_6X117460	1	0.00173505	83.061	2	TK(1)TPGPGAQSALR	-2.4719	2	0	0	91389	88791			1.01442	0.985581	0.977365	1.00174	1.0191	1.00179			0.995404	0.983817
GWHPARYT009506	62	K	Ribosomal protein S11 OS=Lactuca sativa OX=4236 GN=LSAT_6X117460 PE=3 SV=1	LSAT_6X117460	1	1.49611e-09	83.508	3	VK(1)ADRDESSPYAAMLAAQDVSTR	0.16949	2	23147	30979	0	0	0.855301	1.1447			0.977365	1.00174	1.0191	1.00179	0.875108	1.14271
GWHPARYT005648	105	K	Mob1/phocein (Fragment) OS=Cynara cardunculus var. scolymus OX=59895 GN=Ccrd_006371 PE=4 SV=1	Ccrd_006371	1	0.0518321	55.754	2	K(1)PIEVSAPK	-2.6579	1	0	15451	0	0		1			0.938697	1.14092	0.967092	0.953295		0.876489
GWHPARYT012274	44	K	60S ribosomal protein L13 OS=Mikania micrantha OX=192012 GN=E3N88_27192 PE=3 SV=1	E3N88_27192	1	0.0752534	51.864	2	AVK(1)IFPR	-0.25463	1	0	28976	0	0		1			0.94769	0.924993	1.0592	1.06812		1.08109
GWHPARYT005681	15	K	ACB domain-containing protein OS=Lactuca sativa OX=4236 GN=LSAT_3X23340 PE=3 SV=1	LSAT_3X23340	1	6.63523e-07	155.28	2	AK(1)TLPESTTNESK	-1.2621	5	225920	75986	136950	138100	1.56629	0.526806	0.949466	0.957439	1.27336	1.1719	0.75873	0.796007	1.23004	0.449531	1.25139	1.2028	1.84652	0.635043
GWHPARYT005681	56	K	ACB domain-containing protein OS=Lactuca sativa OX=4236 GN=LSAT_3X23340 PE=3 SV=1	LSAT_3X23340	1	0.0121368	74.424	2	AK(1)WDAWK	-0.62906	2	64501	69025	0	0	0.966119	1.03388			1.27336	1.1719	0.75873	0.796007	0.758716	0.882225
GWHPARYT005681	52	K	ACB domain-containing protein OS=Lactuca sativa OX=4236 GN=LSAT_3X23340 PE=3 SV=1	LSAT_3X23340	1	0.00117921	113.46	3	TSRPGMFNMK(1)DR	-1.4673	5	957100	942730	470260	528390	1.32083	1.301	0.648975	0.729196	1.27336	1.1719	0.75873	0.796007	1.03728	1.11016	0.855343	0.916068	0.824885	0.000484129
GWHPARYT005705	85	K	DM2 domain-containing protein OS=Mikania micrantha OX=192012 GN=E3N88_25130 PE=4 SV=1	E3N88_25130	0.999983	0.0392367	55.782	2	KTEILCDVK(1)LK	-4.3156	1	0	0	15366	0			1		1.03662	1.11315	0.920249	0.929984			1.08666
GWHPARYT005705	87	K	DM2 domain-containing protein OS=Mikania micrantha OX=192012 GN=E3N88_25130 PE=4 SV=1	E3N88_25130	1	0.00358512	83.358	2	LK(1)TIFAGR	-1.5122	2	18036	20620	0	0	0.933154	1.06685			1.03662	1.11315	0.920249	0.929984	0.900193	0.958402
GWHPARYT005705	29	K	DM2 domain-containing protein OS=Mikania micrantha OX=192012 GN=E3N88_25130 PE=4 SV=1	E3N88_25130	1	0.00820308	60.734	2	SSSATATK(1)ATSGISK	-0.38482	1	5249.2	0	0	0	1				1.03662	1.11315	0.920249	0.929984	0.964678
GWHPARYT005706	271	K	Nudix hydrolase domain-containing protein OS=Lactuca sativa OX=4236 GN=LSAT_6X17241 PE=4 SV=1	LSAT_6X17241	1	1.81071e-06	144.51	2	DHAHISHLDK(1)LK	-0.95525	3	38248	47668	37771	0	0.927697	1.15618	0.916127		1.08491	1.0948	0.903845	0.91644	0.855087	1.05606	1.01359		1.18536
GWHPARYT005716	237	K	Putative strictosidine synthase OS=Helianthus annuus OX=4232 GN=HannXRQ_Chr13g0411071 PE=3 SV=1	HannXRQ_Chr13g0411071	1	0.00527977	78.178	2	YWLK(1)GPR	-1.6979	3	73549	0	36312	34809	1.52517		0.752996	0.721829	0.800686	0.833122	1.18501	1.18119	1.90483		0.635437	0.611106	0.333592
GWHPARYT005719	191	K	4Fe-4S binding domain-containing protein OS=Cynara cardunculus var. scolymus OX=59895 GN=Ccrd_008186 PE=4 SV=1	Ccrd_008186	1	2.66893e-06	111.03	2	AVQGNVGQVLDQK(1)DER	-4.7405	3	11404	10384	5154.2	0	1.26983	1.15625	0.573917		1.1358	1.06442	0.907123	0.892655	1.118	1.08628	0.632679		0.565902
GWHPARYT005719	437	K	4Fe-4S binding domain-containing protein OS=Cynara cardunculus var. scolymus OX=59895 GN=Ccrd_008186 PE=4 SV=1	Ccrd_008186	1	0.00254244	105.81	2	HLLHQK(1)IR	-1.912	3	84786	82306	65555	0	1.09332	1.06134	0.845336		1.1358	1.06442	0.907123	0.892655	0.962598	0.997109	0.931887		0.968096
GWHPARYT005719	425	K	4Fe-4S binding domain-containing protein OS=Cynara cardunculus var. scolymus OX=59895 GN=Ccrd_008186 PE=4 SV=1	Ccrd_008186	1	0.0135971	44.82	2	ISPK(1)FQNTVR	-3.683	1	0	0	26690	0			1		1.1358	1.06442	0.907123	0.892655			1.10239
GWHPARYT005746	196	K	Pectin acetylesterase OS=Lactuca sativa OX=4236 GN=LSAT_6X74421 PE=2 SV=1	LSAT_6X74421	1	0.0746886	58.476	2	ALVPASTK(1)VK	-2.5541	1	0	0	0	61255				1	0.924004	0.921808	1.07076	1.08343				0.922995
GWHPARYT005819	237	K	Perakine reductase OS=Helianthus annuus OX=4232 GN=HannXRQ_Chr11g0341461 PE=4 SV=1	HannXRQ_Chr11g0341461	1	0.0161764	67.548	2	FK(1)PENLEHNK	-0.7691	2	30073	34273	0	0	0.934728	1.06527			1.14925	1.12556	0.858941	0.866248	0.813339	0.946435
GWHPARYT005819	115	K	Perakine reductase OS=Helianthus annuus OX=4232 GN=HannXRQ_Chr11g0341461 PE=4 SV=1	HannXRQ_Chr11g0341461	1	0.0230925	63.212	2	SCCEASLK(1)R	0.53942	1	0	26901	0	0		1			1.14925	1.12556	0.858941	0.866248		0.888444
GWHPARYT005865	275	K	Nepenthesin OS=Helianthus annuus OX=4232 GN=HannXRQ_Chr15g0484151 PE=3 SV=1	HannXRQ_Chr15g0484151	1	0.000612439	115.79	2	DK(1)LSLVFQAAQK	-2.4736	3	102390	16971	0	30350	2.05175	0.340075		0.608172	0.733357	0.716212	1.26473	1.2857	2.79775	0.474825		0.473027	0.996214
GWHPARYT005865	382	K	Nepenthesin OS=Helianthus annuus OX=4232 GN=HannXRQ_Chr15g0484151 PE=3 SV=1	HannXRQ_Chr15g0484151	1	0.00248228	103.69	2	MTK(1)YPLTK	-3.2477	5	49625	0	76120	90243	0.689274		1.05728	1.25344	0.733357	0.716212	1.26473	1.2857	0.939889		0.835974	0.974911	0.889439
GWHPARYT016210	89	K	Putative 60S ribosomal protein L10 OS=Helianthus annuus OX=4232 GN=RL10 PE=3 SV=1	RL10	1	0.000278541	124.46	2	FAGK(1)DAFHLR	-1.3523	2	162970	0	0	159950	1.00935			0.990648	0.983758	0.919233	1.03496	1.06205	1.02602			0.932767
GWHPARYT005876	121	K	60S ribosomal protein L10-1 OS=Artemisia annua OX=35608 GN=CTI12_AA335580 PE=3 SV=1	CTI12_AA335580	1	0.0216222	58.338	2	GAFGK(1)PLGTCAR	-0.2026	1	81056	0	0	0	1				1.53032	0.829429	0.605527	1.03472	0.653458
GWHPARYT016210	81	K	Putative 60S ribosomal protein L10 OS=Helianthus annuus OX=4232 GN=RL10 PE=3 SV=1	RL10	1	0.00317994	92.707	2	IACNK(1)YMTK	-2.3452	4	313570	304390	292730	291560	1.04328	1.01273	0.973941	0.970048	0.983758	0.919233	1.03496	1.06205	1.0605	1.10172	0.941045	0.913371	0.858201	0.0480483
GWHPARYT005876	198	K	60S ribosomal protein L10-1 OS=Artemisia annua OX=35608 GN=CTI12_AA335580 PE=3 SV=1	CTI12_AA335580	1	0.000176775	118.87	2	IMPDGVNAK(1)LLGCHGR	-2.8042	2	0	0	6682.9	26810			0.399064	1.60094	1.53032	0.829429	0.605527	1.03472			0.659035	1.54721
GWHPARYT016210	108	K	Putative 60S ribosomal protein L10 OS=Helianthus annuus OX=4232 GN=RL10 PE=3 SV=1	RL10	1	0.000390849	113.86	2	INK(1)MLSCAGADR	-2.3038	5	59425	61730	47002	47272	1.10338	1.14618	0.872714	0.877728	0.983758	0.919233	1.03496	1.06205	1.1216	1.24689	0.843238	0.826445	0.707313	0.088986
GWHPARYT016210	26	K	Putative 60S ribosomal protein L10 OS=Helianthus annuus OX=4232 GN=RL10 PE=3 SV=1	RL10	1	0.00806948	109.88	2	NKPYPK(1)SR	-2.2314	3	125450	298980	0	155260	0.649226	1.54728		0.803498	0.983758	0.919233	1.03496	1.06205	0.659945	1.68322		0.756552	0.449466
GWHPARYT016210	20	K	Putative 60S ribosomal protein L10 OS=Helianthus annuus OX=4232 GN=RL10 PE=3 SV=1	RL10	0.999925	0.0122091	78.816	2	QIK(1)NKPYPK	-0.93426	2	0	0	89231	107550			0.906907	1.09309	0.983758	0.919233	1.03496	1.06205			0.876275	1.02923
GWHPARYT016210	171	K	Putative 60S ribosomal protein L10 OS=Helianthus annuus OX=4232 GN=RL10 PE=3 SV=1	RL10	1	0.0245057	81.642	2	QK(1)IIVSR	-1.3332	1	57927	0	0	0	1				0.983758	0.919233	1.03496	1.06205	1.01651
GWHPARYT018502	18	K	Eukaryotic translation initiation factor 5A OS=Lactuca sativa OX=4236 GN=LSAT_1X13341 PE=3 SV=1	LSAT_1X13341	1	2.92879e-06	107.43	2	ADAGASK(1)TYPQQAGTIR	-4.2671	2	0	8166.6	0	21456		0.551376		1.44862	0.633795	0.635228	1.32876	1.40222		0.867997		1.0331	1.19021
GWHPARYT005941	158	K	Appr-1-p processing enzyme family protein OS=Artemisia annua OX=35608 GN=CTI12_AA203450 PE=3 SV=1	CTI12_AA203450	1	0.00106975	51.569	2	VIHTVGPK(1)YAVK	-1.2857	1	10632	0	0	0	1				1.01135	0.971212	0.988443	1.029	0.98878
GWHPARYT005946	74	K	Nodulin-related protein 1 OS=Helianthus annuus OX=4232 GN=HannXRQ_Chr10g0308121 PE=4 SV=1	HannXRQ_Chr10g0308121	1	0.0260348	73.262	2	LDDK(1)QGVGQYIEK	-2.4347	2	16685	11754	0	0	1.17339	0.826611			0.773685	0.784894	1.19896	1.24246	1.51662	1.05315
GWHPARYT005946	51	K	Nodulin-related protein 1 OS=Helianthus annuus OX=4232 GN=HannXRQ_Chr10g0308121 PE=4 SV=1	HannXRQ_Chr10g0308121	1	2.09401e-06	111.27	2	TK(1)ASAAGAAADALDTAK	-1.1692	4	78162	67281	60382	60929	1.17205	1.00888	0.905433	0.913636	0.773685	0.784894	1.19896	1.24246	1.51489	1.28538	0.755184	0.735342	0.535295	0.0971888
GWHPARYT005949	46	K	Nodulin-related protein 1 OS=Helianthus annuus OX=4232 GN=HannXRQ_Chr10g0308121 PE=4 SV=1	HannXRQ_Chr10g0308121	1	0.00523178	84.999	2	LVAGAAK(1)STFGR	-1.056	2	0	60458	49012	0		1.10456	0.895442			0.904593	1.09541			1.22106	0.817451
GWHPARYT005951	42	K	Nodulin-related protein 1 OS=Helianthus annuus OX=4232 GN=HannXRQ_Chr10g0308121 PE=4 SV=1	HannXRQ_Chr10g0308121	1	2.44018e-09	126.46	2	LVAEAAQSTFNK(1)ESDK	-4.5155	4	30918	26534	18810	31052	1.15243	0.989023	0.70112	1.15743	0.96412	0.937413	1.03091	1.06755	1.19532	1.05506	0.680096	1.08418	0.798287	0.406257
GWHPARYT005951	15	K	Nodulin-related protein 1 OS=Helianthus annuus OX=4232 GN=HannXRQ_Chr10g0308121 PE=4 SV=1	HannXRQ_Chr10g0308121	1	0.000185109	82.87	2	SFAGSSDNEK(1)PGSETSK	-1.9611	2	7040.4	7216.2	0	0	0.987669	1.01233			0.96412	0.937413	1.03091	1.06755	1.02443	1.07992
GWHPARYT005973	325	K	UDP-glucose 6-dehydrogenase OS=Mikania micrantha OX=192012 GN=E3N88_44133 PE=3 SV=1	E3N88_44133	1	8.38759e-05	122.2	2	VVSSMFNTVSGK(1)K	-1.0979	2	35256	15982	0	0	1.37617	0.623834			0.959092	0.933651	1.04201	1.06525	1.43486	0.668166
GWHPARYT005976	295	K	Metalloenzyme, LuxS/M16 peptidase-like protein OS=Cynara cardunculus var. scolymus OX=59895 GN=Ccrd_016186 PE=3 SV=1	Ccrd_016186	1	0.000251289	66.953	2	HEDVVEQVK(1)K	-2.5329	3	15915	16806	8203.9	0	1.16665	1.23196	0.601387		1.10423	1.1127	0.892655	0.890412	1.05653	1.10718	0.673706		0.637661
GWHPARYT005992	77	K	X8 domain-containing protein OS=Lactuca sativa OX=4236 GN=LSAT_4X12341 PE=4 SV=1	LSAT_4X12341	1	1.62231e-14	138.33	2	DHCNYAVNSYFQK(1)K	-4.131	4	39852	40625	42958	53455	0.90117	0.91865	0.971406	1.20877	0.929524	1.15256	0.966162	0.951754	0.969496	0.797051	1.00543	1.27005	1.31525	0.299118
GWHPARYT006058	435	K	Cytochrome P450 OS=Lactuca sativa OX=4236 GN=LSAT_4X25081 PE=3 SV=1	LSAT_4X25081	1	0.0461373	65.408	2	FCEGVAK(1)ATK	-2.4452	2	9121.8	0	0	9067.3	1.003			0.997004		0.901453	0.983543	1.115				0.89417
GWHPARYT006062	153	K	Cytochrome P450 OS=Lactuca sativa OX=4236 GN=LSAT_4X25081 PE=3 SV=1	LSAT_4X25081	1	0.0503216	44.16	2	K(1)IANHTFNGESLK	1.1268	1	9344	0	0	0	1				0.994218	0.983865	1.02426	0.997654	1.00582
GWHPARYT006068	87	K	Putative translin family protein OS=Helianthus annuus OX=4232 GN=HannXRQ_Chr12g0365051 PE=3 SV=1	HannXRQ_Chr12g0365051	1	0.00203036	126.29	2	DITINSK(1)K	-0.27769	4	245280	249750	303110	318270	0.878817	0.894833	1.08602	1.14033	0.872495	0.756934	1.18549	1.18508	1.00725	1.18218	0.916089	0.962243	0.861727	0.0783983
GWHPARYT006068	88	K	Putative translin family protein OS=Helianthus annuus OX=4232 GN=HannXRQ_Chr12g0365051 PE=3 SV=1	HannXRQ_Chr12g0365051	1	0.0608178	42.229	2	K(1)VIFQVHR	-1.3531	1	0	0	0	9274.8				1	0.872495	0.756934	1.18549	1.18508				0.843826
GWHPARYT006110	99	K	Rubber elongation factor OS=Artemisia annua OX=35608 GN=CTI12_AA207140 PE=3 SV=1	CTI12_AA207140	1	0.0591145	43.904	2	FDEHAPPLAK(1)QVVSK	-5.3968	1	7103.2	0	0	0	1				1.03746	1.07337	0.94197	0.947207	0.963896
GWHPARYT006110	40	K	Rubber elongation factor OS=Artemisia annua OX=35608 GN=CTI12_AA207140 PE=3 SV=1	CTI12_AA207140	1	1.84168e-14	102.26	2	TLVCVSHLYDSAK(1)K	-5.688	4	62671	60264	46747	34319	1.22884	1.18164	0.916603	0.672918	1.03746	1.07337	0.94197	0.947207	1.18447	1.10087	0.973071	0.710424	0.733426	0.169874
GWHPARYT006110	180	K	Rubber elongation factor OS=Artemisia annua OX=35608 GN=CTI12_AA207140 PE=3 SV=1	CTI12_AA207140	1	0.00178651	93.162	2	YNK(1)FVSHLAGK	-0.21981	2	0	32868	24440	0		1.14706	0.852935		1.03746	1.07337	0.94197	0.947207		1.06866	0.90548
GWHPARYT006114	13	K	Putative ribosomal protein L22p/L17e family protein OS=Helianthus annuus OX=4232 GN=HannXRQ_Chr08g0207741 PE=3 SV=1	HannXRQ_Chr08g0207741	1	0.0166505	61.194	2	EPDNPTK(1)SCK	1.2848	1	0	0	34113	0			1
GWHPARYT006114	171	K	Putative ribosomal protein L22p/L17e family protein OS=Helianthus annuus OX=4232 GN=HannXRQ_Chr08g0207741 PE=3 SV=1	HannXRQ_Chr08g0207741	1	3.73136e-10	111.98	2	EPETQLSTGSK(1)SR	-1.8274	3	25406	28268	0	12106	1.15868	1.28921		0.552113
GWHPARYT006114	6	K	Putative ribosomal protein L22p/L17e family protein OS=Helianthus annuus OX=4232 GN=HannXRQ_Chr08g0207741 PE=3 SV=1	HannXRQ_Chr08g0207741	1	0.0041493	40.861	2	YSK(1)EPDNPTK	-0.62677	1	0	9429.6	0	0		1
GWHPARYT006157	350	K	Enoyl reductase (ER) domain-containing protein OS=Lactuca sativa OX=4236 GN=LSAT_2X69560 PE=3 SV=1	LSAT_2X69560	1	0.0705321	50.314	2	ETQEMIDFAAK(1)HK	-4.6669	1	213000	0	0	0	1				1.10739	1.01555	0.985693	0.891367	0.903027
GWHPARYT006159	90	K	Proteasome subunit beta OS=Artemisia annua OX=35608 GN=CTI12_AA552090 PE=3 SV=1	CTI12_AA552090	1	0.0088687	52.662	2	ASMGGYISSQSVK(1)K	0.39921	1	0	0	20974	0			1		0.920167	0.938581	1.07881	1.06244			0.926948
GWHPARYT006159	129	K	Proteasome subunit beta OS=Artemisia annua OX=35608 GN=CTI12_AA552090 PE=3 SV=1	CTI12_AA552090	1	0.00113199	120.33	2	LHELANK(1)R	-2.5165	4	80743	83879	90550	88546	0.939642	0.976137	1.05377	1.03045	0.920167	0.938581	1.07881	1.06244	1.02116	1.04001	0.97679	0.969888	0.944559	0.0179467
GWHPARYT006159	120	K	Proteasome subunit beta OS=Artemisia annua OX=35608 GN=CTI12_AA552090 PE=3 SV=1	CTI12_AA552090	1	0.00628548	85.813	2	NLGIK(1)CR	-0.37294	2	93468	0	0	62418	1.19918			0.800816	0.920167	0.938581	1.07881	1.06244	1.30322			0.75375
GWHPARYT006175	70	K	adenylate kinase OS=Lactuca sativa OX=4236 GN=LSAT_3X29621 PE=3 SV=1	LSAT_3X29621	1	0.00813714	70.806	2	SAVAAK(1)TPLGIK	-2.3653	1	0	20469	0	0		1			0.847305	0.9835	1.20605	0.963143		1.01678
GWHPARYT006202	287	K	Xyloglucan endotransglucosylase/hydrolase OS=Lactuca sativa OX=4236 GN=LSAT_3X33121 PE=3 SV=1	LSAT_3X33121	1	0.0104632	64.906	2	K(1)NWTIYNYCR	1.0945	1	27195	0	0	0	1				1.24681	1.1958	0.738539	0.818849	0.802048
GWHPARYT006227	180	K	Uncharacterized protein	--	1	0.0590734	57.032	2	IGPIIK(1)QHYTK	-18.058	1	0	445330	0	0		1
GWHPARYT006235	195	K	transaldolase OS=Helianthus annuus OX=4232 GN=HannXRQ_Chr17g0540381 PE=3 SV=1	HannXRQ_Chr17g0540381	1	0.0052388	50.519	2	LANDTEGTVK(1)DAK	-1.2253	1	0	17203	0	0		1			1.1069	1.10197	0.895729	0.895405		0.907467
GWHPARYT006235	202	K	transaldolase OS=Helianthus annuus OX=4232 GN=HannXRQ_Chr17g0540381 PE=3 SV=1	HannXRQ_Chr17g0540381	1	0.0389353	47.561	2	WLHK(1)VVDR	-1.0877	1	0	26409	0	0		1			1.1069	1.10197	0.895729	0.895405		0.907467
GWHPARYT006239	92	K	quinol--cytochrome-c reductase OS=Cynara cardunculus var. scolymus OX=59895 GN=Ccrd_002195 PE=3 SV=1	Ccrd_002195	1	0.0020949	53.193	3	NPTAK(1)IVYDEHNHER	-0.88452	3	36319	0	22605	29224	1.23607		0.769331	0.9946	1.09995	1.06438	0.95891	0.876759	1.12375		0.802297	1.13441	0.713948
GWHPARYT006280	161	K	GEM-like protein OS=Helianthus annuus OX=4232 GN=HannXRQ_Chr17g0540481 PE=3 SV=1	HannXRQ_Chr17g0540481	1	4.80314e-06	94.507	2	QIFQAEPNEK(1)LK	-0.64389	2	29048	31102	0	0	0.965852	1.03415			0.95996	0.95218	1.06426	1.0236	1.00614	1.08608
GWHPARYT006288	16	K	E2 ubiquitin-conjugating enzyme OS=Helianthus annuus OX=4232 GN=UBC1 PE=3 SV=1	UBC1	1	1.57182e-09	111.98	2	ELSHFNK(1)DQSVSK	-1.5729	4	27470	24509	13790	16282	1.33917	1.19482	0.672265	0.79375	0.96838	1.03164	0.989213	1.01077	1.38289	1.15818	0.679596	0.785291	0.584735	0.225664
GWHPARYT006310	125	K	Peptidyl-prolyl cis-trans isomerase OS=Helianthus annuus OX=4232 GN=ATCYP20-2 PE=3 SV=1	ATCYP20-2	1	0.000797417	97.084	2	ALCTGEK(1)GFGYK	-2.0477	3	367190	0	321560	122000	1.3587		1.18986	0.451434	1.11267	1.11096	0.872948	0.903423	1.22112		1.36304	0.499693	1.11622
GWHPARYT007090	722	K	Elongation factor G, III-V domain-containing protein OS=Cynara cardunculus var. scolymus OX=59895 GN=Ccrd_019327 PE=3 SV=1	Ccrd_019327	1	0.000305621	111.38	2	VIYASQLTAK(1)PR	-1.7909	4	79928	93265	68965	84343	0.979207	1.1426	0.844898	1.0333	0.92503	0.904747	1.07917	1.09105	1.05857	1.26289	0.782911	0.947066	0.744756	0.00980094
GWHPARYT006371	40	K	6-phosphogluconate dehydrogenase, decarboxylating OS=Cynara cardunculus var. scolymus OX=59895 GN=Ccrd_016368 PE=3 SV=1	Ccrd_016368	1	6.7972e-11	172.92	2	TTSK(1)VDETVER	-0.88297	4	144650	1061900	529280	481760	0.260914	1.91541	0.954694	0.868979	1.13428	1.1644	0.840374	0.860948	0.230026	1.64498	1.13603	1.00933	2.77615	1.10165
GWHPARYT006432	24	K	Annexin OS=Artemisia annua OX=35608 GN=CTI12_AA322600 PE=3 SV=1	CTI12_AA322600	1	0.0181218	65.404	2	ACK(1)GLGTR	-0.95675	2	0	0	36821	37002			0.997548	1.00245	1.01279	0.987427	0.970166	1.02962			1.02822	0.973618
GWHPARYT006432	62	K	Annexin OS=Artemisia annua OX=35608 GN=CTI12_AA322600 PE=3 SV=1	CTI12_AA322600	1	1.04948e-14	155.34	2	AYEDLYQEDLGK(1)R	-2.1186	4	59481	61199	41158	45271	1.14879	1.18197	0.794905	0.874342	1.01279	0.987427	0.970166	1.02962	1.13428	1.19702	0.81935	0.849192	0.715889	0.0127727
GWHPARYT006432	50	K	Annexin OS=Artemisia annua OX=35608 GN=CTI12_AA322600 PE=3 SV=1	CTI12_AA322600	1	4.08616e-10	153.05	2	K(1)AYEDLYQEDLGK	-2.0632	4	64128	59417	42818	43237	1.22382	1.13391	0.817137	0.825134	1.01279	0.987427	0.970166	1.02962	1.20836	1.14835	0.842266	0.8014	0.697452	0.000848925
GWHPARYT006432	129	K	Annexin OS=Artemisia annua OX=35608 GN=CTI12_AA322600 PE=3 SV=1	CTI12_AA322600	1	0.00119747	51.542	3	YK(1)HSLEEDVAANAPSDLR	-2.9581	1	0	18488	0	0		1			1.01279	0.987427	0.970166	1.02962		1.01273
GWHPARYT006433	283	K	Annexin OS=Artemisia annua OX=35608 GN=CTI12_AA322600 PE=3 SV=1	CTI12_AA322600	1	0.00723621	76.196	2	ELYHK(1)TYSVPLEK	-4.3518	2	14314	14804	0	0	0.983172	1.01683			1.57794	1.58373	0.416362	0.421975	0.623074	0.642048
GWHPARYT006433	179	K	Annexin OS=Artemisia annua OX=35608 GN=CTI12_AA322600 PE=3 SV=1	CTI12_AA322600	1	0.00214359	68.108	2	HK(1)EPNHADVVR	-2.1412	3	49631	32170	0	0	1.21346	0.786543			1.57794	1.58373	0.416362	0.421975	0.769015	0.496641
GWHPARYT006433	210	K	Annexin OS=Artemisia annua OX=35608 GN=CTI12_AA322600 PE=3 SV=1	CTI12_AA322600	1	0.000420708	79.235	2	IENK(1)TSITEHLK	-1.6383	2	41998	41101	0	0	1.01079	0.989206			1.57794	1.58373	0.416362	0.421975	0.64058	0.624607
GWHPARYT006433	218	K	Annexin OS=Artemisia annua OX=35608 GN=CTI12_AA322600 PE=3 SV=1	CTI12_AA322600	1	0.00179674	82.437	2	TSITEHLK(1)GHK	-1.9538	2	30256	36034	0	0	0.912838	1.08716			1.57794	1.58373	0.416362	0.421975	0.578501	0.686459
GWHPARYT006433	174	K	Annexin OS=Artemisia annua OX=35608 GN=CTI12_AA322600 PE=3 SV=1	CTI12_AA322600	1	0.00207477	89.382	2	SEANLLHK(1)ALK	-1.6276	2	452690	442790	0	0	1.01106	0.988944			1.57794	1.58373	0.416362	0.421975	0.640745	0.624442
GWHPARYT006433	195	K	Annexin OS=Artemisia annua OX=35608 GN=CTI12_AA322600 PE=3 SV=1	CTI12_AA322600	1	0.000946981	99.668	2	SK(1)AQVIGTLNHYK	-2.2836	1	0	28845	0	0		1			1.57794	1.58373	0.416362	0.421975		0.631422
GWHPARYT006433	166	K	Annexin OS=Artemisia annua OX=35608 GN=CTI12_AA322600 PE=3 SV=1	CTI12_AA322600	1	9.21639e-08	88.137	3	YHGDEIDQSLVK(1)SEANLLHK	-0.5522	2	66580	62999	0	0	1.02764	0.972364			1.57794	1.58373	0.416362	0.421975	0.651253	0.613973
GWHPARYT006465	122	K	allene-oxide cyclase OS=Lactuca sativa OX=4236 GN=LSAT_4X153121 PE=3 SV=1	LSAT_4X153121	1	0.00159703	96.957	2	LYTGDLQK(1)R	2.4391	2	55316	0	22517	0	1.4214		0.578598		1.15998	1.08251	0.881701	0.875812	1.22537		0.656229		0.535534
GWHPARYT006508	78	K	UV excision repair protein Rad23 OS=Helianthus annuus OX=4232 GN=HanXRQr2_Chr15g0687801 PE=4 SV=1	HanXRQr2_Chr15g0687801	1	0.00646485	47.965	2	SK(1)SSTGEGSTTSTAATTK	-4.9473	1	0	0	0	3776.2				1	0.992343	1.00684	0.993004	1.00782				0.992245
GWHPARYT006508	6	K	UV excision repair protein Rad23 OS=Helianthus annuus OX=4232 GN=HanXRQr2_Chr15g0687801 PE=4 SV=1	HanXRQr2_Chr15g0687801	1	0.0558966	54.436	2	VFVK(1)TLK	0.47733	1	70511	0	0	0	1				0.992343	1.00684	0.993004	1.00782	1.00772
GWHPARYT006508	54	K	UV excision repair protein Rad23 OS=Helianthus annuus OX=4232 GN=HanXRQr2_Chr15g0687801 PE=4 SV=1	HanXRQr2_Chr15g0687801	1	0.0126235	58.338	2	VLK(1)DGTTLEENK	-0.55122	1	0	0	25482	0			1		0.992343	1.00684	0.993004	1.00782			1.00704
GWHPARYT006513	958	K	Galactose mutarotase-like domain-containing protein OS=Cynara cardunculus var. scolymus OX=59895 GN=Ccrd_016349 PE=3 SV=1	Ccrd_016349	1	0.0081582	48.785	2	GLELPVGK(1)K	-6.328	1	0	0	0	22473				1	0.811687	0.79869	1.18516	1.20446				0.830244
GWHPARYT006513	959	K	Galactose mutarotase-like domain-containing protein OS=Cynara cardunculus var. scolymus OX=59895 GN=Ccrd_016349 PE=3 SV=1	Ccrd_016349	1	0.00837722	78.816	2	K(1)FSMTWK	-1.9997	3	28467	30052	15271	0	1.15735	1.22179	0.620856		0.811687	0.79869	1.18516	1.20446	1.42586	1.52974	0.523859		0.367399
GWHPARYT006513	130	K	Galactose mutarotase-like domain-containing protein OS=Cynara cardunculus var. scolymus OX=59895 GN=Ccrd_016349 PE=3 SV=1	Ccrd_016349	1	0.00214796	56.202	2	VHITDAEK(1)QR	-0.3141	2	6720	0	7756.5	0	0.928401		1.0716		0.811687	0.79869	1.18516	1.20446	1.14379		0.904182		0.790512
GWHPARYT008547	425	K	glutamine--tRNA ligase OS=Helianthus annuus OX=4232 GN=SYQ PE=3 SV=1	SYQ	1	0.0227608	49.967	2	IK(1)FTPHPHAGDK	-2.6544	1	0	5814.8	0	0		1
GWHPARYT006558	413	K	Glycosyltransferase OS=Mikania micrantha OX=192012 GN=E3N88_03332 PE=4 SV=1	E3N88_03332	1	2.71024e-09	121.39	2	ADSCLK(1)EGGSSFK	-1.0372	3	27831	28043	0	25067	1.03153	1.03939		0.929084	1.06133	1.03608	0.919546	0.983043	0.971919	1.00319		0.94511	0.942103
GWHPARYT006558	146	K	Glycosyltransferase OS=Mikania micrantha OX=192012 GN=E3N88_03332 PE=4 SV=1	E3N88_03332	1	0.0048104	63.421	2	ADSQLK(1)LPVVDRPQSK	-4.9856	2	21087	0	0	51859	0.578154			1.42185	1.06133	1.03608	0.919546	0.983043	0.544744			1.44637
GWHPARYT006558	407	K	Glycosyltransferase OS=Mikania micrantha OX=192012 GN=E3N88_03332 PE=4 SV=1	E3N88_03332	1	0.0672266	41.796	2	EK(1)ADSCLK	-0.39345	1	17335	0	0	0	1				1.06133	1.03608	0.919546	0.983043	0.942212
GWHPARYT006560	199	K	Beta-glucosidase 9 GH1 family OS=Artemisia annua OX=35608 GN=CTI12_AA339880 PE=3 SV=1	CTI12_AA339880	1	1.59968e-06	126.21	2	YYADICFK(1)HFGNK	-1.6689	4	108250	93470	87477	91516	1.13734	0.982052	0.919086	0.961522	0.895209	0.900072	1.06631	1.13841	1.27047	1.09108	0.861934	0.844617	0.726273	0.0931497
GWHPARYT006585	71	K	SHSP domain-containing protein OS=Lactuca sativa OX=4236 GN=LSAT_5X168220 PE=3 SV=1	LSAT_5X168220	1	4.70241e-06	89.489	2	ETPEAHVFK(1)ADLPGIK	-2.8401	1	0	50472	0	0		1			1.73455	1.67453	0.312783	0.278142		0.597183
GWHPARYT006585	62	K	SHSP domain-containing protein OS=Lactuca sativa OX=4236 GN=LSAT_5X168220 PE=3 SV=1	LSAT_5X168220	1	0.00053383	93.649	2	IDWK(1)ETPEAHVFK	-2.8838	3	238030	233710	28918	0	1.4263	1.40042	0.17328		1.73455	1.67453	0.312783	0.278142	0.822292	0.836305	0.553994		0.673719
GWHPARYT006595	99	K	Putative octicosapeptide/Phox/Bem1p family protein OS=Helianthus annuus OX=4232 GN=HannXRQ_Chr16g0529181 PE=4 SV=1	HannXRQ_Chr16g0529181	1	0.00268757	92.428	2	LSK(1)TLLHNR	-0.37716	2	18643	41165	0	0	0.623428	1.37657			0.989145	1.00584	1.00513	0.999882	0.63027	1.36857
GWHPARYT006614	68	K	KOW domain-containing protein OS=Lactuca sativa OX=4236 GN=LSAT_3X80700 PE=3 SV=1	LSAT_3X80700	1	0.0144051	58.286	2	EGK(1)VVQCYR	0.76949	1	0	16128	0	0		1
GWHPARYT006622	296	K	Fructose-bisphosphate aldolase OS=Cynara cardunculus var. scolymus OX=59895 GN=Ccrd_000262 PE=3 SV=1	Ccrd_000262	1	2.01134e-11	102.08	3	ALQNSVLK(1)AWQGRPENVEAGQR	-2.9009	3	102740	0	53549	79900	1.30497		0.680163	1.01487	1.03404	1.03597	0.957648	0.97234	1.26201		0.710243	1.04374	0.562788
GWHPARYT006622	30	K	Fructose-bisphosphate aldolase OS=Cynara cardunculus var. scolymus OX=59895 GN=Ccrd_000262 PE=3 SV=1	Ccrd_000262	1	3.17479e-30	224.97	2	GILAIDESSATVGK(1)R	-2.3697	4	232510	20692	63859	0	2.19999	0.195786	0.604228		1.03404	1.03597	0.957648	0.97234	2.12756	0.188988	0.63095		0.296561
GWHPARYT010091	187	K	ATP synthase subunit beta OS=Lactuca sativa OX=4236 GN=LSAT_4X15480 PE=3 SV=1	LSAT_4X15480	1	0.00261133	58.508	2	GDIK(1)TDHFLPIHR	-0.80227	4	0	87032	42225	0		1.34665	0.65335		0.969357	0.998199	1.01236	1.02009		1.34908	0.645375
GWHPARYT010091	229	K	ATP synthase subunit beta OS=Lactuca sativa OX=4236 GN=LSAT_4X15480 PE=3 SV=1	LSAT_4X15480	1	0.012125	62.398	2	GGK(1)IGLFGGAGVGK	-4.9402	2	90775	0	71968	0	1.11556		0.884437		0.969357	0.998199	1.01236	1.02009	1.15083		0.873642		0.759142
GWHPARYT010091	456	K	ATP synthase subunit beta OS=Lactuca sativa OX=4236 GN=LSAT_4X15480 PE=3 SV=1	LSAT_4X15480	1	0.000158067	118.91	2	GVQK(1)VLQNYK	-3.9958	4	167590	84498	160940	158060	1.17383	0.591839	1.12725	1.10708	0.969357	0.998199	1.01236	1.02009	1.21094	0.592907	1.11349	1.08528	1.37498	0.468448
GWHPARYT006641	222	K	ALIX V-shaped domain-containing protein OS=Cynara cardunculus var. scolymus OX=59895 GN=Ccrd_000258 PE=4 SV=1	Ccrd_000258	1	0.00709575	69.201	2	GSTPGVCAK(1)ISR	-1.0651	3	0	73944	39378	72829		1.19168	0.634614	1.17371	0.993128	0.996202	0.999978	1.01069		1.19622	0.634628	1.16129	0.970799
GWHPARYT006641	115	K	ALIX V-shaped domain-containing protein OS=Cynara cardunculus var. scolymus OX=59895 GN=Ccrd_000258 PE=4 SV=1	Ccrd_000258	1	0.00220981	78.888	2	TK(1)ASQQNIHLEK	-1.8826	2	11369	10665	0	0	1.03195	0.968049			0.993128	0.996202	0.999978	1.01069	1.03909	0.97174
GWHPARYT006674	510	K	Bilirubin oxidase OS=Helianthus annuus OX=4232 GN=LPR2 PE=3 SV=1	LPR2	1	0.0593989	56.202	2	LK(1)VQAHEK	-0.087218	1	0	0	5179.1	0			1		0.560576	0.57466	1.42243	1.44234			0.703024
GWHPARYT006674	516	K	Bilirubin oxidase OS=Helianthus annuus OX=4232 GN=LPR2 PE=3 SV=1	LPR2	1	0.0447257	71.066	2	VQAHEK(1)GWK	0.69935	1	0	0	11997	0			1		0.560576	0.57466	1.42243	1.44234			0.703024
GWHPARYT006709	65	K	Bet v I/Major latex protein domain-containing protein OS=Lactuca sativa OX=4236 GN=LSAT_4X13821 PE=4 SV=1	LSAT_4X13821	1	0.00210112	67.838	2	FVANWNYFHDGK(1)NR	1.447	3	12714	17441	0	0	0.843243	1.15676			0.993365	1.00226	0.998745	1.00563	0.848875	1.15415
GWHPARYT006709	106	K	Bet v I/Major latex protein domain-containing protein OS=Lactuca sativa OX=4236 GN=LSAT_4X13821 PE=4 SV=1	LSAT_4X13821	1	3.20593e-10	136.06	2	SFLLTLHVDK(1)K	-1.0875	3	1468600	1269000	0	0	1.07291	0.927089			0.993365	1.00226	0.998745	1.00563	1.08008	0.925003
GWHPARYT006708	70	K	Bet v I/Major latex protein domain-containing protein OS=Mikania micrantha OX=192012 GN=E3N88_42892 PE=4 SV=1	E3N88_42892	1	0.00111698	84.58	2	VAK(1)DIMIVNEEK	-2.5064	2	153950	144770	0	0	1.03073	0.969269			1.88003	1.80835	0.217717	0.0938975	0.548252	0.535996
GWHPARYT006709	300	K	Bet v I/Major latex protein domain-containing protein OS=Lactuca sativa OX=4236 GN=LSAT_4X13821 PE=4 SV=1	LSAT_4X13821	1	0.00159004	79.795	2	DIEAGHINLK(1)GK	-0.80041	1	0	24695	0	0		1			0.993365	1.00226	0.998745	1.00563		0.99775
GWHPARYT006709	228	K	Bet v I/Major latex protein domain-containing protein OS=Lactuca sativa OX=4236 GN=LSAT_4X13821 PE=4 SV=1	LSAT_4X13821	1	0.00271145	75.5	2	EIITEIDEEK(1)K	-1.2972	2	72152	60181	0	0	1.09046	0.909539			0.993365	1.00226	0.998745	1.00563	1.09774	0.907492
GWHPARYT006709	323	K	Bet v I/Major latex protein domain-containing protein OS=Lactuca sativa OX=4236 GN=LSAT_4X13821 PE=4 SV=1	LSAT_4X13821	1	0.0536101	72.042	2	HK(1)PHEIK	-1.1135	2	33831	0	23574	0	1.17868		0.821322		0.993365	1.00226	0.998745	1.00563	1.18655		0.822354		0.693063
GWHPARYT006709	366	K	Bet v I/Major latex protein domain-containing protein OS=Lactuca sativa OX=4236 GN=LSAT_4X13821 PE=4 SV=1	LSAT_4X13821	1	8.86302e-10	169.05	2	IAK(1)QIITDINEEK	-3.6924	8	341500	161770	227990	219870	1.43619	0.680328	0.958817	0.924669	0.993365	1.00226	0.998745	1.00563	1.44578	0.678797	0.960022	0.919488	1.0093	0.483805
GWHPARYT006709	376	K	Bet v I/Major latex protein domain-containing protein OS=Lactuca sativa OX=4236 GN=LSAT_4X13821 PE=4 SV=1	LSAT_4X13821	1	9.79857e-06	112.73	2	QIITDINEEK(1)K	-0.80508	2	0	0	55519	66114			0.912894	1.08711	0.993365	1.00226	0.998745	1.00563			0.91404	1.08102
GWHPARYT006709	218	K	Bet v I/Major latex protein domain-containing protein OS=Lactuca sativa OX=4236 GN=LSAT_4X13821 PE=4 SV=1	LSAT_4X13821	1	2.31575e-09	129.53	2	ICK(1)EIITEIDEEK	-0.281	5	26814	29272	0	3613.3	1.34745	1.47097		0.181575	0.993365	1.00226	0.998745	1.00563	1.35645	1.46766		0.180558	0.123024
GWHPARYT006709	321	K	Bet v I/Major latex protein domain-containing protein OS=Lactuca sativa OX=4236 GN=LSAT_4X13821 PE=4 SV=1	LSAT_4X13821	0.946855	8.22931e-05	75.686	3	SDTDVFHQLWK(0.947)HK(0.053)PHEIK	-1.7893	4	300360	301210	216490	249730	1.12517	1.12835	0.810983	0.935502	0.993365	1.00226	0.998745	1.00563	1.13268	1.12581	0.812002	0.930261	0.771595	0.100273
GWHPARYT006709	175	K	Bet v I/Major latex protein domain-containing protein OS=Lactuca sativa OX=4236 GN=LSAT_4X13821 PE=4 SV=1	LSAT_4X13821	1	2.43798e-05	78.925	3	SNTDVFHQLWQHK(1)PHHIK	-1.3952	1	0	203720	0	0		1			0.993365	1.00226	0.998745	1.00563		0.99775
GWHPARYT006709	310	K	Bet v I/Major latex protein domain-containing protein OS=Lactuca sativa OX=4236 GN=LSAT_4X13821 PE=4 SV=1	LSAT_4X13821	1	4.41881e-05	64.401	3	VAQIDIK(1)SDTDVFHQLWK	-0.31783	1	0	11828	0	0		1			0.993365	1.00226	0.998745	1.00563		0.99775
GWHPARYT006709	162	K	Bet v I/Major latex protein domain-containing protein OS=Lactuca sativa OX=4236 GN=LSAT_4X13821 PE=4 SV=1	LSAT_4X13821	0.997406	0.000141309	41.813	4	VAQINIK(0.997)SNTDVFHQLWQHK(0.003)PHHIK	-2.1965	1	0	0	0	21681				1	0.993365	1.00226	0.998745	1.00563				0.994397
GWHPARYT006713	152	K	Kirola OS=Artemisia annua OX=35608 GN=CTI12_AA344520 PE=4 SV=1	CTI12_AA344520	1	0.00147009	63.908	2	DIEAGHVNLK(1)GK	-2.5539	2	0	0	15164	44789			0.505863	1.49414	0.86103	0.841897	1.17474	1.12234			0.430618	1.33127
GWHPARYT006713	70	K	Kirola OS=Artemisia annua OX=35608 GN=CTI12_AA344520 PE=4 SV=1	CTI12_AA344520	1	0.00306869	87.251	2	IAK(1)QIITEIDEEKK	-3.7721	2	0	41497	0	21064		1.32661		0.673391	0.86103	0.841897	1.17474	1.12234		1.57574		0.59999	0.380767
GWHPARYT006713	142	K	Kirola OS=Artemisia annua OX=35608 GN=CTI12_AA344520 PE=4 SV=1	CTI12_AA344520	1	3.7187e-06	116.36	2	ITK(1)DIEAGHVNLK	-2.8112	4	67871	48620	120090	146290	0.709074	0.507952	1.25463	1.52835	0.86103	0.841897	1.17474	1.12234	0.823519	0.603342	1.06801	1.36176	1.77695	0.382071
GWHPARYT006713	32	K	Kirola OS=Artemisia annua OX=35608 GN=CTI12_AA344520 PE=4 SV=1	CTI12_AA344520	1	6.35966e-32	103.63	3	PHHIK(1)HLTPGIVQDCK	0.14662	7	36909	38655	60624	57001	0.764205	0.800356	1.25523	1.18021	0.86103	0.841897	1.17474	1.12234	0.887547	0.950659	1.06852	1.05157	1.15502	0.0598443
GWHPARYT006713	27	K	Kirola OS=Artemisia annua OX=35608 GN=CTI12_AA344520 PE=4 SV=1	CTI12_AA344520	1	2.43798e-05	78.925	3	SNTDVFHQLWQHK(1)PHHIK	-1.3952	1	0	203720	0	0		1			0.86103	0.841897	1.17474	1.12234		1.18779
GWHPARYT006714	150	K	Bet v I domain-containing protein OS=Cynara cardunculus var. scolymus OX=59895 GN=Ccrd_000235 PE=4 SV=1	Ccrd_000235	1	0.0136124	83.775	2	EIEVGHLK(1)E	-3.4261	2	0	0	82779	86782			0.976392	1.02361	1.28419	1.10625	0.79227	0.817293			1.2324	1.25244
GWHPARYT006714	107	K	Bet v I domain-containing protein OS=Cynara cardunculus var. scolymus OX=59895 GN=Ccrd_000235 PE=4 SV=1	Ccrd_000235	1	8.32266e-07	148.76	2	TFSFTVHVDK(1)K	-1.5083	7	742390	751960	447040	570270	1.18231	1.19755	0.711943	0.908196	1.28419	1.10625	0.79227	0.817293	0.920669	1.08253	0.898612	1.11122	1.00128	0.0356384
GWHPARYT006729	22	K	10 kDa chaperonin OS=Mikania micrantha OX=192012 GN=E3N88_40534 PE=3 SV=1	E3N88_40534	1	0.000326434	106.29	2	IVAPSK(1)TTTGILLPEK	-3.0939	4	64691	80943	83509	39474	0.96332	1.20533	1.24354	0.587811	1.12774	1.06772	0.895481	0.909053	0.854202	1.12888	1.38868	0.646619	1.09925	0.677297
GWHPARYT006729	32	K	10 kDa chaperonin OS=Mikania micrantha OX=192012 GN=E3N88_40534 PE=3 SV=1	E3N88_40534	1	0.000246183	81.578	2	TTTGILLPEK(1)SSK	-0.81473	6	265350	262010	133540	151580	1.30637	1.28993	0.657444	0.746258	1.12774	1.06772	0.895481	0.909053	1.1584	1.20811	0.73418	0.820918	0.656648	0.0492291
GWHPARYT006729	16	K	10 kDa chaperonin OS=Mikania micrantha OX=192012 GN=E3N88_40534 PE=3 SV=1	E3N88_40534	1	0.014723	54.556	2	VLVEK(1)IVAPSK	0.33608	1	96701	0	0	0	1				1.12774	1.06772	0.895481	0.909053	0.886728
GWHPARYT006729	55	K	10 kDa chaperonin OS=Mikania micrantha OX=192012 GN=E3N88_40534 PE=3 SV=1	E3N88_40534	1	3.85979e-05	68.826	3	VVAVGPGIHDNSGNK(1)IPVSVK	-1.7279	1	0	125520	0	0		1			1.12774	1.06772	0.895481	0.909053		0.936572
GWHPARYT006737	80	K	Kirola OS=Artemisia annua OX=35608 GN=CTI12_AA344520 PE=4 SV=1	CTI12_AA344520	1	0.000128163	94.507	2	EIIEAIDEEK(1)K	-2.2172	3	115370	122340	45409	0	1.22249	1.29635	0.481165		0.878778	0.890308	1.10816	1.12275	1.39112	1.45606	0.434202		0.312123
GWHPARYT006737	142	K	Kirola OS=Artemisia annua OX=35608 GN=CTI12_AA344520 PE=4 SV=1	CTI12_AA344520	1	1.59243e-07	157.52	3	FCLNVTK(1)DIETHHLK	-1.2793	4	176570	141270	202020	203150	0.976861	0.781566	1.11766	1.12391	0.878778	0.890308	1.10816	1.12275	1.11161	0.87786	1.00857	1.00103	1.02381	0.160926
GWHPARYT006737	297	K	Kirola OS=Artemisia annua OX=35608 GN=CTI12_AA344520 PE=4 SV=1	CTI12_AA344520	1	1.56264e-07	53.335	4	LHEGIPEPNTLMDFCINVTK(1)DIETHHLN	-2.7632	1	0	0	0	6739.5				1	0.878778	0.890308	1.10816	1.12275				0.890667
GWHPARYT006737	70	K	Kirola OS=Artemisia annua OX=35608 GN=CTI12_AA344520 PE=4 SV=1	CTI12_AA344520	1	0.00607675	85.513	2	VAK(1)EIIEAIDEEKK	-3.8728	2	32508	34064	0	0	0.976627	1.02337			0.878778	0.890308	1.10816	1.12275	1.11135	1.14946
GWHPARYT006757	506	K	Alpha-D-phosphohexomutase superfamily, alpha-D-phosphohexomutase, alpha/beta/alpha I/II/III OS=Helianthus annuus OX=4232 GN=HanXRQr2_Chr16g0774691 PE=4 SV=1	HanXRQr2_Chr16g0774691	1	6.80661e-56	173.83	2	DPVDGSISK(1)HQGIR	-2.3662	12	19366	19884	12705	14271	1.16969	1.20098	0.767372	0.861958	0.945357	0.971969	1.03291	1.04976	1.2373	1.23561	0.742922	0.821098	0.632482	0.0716515
GWHPARYT006757	259	K	Alpha-D-phosphohexomutase superfamily, alpha-D-phosphohexomutase, alpha/beta/alpha I/II/III OS=Helianthus annuus OX=4232 GN=HanXRQr2_Chr16g0774691 PE=4 SV=1	HanXRQr2_Chr16g0774691	1	2.24972e-07	61.422	3	ESSLLNCVPK(1)EDFGGGHPDPNLTYAK	-1.1535	1	0	51137	0	0		1			0.945357	0.971969	1.03291	1.04976		1.02884
GWHPARYT006757	159	K	Alpha-D-phosphohexomutase superfamily, alpha-D-phosphohexomutase, alpha/beta/alpha I/II/III OS=Helianthus annuus OX=4232 GN=HanXRQr2_Chr16g0774691 PE=4 SV=1	HanXRQr2_Chr16g0774691	1	0.0133967	81.799	2	IYENTK(1)TIK	-1.1733	3	290490	306950	0	215630	1.07183	1.13256		0.795614	0.945357	0.971969	1.03291	1.04976	1.13378	1.16522		0.7579	0.650434
GWHPARYT006757	222	K	Alpha-D-phosphohexomutase superfamily, alpha-D-phosphohexomutase, alpha/beta/alpha I/II/III OS=Helianthus annuus OX=4232 GN=HanXRQr2_Chr16g0774691 PE=4 SV=1	HanXRQr2_Chr16g0774691	1	4.57849e-05	41.284	3	LLASPK(1)FSFCYDALHGVAGAYAK	-2.9678	1	35787	0	0	0	1				0.945357	0.971969	1.03291	1.04976	1.0578
GWHPARYT006757	206	K	Alpha-D-phosphohexomutase superfamily, alpha-D-phosphohexomutase, alpha/beta/alpha I/II/III OS=Helianthus annuus OX=4232 GN=HanXRQr2_Chr16g0774691 PE=4 SV=1	HanXRQr2_Chr16g0774691	1	0.00806156	46.206	2	LMK(1)SIFDFQSIQK	-0.81814	1	38759	0	0	0	1				0.945357	0.971969	1.03291	1.04976	1.0578
GWHPARYT006757	568	K	Alpha-D-phosphohexomutase superfamily, alpha-D-phosphohexomutase, alpha/beta/alpha I/II/III OS=Helianthus annuus OX=4232 GN=HanXRQr2_Chr16g0774691 PE=4 SV=1	HanXRQr2_Chr16g0774691	1	0.000341152	88.734	2	LSK(1)MQEFTGR	-0.17261	2	50769	52881	0	0	0.979624	1.02038			0.945357	0.971969	1.03291	1.04976	1.03625	1.0498
GWHPARYT006757	543	K	Alpha-D-phosphohexomutase superfamily, alpha-D-phosphohexomutase, alpha/beta/alpha I/II/III OS=Helianthus annuus OX=4232 GN=HanXRQr2_Chr16g0774691 PE=4 SV=1	HanXRQr2_Chr16g0774691	1	0.0003541	98.167	2	LYIEQYEK(1)DSSK	1.066	3	63724	59977	0	54126	1.07504	1.01183		0.913123	0.945357	0.971969	1.03291	1.04976	1.13718	1.04101		0.869839	0.83557
GWHPARYT006757	310	K	Alpha-D-phosphohexomutase superfamily, alpha-D-phosphohexomutase, alpha/beta/alpha I/II/III OS=Helianthus annuus OX=4232 GN=HanXRQr2_Chr16g0774691 PE=4 SV=1	HanXRQr2_Chr16g0774691	1	0.0248245	69.905	2	NMVLGK(1)R	-2.6171	2	12311	25785	0	0	0.646315	1.35369			0.945357	0.971969	1.03291	1.04976	0.683672	1.39272
GWHPARYT006757	18	K	Alpha-D-phosphohexomutase superfamily, alpha-D-phosphohexomutase, alpha/beta/alpha I/II/III OS=Helianthus annuus OX=4232 GN=HanXRQr2_Chr16g0774691 PE=4 SV=1	HanXRQr2_Chr16g0774691	1	5.98301e-67	276.89	2	VETSPIDGQK(1)PGTSGLR	-4.8183	4	703570	683470	513860	544510	1.15084	1.11796	0.84053	0.890665	0.945357	0.971969	1.03291	1.04976	1.21736	1.1502	0.813748	0.848445	0.703049	0.0695937
GWHPARYT006762	432	K	Endoglucanase OS=Lactuca sativa OX=4236 GN=LSAT_4X13220 PE=3 SV=1	LSAT_4X13220	1	0.0162491	58.338	2	GSSLPSVK(1)AHPAR	-2.9939	2	0	0	21738	22145			0.990725	1.00927	0.735474	0.695308	1.28716	1.28206			0.769697	0.787231
GWHPARYT006805	615	K	Vacuolar protein 14 C-terminal Fig4-binding domain-containing protein OS=Artemisia annua OX=35608 GN=CTI12_AA458060 PE=3 SV=1	CTI12_AA458060	1	0.0120982	46.206	2	AVPSYSFNK(1)EQIK	-1.5629	1	0	25937	0	0		1			1.05437	1.01113	0.990026	0.944468		0.98899
GWHPARYT006819	220	K	aspartate-semialdehyde dehydrogenase OS=Lactuca sativa OX=4236 GN=LSAT_8X35340 PE=3 SV=1	LSAT_8X35340	1	0.00768282	102.57	2	EVLEGK(1)RPTCK	0.14907	3	0	34295	21520	17191		1.40927	0.884311	0.706421	1.00651	1.11283	0.94463	0.936037		1.26639	0.936145	0.754694	0.595943
GWHPARYT014341	188	K	60S ribosomal protein L4 C-terminal domain-containing protein OS=Lactuca sativa OX=4236 GN=LSAT_2X67821 PE=3 SV=1	LSAT_2X67821	1	0.00939767	91.245	2	AK(1)DSVGIRPGK	0.43785	2	33248	0	29759	0	1.05537		0.944625		0.988983	0.950689	1.04034	1.01999	1.06713		0.907998		0.850877
GWHPARYT014341	197	K	60S ribosomal protein L4 C-terminal domain-containing protein OS=Lactuca sativa OX=4236 GN=LSAT_2X67821 PE=3 SV=1	LSAT_2X67821	1	0.0390234	76.255	2	DSVGIRPGK(1)GK	-1.4425	1	0	51381	0	0		1			0.988983	0.950689	1.04034	1.01999		1.05187
GWHPARYT014341	124	K	60S ribosomal protein L4 C-terminal domain-containing protein OS=Lactuca sativa OX=4236 GN=LSAT_2X67821 PE=3 SV=1	LSAT_2X67821	1	0.00449366	94.806	2	INVNQK(1)R	1.0638	3	0	48706	39206	43482		1.11206	0.895155	0.992785	0.988983	0.950689	1.04034	1.01999		1.16974	0.860446	0.973329	0.83209
GWHPARYT014341	61	K	60S ribosomal protein L4 C-terminal domain-containing protein OS=Lactuca sativa OX=4236 GN=LSAT_2X67821 PE=3 SV=1	LSAT_2X67821	1	2.41328e-06	127.62	3	K(1)AGHQTSAESWGTGR	0.99872	7	43279	45189	35182	41940	1.04545	1.09159	0.849858	1.0131	0.988983	0.950689	1.04034	1.01999	1.0571	1.14821	0.816905	0.993251	0.818914	0.0796659
GWHPARYT014341	110	K	60S ribosomal protein L4 C-terminal domain-containing protein OS=Lactuca sativa OX=4236 GN=LSAT_2X67821 PE=3 SV=1	LSAT_2X67821	1	0.0114775	71.066	2	MFAPTK(1)IWR	-3.9644	2	0	129740	106320	0		1.09921	0.900788		0.988983	0.950689	1.04034	1.01999		1.15623	0.86586
GWHPARYT006856	178	K	60S ribosomal protein L4, C-terminal domain-containing protein OS=Cynara cardunculus var. scolymus OX=59895 GN=Ccrd_021769 PE=3 SV=1	Ccrd_021769	1	0.0023198	58.508	2	VLK(1)QIGAYPDAEK	-0.39415	3	28511	0	25474	32566	0.988238		0.882971	1.12879	0.872552	0.889073	1.14515	1.09323	1.13258		0.771053	1.03253	0.680792
GWHPARYT009421	127	K	S5 DRBM domain-containing protein OS=Lactuca sativa OX=4236 GN=LSAT_8X81501 PE=3 SV=1	LSAT_8X81501	1	0.000268292	101.64	2	CSK(1)EVATAIR	-0.28705	2	0	52571	30802	0		1.2611	0.738896		0.953404	0.955432	1.02889	1.06227		1.31993	0.718146
GWHPARYT009421	42	K	S5 DRBM domain-containing protein OS=Lactuca sativa OX=4236 GN=LSAT_8X81501 PE=3 SV=1	LSAT_8X81501	1	0.000242632	113.34	2	DTEEEK(1)WVPVTK	-1.2285	3	0	37989	0	21902		1.2686		0.731395	0.953404	0.955432	1.02889	1.06227		1.32778		0.688521	0.51855
GWHPARYT006893	141	K	S5 DRBM domain-containing protein OS=Lactuca sativa OX=4236 GN=LSAT_8X81501 PE=3 SV=1	LSAT_8X81501	1	0.00146157	108.34	2	GAIILSK(1)LSVIPVR	-1.3931	3	64491	60101	24716	0	1.2958	1.20759	0.496611		0.934427	0.890963	1.0384	1.13621	1.38673	1.35538	0.478247		0.344874
GWHPARYT009421	96	K	S5 DRBM domain-containing protein OS=Lactuca sativa OX=4236 GN=LSAT_8X81501 PE=3 SV=1	LSAT_8X81501	1	0.00178836	74.849	2	IMPVQK(1)QTR	-1.813	4	134420	139000	28506	117830	1.28093	1.32458	0.271644	1.12284	0.953404	0.955432	1.02889	1.06227	1.34354	1.38637	0.264015	1.05702	0.479474	0.834613
GWHPARYT009421	165	K	S5 DRBM domain-containing protein OS=Lactuca sativa OX=4236 GN=LSAT_8X81501 PE=3 SV=1	LSAT_8X81501	1	0.0086135	63.908	2	PHTVPCK(1)VTGK	-1.6338	3	28065	26792	0	17757	1.15949	1.10689		0.733619	0.953404	0.955432	1.02889	1.06227	1.21616	1.15853		0.690614	0.596114
GWHPARYT009421	169	K	S5 DRBM domain-containing protein OS=Lactuca sativa OX=4236 GN=LSAT_8X81501 PE=3 SV=1	LSAT_8X81501	1	6.29984e-07	161.23	2	VTGK(1)CGSVTVR	-1.1826	4	337780	336650	277560	268320	1.10719	1.10349	0.909802	0.879514	0.953404	0.955432	1.02889	1.06227	1.16131	1.15496	0.884252	0.827957	0.739148	0.0426293
GWHPARYT006914	425	K	Inosine-5'-monophosphate dehydrogenase OS=Cynara cardunculus var. scolymus OX=59895 GN=Ccrd_025563 PE=3 SV=1	Ccrd_025563	1	0.00455748	69.224	2	LK(1)IAQGVVGAVADK	-2.9123	2	47367	21982	0	0	1.36605	0.633953			0.805055	0.833759	1.16272	1.19847	1.69684	0.760355
GWHPARYT006977	101	K	Putative berberine/berberine-like, FAD-binding, type 2 OS=Helianthus annuus OX=4232 GN=HannXRQ_Chr06g0175591 PE=3 SV=1	HannXRQ_Chr06g0175591	1	0.0453938	76.605	2	K(1)LGIEVR	-1.943	1	32686	0	0	0	1				1.15076	1.15157	0.865243	0.832426	0.868988
GWHPARYT007014	120	K	ABC transporter domain-containing protein OS=Lactuca sativa OX=4236 GN=LSAT_9X87721 PE=3 SV=1	LSAT_9X87721	0.996067	0.00625958	48.157	2	LLQK(0.004)LRK(0.996)RIDK	-10.802	1	0	349890	0	0		1
GWHPARYT007021	487	K	Pyruvate kinase OS=Helianthus annuus OX=4232 GN=HanXRQr2_Chr17g0793451 PE=4 SV=1	HanXRQr2_Chr17g0793451	1	0.00185875	63.79	2	GLCK(1)PGDAVVALHR	-2.1068	2	0	0	41634	3739.8			1.83516	0.164844	0.844515	0.868846	1.13892	1.14772			1.61131	0.143628
GWHPARYT018807	18	K	Pyruvate kinase OS=Helianthus annuus OX=4232 GN=KPYC PE=3 SV=1	KPYC	1	5.49901e-17	190.06	2	TK(1)IVCTLGPASR	0.59651	3	535190	0	558520	577150	0.960924		1.00281	1.03626	0.963043	0.99081	1.00458	1.04157	0.9978		0.99824	0.994908	1.00044
GWHPARYT007021	233	K	Pyruvate kinase OS=Helianthus annuus OX=4232 GN=HanXRQr2_Chr17g0793451 PE=4 SV=1	HanXRQr2_Chr17g0793451	1	2.49733e-06	105.78	2	VLGPHAK(1)HIQLMSK	-2.3576	12	460530	191920	349550	384530	1.32858	0.55367	1.00842	1.10933	0.844515	0.868846	1.13892	1.14772	1.57319	0.637248	0.885412	0.966555	1.03979	0.648733
GWHPARYT007049	296	K	Glyceraldehyde-3-phosphate dehydrogenase OS=Helianthus annuus OX=4232 GN=HannXRQ_Chr11g0321921 PE=3 SV=1	HannXRQ_Chr11g0321921	1	1.59505e-05	94.865	2	GAGQNIIPSSTGAAK(1)AVGK	-3.7119	3	27800	0	23392	31484	1.00876		0.848807	1.14244	0.937382	0.9862	1.03475	1.04166	1.07614		0.820299	1.09674	0.762258
GWHPARYT012869	65	K	Glyceraldehyde-3-phosphate dehydrogenase OS=Lactuca sativa OX=4236 GN=LSAT_0X11900 PE=3 SV=1	LSAT_0X11900	1	0.000358406	75.012	2	TVDGPSMK(1)DWR	0.21933	4	58110	68278	48648	50877	1.02889	1.20893	0.861358	0.900825
GWHPARYT007061	198	K	Phosphoglycerate kinase OS=Lactuca sativa OX=4236 GN=LSAT_7X69401 PE=3 SV=1	LSAT_7X69401	1	0.00765183	76.605	2	FYK(1)EEEK	-0.89847	4	60321	33338	26617	24857	1.6625	0.918826	0.733589	0.685082	1.11756	1.12443	0.880044	0.877965	1.48762	0.817148	0.833583	0.780307	0.757631	0.368255
GWHPARYT015614	69	K	Phosphoglycerate kinase OS=Helianthus annuus OX=4232 GN=HanXRQr2_Chr11g0484001 PE=4 SV=1	HanXRQr2_Chr11g0484001	1	0.0244842	81.163	2	PK(1)GVTPK	-3.6206	3	472860	438210	0	307050	1.16457	1.07923		0.756206	0.85332	0.840105	1.14077	1.1658	1.36475	1.28464		0.648656	0.504934
GWHPARYT007061	279	K	Phosphoglycerate kinase OS=Lactuca sativa OX=4236 GN=LSAT_7X69401 PE=3 SV=1	LSAT_7X69401	1	6.6879e-15	179.9	2	VSSK(1)IGVIESLLEK	-0.09389	4	1173700	1081500	712650	647690	1.29851	1.1965	0.78843	0.716562	1.11756	1.12443	0.880044	0.877965	1.16191	1.0641	0.895899	0.816163	0.769029	0.00372813
GWHPARYT015614	165	K	Phosphoglycerate kinase OS=Helianthus annuus OX=4232 GN=HanXRQr2_Chr11g0484001 PE=4 SV=1	HanXRQr2_Chr11g0484001	1	0.0162491	58.338	2	AHASTEGVAK(1)YLK	-6.9948	1	73855	0	0	0	1				0.85332	0.840105	1.14077	1.1658	1.17189
GWHPARYT015614	129	K	Phosphoglycerate kinase OS=Helianthus annuus OX=4232 GN=HanXRQr2_Chr11g0484001 PE=4 SV=1	HanXRQr2_Chr11g0484001	1	8.01618e-70	275.16	2	EEEK(1)NDPEFAK	-1.1996	15	434750	445720	284910	324610	1.16712	1.19657	0.764864	0.871442	0.85332	0.840105	1.14077	1.1658	1.36774	1.42431	0.670481	0.747503	0.507513	0.0482167
GWHPARYT015614	136	K	Phosphoglycerate kinase OS=Helianthus annuus OX=4232 GN=HanXRQr2_Chr11g0484001 PE=4 SV=1	HanXRQr2_Chr11g0484001	1	0.00189887	88.42	2	NDPEFAK(1)K	0.093739	6	25142	28097	22776	0	0.992252	1.10887	0.898875		0.85332	0.840105	1.14077	1.1658	1.16281	1.31992	0.787955		0.677628
GWHPARYT015614	137	K	Phosphoglycerate kinase OS=Helianthus annuus OX=4232 GN=HanXRQr2_Chr11g0484001 PE=4 SV=1	HanXRQr2_Chr11g0484001	1	4.5853e-07	81.409	3	K(1)LASLADLYVNDAFGTAHR	-0.7912	4	43555	30090	28499	23019	1.39194	0.961626	0.91078	0.735649	0.85332	0.840105	1.14077	1.1658	1.63121	1.14465	0.798391	0.631022	0.520363	0.0840229
GWHPARYT015614	341	K	Phosphoglycerate kinase OS=Helianthus annuus OX=4232 GN=HanXRQr2_Chr11g0484001 PE=4 SV=1	HanXRQr2_Chr11g0484001	1	0.0251622	70.195	2	FAAGTEAIAK(1)K	-3.8189	2	0	51080	22564	0		1.38721	0.612786		0.85332	0.840105	1.14077	1.1658		1.65124	0.537169
GWHPARYT015614	125	K	Phosphoglycerate kinase OS=Helianthus annuus OX=4232 GN=HanXRQr2_Chr11g0484001 PE=4 SV=1	HanXRQr2_Chr11g0484001	1	5.46253e-35	240.82	2	FYK(1)EEEK	-0.89847	13	60321	33338	26617	24857	1.6625	0.918826	0.733589	0.685082	0.85332	0.840105	1.14077	1.1658	1.94828	1.0937	0.643065	0.587647	0.433684	0.337883
GWHPARYT015614	74	K	Phosphoglycerate kinase OS=Helianthus annuus OX=4232 GN=HanXRQr2_Chr11g0484001 PE=4 SV=1	HanXRQr2_Chr11g0484001	1	6.2208e-14	185.57	2	GVTPK(1)YSLK	-0.51908	8	5520300	4218200	3811000	3859200	1.2684	0.969217	0.875654	0.886729	0.85332	0.840105	1.14077	1.1658	1.48643	1.15368	0.767599	0.760615	0.587848	0.171875
GWHPARYT015614	78	K	Phosphoglycerate kinase OS=Helianthus annuus OX=4232 GN=HanXRQr2_Chr11g0484001 PE=4 SV=1	HanXRQr2_Chr11g0484001	1	0.00118034	120.65	2	YSLK(1)PLVPR	-3.464	4	315830	217480	249520	188190	1.30102	0.895883	1.02787	0.775226	0.85332	0.840105	1.14077	1.1658	1.52466	1.06639	0.90103	0.664971	0.60727	0.0379583
GWHPARYT015614	202	K	Phosphoglycerate kinase OS=Helianthus annuus OX=4232 GN=HanXRQr2_Chr11g0484001 PE=4 SV=1	HanXRQr2_Chr11g0484001	1	1.46519e-09	164.48	2	KPFAAIVGGSK(1)VSSK	-2.847	5	558220	506820	448300	474480	1.12328	1.01985	0.902094	0.954775	0.85332	0.840105	1.14077	1.1658	1.31636	1.21396	0.790776	0.818983	0.637683	0.0819592
GWHPARYT015614	206	K	Phosphoglycerate kinase OS=Helianthus annuus OX=4232 GN=HanXRQr2_Chr11g0484001 PE=4 SV=1	HanXRQr2_Chr11g0484001	1	6.6879e-15	179.9	2	VSSK(1)IGVIESLLEK	-0.09389	4	1173700	1081500	712650	647690	1.29851	1.1965	0.78843	0.716562	0.85332	0.840105	1.14077	1.1658	1.52171	1.42423	0.691138	0.61465	0.442876	0.0361127
GWHPARYT007062	11	K	Phosphoglycerate kinase OS=Helianthus annuus OX=4232 GN=HanXRQr2_Chr05g0235121 PE=4 SV=1	HanXRQr2_Chr05g0235121	1	0.0238099	55.604	2	SVGSLK(1)EADLK	-1.2879	1	0	0	44289	0			1		0.932	0.919595	1.06665	1.08176			0.937515
GWHPARYT007066	156	K	Proteasome subunit alpha type OS=Tanacetum cinerariifolium OX=118510 GN=Tci_411083 PE=3 SV=1	Tci_411083	1	0.00873973	83.061	2	ASAMGK(1)NVSNAK	-2.0409	1	0	12111	0	0		1
GWHPARYT007066	83	K	Proteasome subunit alpha type OS=Tanacetum cinerariifolium OX=118510 GN=Tci_411083 PE=3 SV=1	Tci_411083	1	7.43677e-08	158.57	2	K(1)QAEQYHR	1.0798	4	503740	447860	374730	407380	1.16222	1.0333	0.864574	0.939903
GWHPARYT007088	575	K	Molybdenum cofactor sulfurase OS=Lactuca sativa OX=4236 GN=LSAT_7X111601 PE=3 SV=1	LSAT_7X111601	1	0.0164029	44.045	2	SASGDILTQK(1)K	-3.8002	1	0	0	0	15642				1
GWHPARYT007090	293	K	Elongation factor G, III-V domain-containing protein OS=Cynara cardunculus var. scolymus OX=59895 GN=Ccrd_019327 PE=3 SV=1	Ccrd_019327	1	0.0623809	42.061	2	DK(1)LWPMLTK	-2.2746	1	0	31372	0	0		1			0.92503	0.904747	1.07917	1.09105		1.10528
GWHPARYT007090	427	K	Elongation factor G, III-V domain-containing protein OS=Cynara cardunculus var. scolymus OX=59895 GN=Ccrd_019327 PE=3 SV=1	Ccrd_019327	1	0.000520863	127.93	2	DLYVK(1)SVQR	-1.721	3	184810	177240	0	145320	1.09275	1.04799		0.859255	0.92503	0.904747	1.07917	1.09105	1.18132	1.15833		0.787549	0.679902
GWHPARYT007090	571	K	Elongation factor G, III-V domain-containing protein OS=Cynara cardunculus var. scolymus OX=59895 GN=Ccrd_019327 PE=3 SV=1	Ccrd_019327	1	3.19736e-13	172.1	2	ETVLEK(1)SCR	-0.80782	4	351340	352990	107300	324790	1.23666	1.24246	0.377677	1.1432	0.92503	0.904747	1.07917	1.09105	1.33688	1.37327	0.349969	1.0478	0.512389	0.691691
GWHPARYT007090	239	K	Elongation factor G, III-V domain-containing protein OS=Cynara cardunculus var. scolymus OX=59895 GN=Ccrd_019327 PE=3 SV=1	Ccrd_019327	1	0.0348331	41.87	2	FGVDESK(1)MMER	1.7032	1	0	0	0	19390				1	0.92503	0.904747	1.07917	1.09105				0.91655
GWHPARYT007090	16	K	Elongation factor G, III-V domain-containing protein OS=Cynara cardunculus var. scolymus OX=59895 GN=Ccrd_019327 PE=3 SV=1	Ccrd_019327	1	0.00118082	94.66	2	IMDYK(1)HNIR	-1.837	4	72416	71212	86155	95600	0.890225	0.875424	1.05912	1.17523	0.92503	0.904747	1.07917	1.09105	0.962374	0.96759	0.981417	1.07716	1.06651	0.0619577
GWHPARYT007090	255	K	Elongation factor G, III-V domain-containing protein OS=Cynara cardunculus var. scolymus OX=59895 GN=Ccrd_019327 PE=3 SV=1	Ccrd_019327	1	0.000234343	77.347	2	LWGENFFDPATK(1)K	-4.4119	2	8235.9	0	0	6243	1.13764			0.862358	0.92503	0.904747	1.07917	1.09105	1.22984			0.790394
GWHPARYT007090	232	K	Elongation factor G, III-V domain-containing protein OS=Cynara cardunculus var. scolymus OX=59895 GN=Ccrd_019327 PE=3 SV=1	Ccrd_019327	1	1.2498e-11	151.08	2	MYASK(1)FGVDESK	-0.067386	3	160950	114980	0	142030	1.15525	0.825294		1.01945	0.92503	0.904747	1.07917	1.09105	1.24888	0.912183		0.934378	1.02433
GWHPARYT007090	471	K	Elongation factor G, III-V domain-containing protein OS=Cynara cardunculus var. scolymus OX=59895 GN=Ccrd_019327 PE=3 SV=1	Ccrd_019327	1	0.000265647	85.421	2	NATLTNEK(1)EVDAHPIR	-1.7	1	0	0	0	3506.4				1	0.92503	0.904747	1.07917	1.09105				0.91655
GWHPARYT007090	310	K	Elongation factor G, III-V domain-containing protein OS=Cynara cardunculus var. scolymus OX=59895 GN=Ccrd_019327 PE=3 SV=1	Ccrd_019327	0.999999	0.0126447	70.598	2	NEEK(1)DLIGKPLMK	-1.9596	2	14994	0	0	23092	0.787376			1.21262	0.92503	0.904747	1.07917	1.09105	0.85119			1.11143
GWHPARYT007090	291	K	Elongation factor G, III-V domain-containing protein OS=Cynara cardunculus var. scolymus OX=59895 GN=Ccrd_019327 PE=3 SV=1	Ccrd_019327	1	1.23014e-26	179.21	2	QIINTCMNDQK(1)DK	-1.8522	5	95907	75030	77810	113570	1.05882	0.828335	0.859027	1.25382	0.92503	0.904747	1.07917	1.09105	1.14463	0.915544	0.796003	1.14919	0.97531	0.40584
GWHPARYT007090	579	K	Elongation factor G, III-V domain-containing protein OS=Cynara cardunculus var. scolymus OX=59895 GN=Ccrd_019327 PE=3 SV=1	Ccrd_019327	1	0.016594	57.293	2	TVMSK(1)SPNK	-1.7935	2	59689	51974	0	0	1.06909	0.930908			0.92503	0.904747	1.07917	1.09105	1.15574	1.02892
GWHPARYT007090	496	K	Elongation factor G, III-V domain-containing protein OS=Cynara cardunculus var. scolymus OX=59895 GN=Ccrd_019327 PE=3 SV=1	Ccrd_019327	1	0.000914858	105.78	2	VAVQCK(1)VASDLPK	0.33202	2	0	0	119120	106820			1.05444	0.945561	0.92503	0.904747	1.07917	1.09105			0.977079	0.866653
GWHPARYT007090	402	K	Elongation factor G, III-V domain-containing protein OS=Cynara cardunculus var. scolymus OX=59895 GN=Ccrd_019327 PE=3 SV=1	Ccrd_019327	1	0.00088785	58.313	2	VFSGK(1)VSTGLK	-1.5116	2	0	0	72437	74408			0.986578	1.01342	0.92503	0.904747	1.07917	1.09105			0.914196	0.928852
GWHPARYT007090	260	K	Elongation factor G, III-V domain-containing protein OS=Cynara cardunculus var. scolymus OX=59895 GN=Ccrd_019327 PE=3 SV=1	Ccrd_019327	1	7.96213e-09	156.02	2	WTTK(1)NTGSATCK	-2.357	4	106010	77129	92014	90123	1.16088	0.844611	1.00761	0.986903	0.92503	0.904747	1.07917	1.09105	1.25496	0.933533	0.933686	0.904546	0.856473	0.185721
GWHPARYT007152	144	K	Putative ubiquitin-conjugating enzyme E2 5A OS=Helianthus annuus OX=4232 GN=UBC5A PE=3 SV=1	UBC5A	1	0.0471643	54.584	2	SWTQK(1)YAMS	-1.731	1	0	28589	0	0		1			0.973043	0.999993	1.08722	0.939742		1.00001
GWHPARYT007157	1268	K	Armadillo-like helical, proteasome activator complex subunit 4 domain-containing protein OS=Helianthus annuus OX=4232 GN=PA200 PE=3 SV=1	PA200	1	9.1262e-22	185.21	2	GGQGNSSFQSLADK(1)SITR	-2.498	3	41122	37791	15168	0	1.31127	1.20506	0.483668		1.03113	1.04111	0.955374	0.972386	1.27168	1.15748	0.506261		0.398103
GWHPARYT007173	292	K	Ubiquitin family protein OS=Artemisia annua OX=35608 GN=CTI12_AA013620 PE=3 SV=1	CTI12_AA013620	1	0.00159703	87.942	2	K(1)HQCMIDLK	-1.4396	4	22125	27723	24575	27401	0.869147	1.08906	0.965391	1.07641	1.00604	1.03173	0.950515	1.01171	0.86393	1.05556	1.01565	1.06395	1.09178	0.108594
GWHPARYT007193	210	K	J domain-containing protein OS=Mikania micrantha OX=192012 GN=E3N88_08962 PE=3 SV=1	E3N88_08962	1	0.00016936	117.8	2	VCQAVLK(1)DPSVSR	-1.3369	3	0	90708	58196	86585		1.15557	0.741385	1.10305	1.03266	1.11055	0.943513	0.913276		1.04054	0.785771	1.20779	1.16073
GWHPARYT007201	51	K	Knottin, scorpion toxin OS=Helianthus annuus OX=4232 GN=HannXRQ_Chr16g0505831 PE=4 SV=1	HannXRQ_Chr16g0505831	1	5.7402e-104	298.42	4	ASQTWSGNCGNTSHCDNQCK(1)TWEGAAHGACHVR	1.3931	7	1762200	733100	2478800	1217300	1.13848	0.473625	1.60145	0.786446
GWHPARYT007211	118	K	Putative adenine nucleotide alpha hydrolases-like superfamily protein OS=Helianthus annuus OX=4232 GN=RD2 PE=4 SV=1	RD2	1	0.000797417	96.313	2	IVEGDAGK(1)AICK	-0.64731	2	66005	56060	0	0	1.08147	0.918527			1.0398	1.02897	0.942777	0.988455	1.04008	0.89267
GWHPARYT007219	159	K	Nucleotide-binding, alpha-beta plait OS=Cynara cardunculus var. scolymus OX=59895 GN=Ccrd_010883 PE=4 SV=1	Ccrd_010883	1	0.000194088	124.06	2	YSK(1)GGGASDR	-1.7931	4	65809	92986	90179	98528	0.757509	1.07034	1.03803	1.13413	0.916729	0.91254	1.06854	1.10219	0.826318	1.17292	0.971447	1.02897	1.02645	0.205534
GWHPARYT007303	304	K	CNNM transmembrane domain-containing protein OS=Lactuca sativa OX=4236 GN=LSAT_7X113161 PE=4 SV=1	LSAT_7X113161	1	0.0220226	84.185	2	LLGLK(1)GR	-1.1643	2	66047	69163	0	0	0.976954	1.02305
GWHPARYT007335	103	K	Bifunctional inhibitor/plant lipid transfer protein/seed storage helical domain-containing protein OS=Lactuca sativa OX=4236 GN=LSAT_7X113461 PE=4 SV=1	LSAT_7X113461	0.999902	0.0605372	68.49	2	KCGLK(1)APPPK	0.25131	2	0	0	79106	60152			1.13611	0.863893	1.12803	1.07951	0.909132	0.883326			1.24966	0.978
GWHPARYT007335	98	K	Bifunctional inhibitor/plant lipid transfer protein/seed storage helical domain-containing protein OS=Lactuca sativa OX=4236 GN=LSAT_7X113461 PE=4 SV=1	LSAT_7X113461	1	0.00480974	57.279	2	LGVDPATAMALPK(1)K	-5.2437	1	0	0	0	23768				1	1.12803	1.07951	0.909132	0.883326				1.13208
GWHPARYT007335	66	K	Bifunctional inhibitor/plant lipid transfer protein/seed storage helical domain-containing protein OS=Lactuca sativa OX=4236 GN=LSAT_7X113461 PE=4 SV=1	LSAT_7X113461	1	0.000850627	67.887	2	SPPPPTPACCK(1)VVR	-1.7126	4	327840	303560	98467	220030	1.38053	1.27829	0.414643	0.926543	1.12803	1.07951	0.909132	0.883326	1.22384	1.18413	0.456086	1.04892	0.629242	0.576647
GWHPARYT007397	396	K	Dihydrolipoyllysine-residue succinyltransferase OS=Helianthus annuus OX=4232 GN=HanXRQr2_Chr03g0117701 PE=4 SV=1	HanXRQr2_Chr03g0117701	1	0.00471603	81.099	2	EINSLAK(1)K	-5.4607	1	0	3902.7	0	0		1			1.19031	1.11477	0.901619	0.793299		0.897049
GWHPARYT007397	246	K	Dihydrolipoyllysine-residue succinyltransferase OS=Helianthus annuus OX=4232 GN=HanXRQr2_Chr03g0117701 PE=4 SV=1	HanXRQr2_Chr03g0117701	1	6.42703e-11	193.67	2	PK(1)LASPSPAK	-0.84057	10	677500	306700	197070	412660	1.7002	0.76967	0.494551	1.03558	1.19031	1.11477	0.901619	0.793299	1.42836	0.690431	0.548515	1.30541	1.13737	0.936723
GWHPARYT007397	244	K	Dihydrolipoyllysine-residue succinyltransferase OS=Helianthus annuus OX=4232 GN=HanXRQr2_Chr03g0117701 PE=4 SV=1	HanXRQr2_Chr03g0117701	1	3.71813e-15	185.9	2	VETAPVCEK(1)PK	-0.79522	7	456760	442640	266860	295470	1.24992	1.21128	0.730258	0.808549	1.19031	1.11477	0.901619	0.793299	1.05007	1.08657	0.809941	1.01922	0.854667	0.137915
GWHPARYT007411	500	K	Aconitate hydratase OS=Lactuca sativa OX=4236 GN=LSAT_9X93860 PE=3 SV=1	LSAT_9X93860	1	2.53175e-09	115.79	3	ADWHSCLDNK(1)VGFK	-3.1745	7	148890	183200	73494	130570	1.1108	1.36677	0.548305	0.974123	0.99852	1.01365	0.985364	1.00247	1.11245	1.34837	0.556449	0.971726	0.610436	0.255379
GWHPARYT007411	445	K	Aconitate hydratase OS=Lactuca sativa OX=4236 GN=LSAT_9X93860 PE=3 SV=1	LSAT_9X93860	1	2.78898e-09	117.03	2	ANK(1)MFVDYSEPQPER	-3.464	2	10342	25653	0	0	0.574635	1.42536			0.99852	1.01365	0.985364	1.00247	0.575487	1.40617
GWHPARYT007411	216	K	Aconitate hydratase OS=Lactuca sativa OX=4236 GN=LSAT_9X93860 PE=3 SV=1	LSAT_9X93860	1	2.1118e-06	135.24	2	DAMNNLGGDSK(1)K	-0.74207	2	58249	57265	0	0	1.00852	0.991482			0.99852	1.01365	0.985364	1.00247	1.01001	0.978131
GWHPARYT007411	490	K	Aconitate hydratase OS=Lactuca sativa OX=4236 GN=LSAT_9X93860 PE=3 SV=1	LSAT_9X93860	1	1.77873e-06	121.39	2	DMK(1)ADWHSCLDNK	-1.8398	4	63880	64820	52174	71216	1.01361	1.02852	0.827863	1.13001	0.99852	1.01365	0.985364	1.00247	1.01511	1.01467	0.840159	1.12723	0.969292	0.206651
GWHPARYT007411	798	K	Aconitate hydratase OS=Lactuca sativa OX=4236 GN=LSAT_9X93860 PE=3 SV=1	LSAT_9X93860	1	0.054134	51.829	2	DSPAAK(1)YLLER	-1.0242	1	0	76820	0	0		1			0.99852	1.01365	0.985364	1.00247		0.986535
GWHPARYT007411	559	K	Aconitate hydratase OS=Lactuca sativa OX=4236 GN=LSAT_9X93860 PE=3 SV=1	LSAT_9X93860	1	0.00273435	121.39	2	K(1)ACELGLEVKPWVK	-2.2123	4	126360	139700	121790	51663	1.15	1.27141	1.10841	0.470184	0.99852	1.01365	0.985364	1.00247	1.1517	1.25429	1.12487	0.469027	0.67532	0.631134
GWHPARYT007411	808	K	Aconitate hydratase OS=Lactuca sativa OX=4236 GN=LSAT_9X93860 PE=3 SV=1	LSAT_9X93860	1	0.000961321	129.69	2	K(1)DFNSYGSR	-2.3368	4	87600	80234	58883	60512	1.21993	1.11735	0.820015	0.8427	0.99852	1.01365	0.985364	1.00247	1.22174	1.10231	0.832194	0.840627	0.721881	0.0797852
GWHPARYT007411	161	K	Aconitate hydratase OS=Lactuca sativa OX=4236 GN=LSAT_9X93860 PE=3 SV=1	LSAT_9X93860	1	9.61903e-36	224.07	2	NCDGFQVTK(1)NDVEK	-1.457	3	153590	159700	0	145500	1.00432	1.04427		0.951416	0.99852	1.01365	0.985364	1.00247	1.0058	1.03021		0.949075	0.921246
GWHPARYT007411	584	K	Aconitate hydratase OS=Lactuca sativa OX=4236 GN=LSAT_9X93860 PE=3 SV=1	LSAT_9X93860	1	0.00210138	43.865	3	TSLAPGSGVVTK(1)YLLQSGLQK	0.16277	1	13150	0	0	0	1				0.99852	1.01365	0.985364	1.00247	1.00148
GWHPARYT007411	965	K	Aconitate hydratase OS=Lactuca sativa OX=4236 GN=LSAT_9X93860 PE=3 SV=1	LSAT_9X93860	1	8.59964e-05	128.46	2	TDNGK(1)SFTCTVR	-2.1955	4	201750	211070	162430	99552	1.19591	1.25115	0.962831	0.590111	0.99852	1.01365	0.985364	1.00247	1.19768	1.23431	0.977132	0.588659	0.646385	0.370779
GWHPARYT007411	952	K	Aconitate hydratase OS=Lactuca sativa OX=4236 GN=LSAT_9X93860 PE=3 SV=1	LSAT_9X93860	1	0.0151346	48.363	2	VSEIK(1)PGQDVTVK	-2.7577	1	0	0	0	28202				1	0.99852	1.01365	0.985364	1.00247				0.997539
GWHPARYT007411	518	K	Aconitate hydratase OS=Lactuca sativa OX=4236 GN=LSAT_9X93860 PE=3 SV=1	LSAT_9X93860	1	0.000781965	86.952	2	VVK(1)FSFHGQPAELK	-2.7579	4	82050	86161	22820	39238	1.42529	1.4967	0.396406	0.681603	0.99852	1.01365	0.985364	1.00247	1.4274	1.47655	0.402294	0.679926	0.37116	0.340345
GWHPARYT007424	149	K	Alanine--tRNA ligase OS=Lactuca sativa OX=4236 GN=LSAT_7X108581 PE=3 SV=1	LSAT_7X108581	1	0.00205414	83.438	2	ACNTQK(1)CIR	1.8059	2	8009.2	0	8454.8	0	0.972935		1.02707		0.909569	0.908516	1.08088	1.10103	1.06967		0.950208		0.888322
GWHPARYT007424	994	K	Alanine--tRNA ligase OS=Lactuca sativa OX=4236 GN=LSAT_7X108581 PE=3 SV=1	LSAT_7X108581	1	8.56353e-06	88.137	2	GGGGK(1)GGIGQGQGPDTQR	-0.65078	3	9685.2	6530.9	0	5931.5	1.31191	0.884642		0.80345	0.909569	0.908516	1.08088	1.10103	1.44234	0.973722		0.729725	0.749418
GWHPARYT007428	273	K	RRM domain-containing protein OS=Mikania micrantha OX=192012 GN=E3N88_34980 PE=4 SV=1	E3N88_34980	1	0.0041966	78.816	2	K(1)AVGGGLQK	1.019	4	19969	19203	9872.3	12001	1.30847	1.25828	0.646884	0.786367	0.970536	0.994923	1.02247	1.01207	1.34819	1.2647	0.63267	0.776985	0.541818	0.189353
GWHPARYT007428	234	K	RRM domain-containing protein OS=Mikania micrantha OX=192012 GN=E3N88_34980 PE=4 SV=1	E3N88_34980	1	0.0531598	67.507	2	SK(1)GYGFIR	-1.1672	1	0	0	0	28682				1	0.970536	0.994923	1.02247	1.01207				0.988069
GWHPARYT007511	6	K	Histone H2A OS=Cynara cardunculus var. scolymus OX=59895 GN=Ccrd_022655 PE=3 SV=1	Ccrd_022655	1	0.0747892	42.075	2	GK(1)TLGSGAAK	-2.2179	1	0	10079	0	0		1			0.922906	1.11995	1.03024	0.926903		0.892897
GWHPARYT007511	22	K	Histone H2A OS=Cynara cardunculus var. scolymus OX=59895 GN=Ccrd_022655 PE=3 SV=1	Ccrd_022655	1	0.00027154	126.32	2	SSK(1)AGLQFPVGR	-1.9706	4	76088	68232	56771	49732	1.21341	1.08813	0.905356	0.793101	0.922906	1.11995	1.03024	0.926903	1.31478	0.971588	0.87878	0.855646	0.774528	0.193802
GWHPARYT007522	17	K	Nucleic acid-binding, OB-fold OS=Cynara cardunculus var. scolymus OX=59895 GN=Ccrd_019471 PE=3 SV=1	Ccrd_019471	1	0.00296727	77.696	3	GAGSVFK(1)SHTHHR	1.1612	6	8869.1	0	7223	10333	1.00689		0.820016	1.17309	0.520177	0.772557	1.32527	1.382	1.93568		0.618755	0.848835	0.319658
GWHPARYT007538	555	K	Receptor-like serine/threonine-protein kinase OS=Helianthus annuus OX=4232 GN=HannXRQ_Chr11g0332671 PE=3 SV=1	HannXRQ_Chr11g0332671	1	0.00205246	73.502	2	NEVICISK(1)LQHR	0.73729	2	0	7187.6	0	18865		0.551776		1.44822	0.670921	0.683814	1.3406	1.30466		0.80691		1.11004	1.37567
GWHPARYT007654	4	K	PPM-type phosphatase domain-containing protein OS=Helianthus annuus OX=4232 GN=P2C62 PE=4 SV=1	P2C62	1	0.000407394	83.438	2	AGK(1)EILHK	-1.2727	3	0	173510	234410	243430		0.799156	1.07965	1.12119	0.902638	0.908086	1.10234	1.08693		0.880044	0.979414	1.03152	1.17213
GWHPARYT007654	13	K	PPM-type phosphatase domain-containing protein OS=Helianthus annuus OX=4232 GN=P2C62 PE=4 SV=1	P2C62	1	3.84978e-06	111.75	2	EK(1)VGLGSSTADTGK	-0.95421	4	70908	75392	46257	52630	1.1568	1.22995	0.75464	0.85861	0.902638	0.908086	1.10234	1.08693	1.28157	1.35444	0.684579	0.789938	0.558695	0.0620799
GWHPARYT007654	25	K	PPM-type phosphatase domain-containing protein OS=Helianthus annuus OX=4232 GN=P2C62 PE=4 SV=1	P2C62	1	0.00917127	71.912	2	VGLGSSTADTGK(1)GK	-1.1654	2	0	29336	11370	0		1.44136	0.55864		0.902638	0.908086	1.10234	1.08693		1.58725	0.506775
GWHPARYT007654	32	K	PPM-type phosphatase domain-containing protein OS=Helianthus annuus OX=4232 GN=P2C62 PE=4 SV=1	P2C62	1	0.0116157	61.23	2	MSK(1)NITHGYHLVK	-4.3943	1	4771.3	0	0	0	1				0.902638	0.908086	1.10234	1.08693	1.10786
GWHPARYT007654	260	K	PPM-type phosphatase domain-containing protein OS=Helianthus annuus OX=4232 GN=P2C62 PE=4 SV=1	P2C62	1	0.000712388	114.5	2	SAAK(1)HLTEEALAR	-2.9096	4	74974	70880	61168	68554	1.08825	1.02883	0.887857	0.995065	0.902638	0.908086	1.10234	1.08693	1.20563	1.13296	0.805427	0.91548	0.738047	0.13412
GWHPARYT007654	250	K	PPM-type phosphatase domain-containing protein OS=Helianthus annuus OX=4232 GN=P2C62 PE=4 SV=1	P2C62	1	2.0336e-14	177.62	2	VMSNQEAVDCIK(1)NVK	-4.7596	3	64472	17540	65326	0	1.31274	0.357138	1.33013		0.902638	0.908086	1.10234	1.08693	1.45433	0.393286	1.20664		0.829683
GWHPARYT007670	249	K	Aminodeoxychorismate lyase OS=Helianthus annuus OX=4232 GN=HanXRQr2_Chr11g0476911 PE=4 SV=1	HanXRQr2_Chr11g0476911	1	0.0618872	43.168	2	ILGGCTAK(1)R	-0.0057832	1	16103	0	0	0	1				0.883998	0.903686	1.06921	1.1431	1.13122
GWHPARYT007692	76	K	homogentisate 1,2-dioxygenase OS=Gerbera jamesonii OX=13547 PE=2 SV=1	--	0.999991	0.0421739	51.829	3	IK(1)PSVTHEPFKPK	-1.5596	1	8220.4	0	0	0	1				1.18566	1.10241	0.83473	0.877193	0.843409
GWHPARYT007710	192	K	Malate dehydrogenase OS=Helianthus annuus OX=4232 GN=HannXRQ_Chr10g0304821 PE=3 SV=1	HannXRQ_Chr10g0304821	1	0.0717995	40.386	2	AK(1)TFYAGK	0.8669	1	32379	0	0	0	1				1.09271	1.05423	0.918365	0.934699	0.915157
GWHPARYT014565	76	K	UBC core domain-containing protein OS=Artemisia annua OX=35608 GN=CTI12_AA442810 PE=3 SV=1	CTI12_AA442810	1	6.53073e-06	128.46	2	FLTK(1)IYHPNIDK	-2.069	3	69257	74131	48649	0	1.08193	1.15807	0.759994
GWHPARYT014565	84	K	UBC core domain-containing protein OS=Artemisia annua OX=35608 GN=CTI12_AA442810 PE=3 SV=1	CTI12_AA442810	1	0.013396	55.578	2	IYHPNIDK(1)LGR	2.1709	1	104450	0	0	0	1
GWHPARYT014565	12	K	UBC core domain-containing protein OS=Artemisia annua OX=35608 GN=CTI12_AA442810 PE=3 SV=1	CTI12_AA442810	1	0.00404403	111.39	2	IIK(1)ETQR	-0.61093	4	223410	218420	95766	96377	1.40959	1.3781	0.604228	0.608083
GWHPARYT007740	550	K	Phosphoenolpyruvate carboxylase 2 OS=Flaveria trinervia OX=4227 GN=PPCC PE=1 SV=1	PPCC	1	0.00118024	117.3	2	ECHVK(1)QPLR	-0.97806	4	55857	45730	55721	36137	1.15499	0.945592	1.15218	0.74723	1.00617	1.00215	0.989597	1.00209	1.14791	0.943567	1.16429	0.745675	0.902272	0.175548
GWHPARYT007740	184	K	Phosphoenolpyruvate carboxylase 2 OS=Flaveria trinervia OX=4227 GN=PPCC PE=1 SV=1	PPCC	1	0.00495629	102.55	2	SLLQK(1)HGR	-1.0796	4	58317	52669	41331	41662	1.20254	1.08608	0.852278	0.859103	1.00617	1.00215	0.989597	1.00209	1.19517	1.08375	0.861237	0.857315	0.755831	0.0659207
GWHPARYT007741	241	K	Bulb-type lectin domain-containing protein OS=Mikania micrantha OX=192012 GN=E3N88_34650 PE=4 SV=1	E3N88_34650	1	2.4478e-08	116.36	2	GDGPMK(1)ESECGR	-0.32151	1	0	0	14503	0			1		0.484818	0.50104	1.49401	1.52014			0.669341
GWHPARYT007741	209	K	Bulb-type lectin domain-containing protein OS=Mikania micrantha OX=192012 GN=E3N88_34650 PE=4 SV=1	E3N88_34650	1	2.43545e-15	169.52	2	NCEATK(1)VTSCR	-2.4626	4	28648	30605	115890	89052	0.43374	0.46337	1.75461	1.34828	0.484818	0.50104	1.49401	1.52014	0.894645	0.924817	1.17443	0.886945	1.13589	0.220175
GWHPARYT007743	390	K	Putative S-locus glycoprotein domain, Bulb-type lectin domain, PAN/Apple domain protein OS=Helianthus annuus OX=4232 GN=HannXRQ_Chr11g0330411 PE=4 SV=1	HannXRQ_Chr11g0330411	1	0.0125236	52.837	2	CGK(1)FGYCSQR	1.3178	1	26889	0	0	0	1				0.786549	0.796851	1.18743	1.22917	1.27138
GWHPARYT007743	472	K	Putative S-locus glycoprotein domain, Bulb-type lectin domain, PAN/Apple domain protein OS=Helianthus annuus OX=4232 GN=HannXRQ_Chr11g0330411 PE=4 SV=1	HannXRQ_Chr11g0330411	1	0.00172166	65.173	2	CVGFIYK(1)EDTSR	-1.0158	2	0	0	23948	27166			0.937043	1.06296	0.786549	0.796851	1.18743	1.22917			0.789135	0.864776
GWHPARYT007743	387	K	Putative S-locus glycoprotein domain, Bulb-type lectin domain, PAN/Apple domain protein OS=Helianthus annuus OX=4232 GN=HannXRQ_Chr11g0330411 PE=4 SV=1	HannXRQ_Chr11g0330411	1	0.000171333	119.55	2	ECGLPSK(1)CGK	-1.0789	4	138470	176480	241610	235670	0.69914	0.891054	1.2199	1.18991	0.786549	0.796851	1.18743	1.22917	0.888871	1.11822	1.02734	0.968057	1.01075	0.202931
GWHPARYT007743	452	K	Putative S-locus glycoprotein domain, Bulb-type lectin domain, PAN/Apple domain protein OS=Helianthus annuus OX=4232 GN=HannXRQ_Chr11g0330411 PE=4 SV=1	HannXRQ_Chr11g0330411	1	4.28301e-07	42.079	3	IVGVEHFMSPYMEGEGPMK(1)VEECR	-1.6134	1	0	0	10668	0			1		0.786549	0.796851	1.18743	1.22917			0.842155
GWHPARYT007743	433	K	Putative S-locus glycoprotein domain, Bulb-type lectin domain, PAN/Apple domain protein OS=Helianthus annuus OX=4232 GN=HannXRQ_Chr11g0330411 PE=4 SV=1	HannXRQ_Chr11g0330411	1	2.58566e-07	70.453	3	YYK(1)IVGVEHFMSPYMEGEGPMK	1.2563	1	27555	0	0	0	1				0.786549	0.796851	1.18743	1.22917	1.27138
GWHPARYT007769	275	K	folate gamma-glutamyl hydrolase OS=Lactuca sativa OX=4236 GN=LSAT_9X100580 PE=3 SV=1	LSAT_9X100580	1	2.4473e-06	111.98	2	FFK(1)ILTNSADADNK	-1.3618	1	0	39988	0	0		1			1.2146	1.25365	0.775702	0.756043		0.797668
GWHPARYT007785	225	K	Enoyl reductase (ER) domain-containing protein OS=Lactuca sativa OX=4236 GN=LSAT_2X69560 PE=3 SV=1	LSAT_2X69560	1	0.000160819	60.734	3	EEAIK(1)HLGADSFLVSR	-0.57197	1	8615	0	0	0	1				1.21197	1.22467	0.763335	0.800032	0.825106
GWHPARYT007785	219	K	Enoyl reductase (ER) domain-containing protein OS=Lactuca sativa OX=4236 GN=LSAT_2X69560 PE=3 SV=1	LSAT_2X69560	1	0.0398585	54.199	2	VSVISTSPNK(1)K	-3.2555	1	0	10429	0	0		1			1.21197	1.22467	0.763335	0.800032		0.816548
GWHPARYT007794	412	K	dTDP-glucose 4,6-dehydratase, rmlD-like substrate binding domain-containing protein OS=Helianthus annuus OX=4232 GN=HanXRQr2_Chr13g0569441 PE=4 SV=1	HanXRQr2_Chr13g0569441	1	0.000415429	77.431	2	LCEK(1)QAIPYEYGK	-5.6837	4	31207	34411	0	24601	1.03771	1.14425		0.818043	1.12733	1.13339	0.859969	0.879312	0.920501	1.00958		0.930322	0.921492
GWHPARYT007832	234	K	tyrosine--tRNA ligase OS=Lactuca sativa OX=4236 GN=LSAT_3X114641 PE=3 SV=1	LSAT_3X114641	1	0.047812	60.892	2	EYCDDIK(1)R	-0.65339	1	19154	0	0	0	1				1.22761	1.21796	0.744473	0.809964	0.814593
GWHPARYT007853	184	K	glutathione transferase OS=Lactuca sativa OX=4236 GN=LSAT_7X84721 PE=3 SV=1	LSAT_7X84721	1	0.012853	58.313	2	ETVSK(1)TLVHPHK	-2.2016	1	8358.9	0	0	0	1				1.2354	1.22732	0.770819	0.766458	0.809452
GWHPARYT007854	182	K	Glutathione S-transferase OS=Helianthus annuus OX=4232 GN=GSTU1 PE=2 SV=1	GSTU1	1	0.0327256	49.097	2	FSVEAECPK(1)LIK	-1.1959	1	55685	0	0	0	1				1.43683	1.48433	0.543208	0.53563	0.695976
GWHPARYT007854	104	K	Glutathione S-transferase OS=Helianthus annuus OX=4232 GN=GSTU1 PE=2 SV=1	GSTU1	1	0.0357821	48.701	2	FWADYIDK(1)K	-1.632	1	0	19958	0	0		1			1.43683	1.48433	0.543208	0.53563		0.673705
GWHPARYT007906	14	K	Thiolase OS=Cynara cardunculus var. scolymus OX=59895 GN=Ccrd_004772 PE=3 SV=1	Ccrd_004772	1	9.78085e-05	85.742	2	APAAATDSADSIK(1)PR	-0.95468	2	0	20413	0	14259		1.17749		0.822508	1.0415	1.07811	0.934946	0.94545		1.09219		0.869965	0.796536
GWHPARYT007906	242	K	Thiolase OS=Cynara cardunculus var. scolymus OX=59895 GN=Ccrd_004772 PE=3 SV=1	Ccrd_004772	1	0.00876431	84.368	2	FDAAK(1)LR	-0.55161	3	58927	54991	0	30431	1.22468	1.14288		0.632446	1.0415	1.07811	0.934946	0.94545	1.17588	1.06008		0.668937	0.631026
GWHPARYT007906	147	K	Thiolase OS=Cynara cardunculus var. scolymus OX=59895 GN=Ccrd_004772 PE=3 SV=1	Ccrd_004772	1	2.61057e-09	110.48	2	GSK(1)FGHDSLIDGVLK	-0.51824	11	211690	161640	93545	91721	1.51587	1.15747	0.669858	0.656797	1.0415	1.07811	0.934946	0.94545	1.45547	1.07362	0.716467	0.694692	0.569658	0.192151
GWHPARYT007906	245	K	Thiolase OS=Cynara cardunculus var. scolymus OX=59895 GN=Ccrd_004772 PE=3 SV=1	Ccrd_004772	1	0.0200888	90.308	2	K(1)LRPAFK	0.3804	1	0	212820	0	0		1			1.0415	1.07811	0.934946	0.94545		0.927553
GWHPARYT008029	140	K	Putative ribosomal protein L30/L7 family protein OS=Helianthus annuus OX=4232 GN=HannXRQ_Chr12g0373701 PE=3 SV=1	HannXRQ_Chr12g0373701	1	0.010639	56.938	2	GINAMDPK(1)SK	-0.31132	3	34248	0	38248	37343	0.935405		1.04466	1.01994	0.920014	0.938298	1.06475	1.07694	1.01673		0.981129	0.947072	0.964986
GWHPARYT008029	95	K	Putative ribosomal protein L30/L7 family protein OS=Helianthus annuus OX=4232 GN=HannXRQ_Chr12g0373701 PE=3 SV=1	HannXRQ_Chr12g0373701	1	0.013396	55.578	2	QYSK(1)EYEEQQK	0.41403	1	0	0	4222.3	0			1		0.920014	0.938298	1.06475	1.07694			0.939188
GWHPARYT008041	262	K	Pyrophosphate--fructose 6-phosphate 1-phosphotransferase subunit beta OS=Lactuca sativa OX=4236 GN=PFP-BETA PE=3 SV=1	PFP-BETA	1	5.83098e-06	115.41	2	STGK(1)YYHFVR	-0.40089	2	66451	0	0	62531	1.03039			0.969608	0.637385	0.788065	1.26883	1.30572	1.61659			0.742586
GWHPARYT008041	222	K	Pyrophosphate--fructose 6-phosphate 1-phosphotransferase subunit beta OS=Lactuca sativa OX=4236 GN=PFP-BETA PE=3 SV=1	PFP-BETA	1	0.0448929	43.177	2	VIGCPK(1)TIDGDLK	-3.5378	1	0	0	16335	0			1		0.637385	0.788065	1.26883	1.30572			0.788126
GWHPARYT008078	140	K	Germin-like protein OS=Helianthus annuus OX=4232 GN=HannXRQ_Chr10g0295541 PE=3 SV=1	HannXRQ_Chr10g0295541	1	0.0497408	51.43	2	HITK(1)VLQK	-1.8272	3	0	17715	19768	26537		0.830131	0.926336	1.24353
GWHPARYT008090	211	K	Aconitate hydratase OS=Mikania micrantha OX=192012 GN=E3N88_27680 PE=3 SV=1	E3N88_27680	1	0.0126348	80.815	2	DAMNK(1)LGSESNK	-1.946	1	0	42381	0	0		1			1.01581	1.02505	0.972083	0.987062		0.975563
GWHPARYT008090	560	K	Aconitate hydratase OS=Mikania micrantha OX=192012 GN=E3N88_27680 PE=3 SV=1	E3N88_27680	1	0.00258882	73.262	2	K(1)ACELGLQVKPWVK	-2.6585	4	33861	31611	35593	51946	0.885191	0.826372	0.930469	1.35797	1.01581	1.02505	0.972083	0.987062	0.871418	0.806178	0.957191	1.37577	1.40248	0.306595
GWHPARYT008090	162	K	Aconitate hydratase OS=Mikania micrantha OX=192012 GN=E3N88_27680 PE=3 SV=1	E3N88_27680	1	3.95674e-21	191.18	2	NCDNFQVTK(1)EDVEK	-2.5272	4	23288	22852	26398	28974	0.917645	0.900465	1.04019	1.1417	1.01581	1.02505	0.972083	0.987062	0.903367	0.87846	1.07007	1.15666	1.25061	0.0747262
GWHPARYT008110	67	K	V-type proton ATPase subunit a OS=Mikania micrantha OX=192012 GN=E3N88_27683 PE=3 SV=1	E3N88_27683	1	0.0608278	62.969	2	TYAAQIK(1)R	-1.5885	1	0	9196.3	0	0		1			0.794516	0.797168	1.19829	1.21002		1.25444
GWHPARYT008127	538	K	Heat shock protein Hsp90 family OS=Helianthus annuus OX=4232 GN=HSP81-2 PE=3 SV=1	HSP81-2	1	0.0197444	62.271	2	EK(1)FEGLCK	0.58128	1	0	0	22420	0			1		0.426345	0.445126	1.57572	1.55281			0.634632
GWHPARYT008127	378	K	Heat shock protein Hsp90 family OS=Helianthus annuus OX=4232 GN=HSP81-2 PE=3 SV=1	HSP81-2	1	0.000281142	129.69	2	EMLQQNK(1)ILK	-4.1329	3	45208	0	87228	87834	0.615717		1.18801	1.19627	0.426345	0.445126	1.57572	1.55281	1.44417		0.753952	0.770388	0.522065
GWHPARYT008176	86	K	Enoyl reductase (ER) domain-containing protein OS=Lactuca sativa OX=4236 GN=LSAT_4X66380 PE=3 SV=1	LSAT_4X66380	1	0.000248194	79.795	2	FK(1)AGDCVGVGTIVGCCK	-0.094611	2	43817	36750	0	0	1.08772	0.912284			0.99303	1.02877	0.980411	0.997784	1.09535	0.886768
GWHPARYT008176	116	K	Enoyl reductase (ER) domain-containing protein OS=Lactuca sativa OX=4236 GN=LSAT_4X66380 PE=3 SV=1	LSAT_4X66380	1	0.000743171	92.593	3	NCRPCNADIEQYCNK(1)K	-2.4648	3	18720	0	10606	16321	1.23031		0.697045	1.07264	0.99303	1.02877	0.980411	0.997784	1.23895		0.710972	1.07503	0.573852
GWHPARYT008192	185	K	Glycosyl hydrolase family 95 N-terminal domain-containing protein OS=Lactuca sativa OX=4236 GN=LSAT_9X111920 PE=4 SV=1	LSAT_9X111920	1	0.000120922	71.299	3	EHFASNPDQVLVTK(1)LSGSK	-0.24048	2	18871	14793	0	0	1.12114	0.878862			0.720048	0.70563	1.26168	1.31264	1.55703	1.2455
GWHPARYT008210	121	K	NAD-dependent epimerase/dehydratase domain-containing protein OS=Lactuca sativa OX=4236 GN=LSAT_5X115221 PE=4 SV=1	LSAT_5X115221	1	9.06532e-05	80.026	2	PTEAENCEINGK(1)MFR	-4.6817	1	0	0	0	17986				1	1.02757	1.01784	0.972836	0.981752				1.01859
GWHPARYT008217	124	K	4-hydroxy-4-methyl-2-oxoglutarate aldolase OS=Helianthus annuus OX=4232 GN=HannXRQ_Chr03g0070091 PE=3 SV=1	HannXRQ_Chr03g0070091	1	0.000323885	101.64	2	ALASHPVK(1)ANK	-1.2939	3	111260	26148	79617	0	1.53798	0.361451	1.10057		1.01521	0.998645	1.00811	0.978037	1.51493	0.361942	1.09172		0.72064
GWHPARYT008217	61	K	4-hydroxy-4-methyl-2-oxoglutarate aldolase OS=Helianthus annuus OX=4232 GN=HannXRQ_Chr03g0070091 PE=3 SV=1	HannXRQ_Chr03g0070091	1	0.00018573	97.175	2	EFLEEK(1)GNGR	0.18709	2	25573	20944	0	0	1.09951	0.900488			1.01521	0.998645	1.00811	0.978037	1.08304	0.90171
GWHPARYT008224	54	K	Putative ribosomal protein S14 OS=Helianthus annuus OX=4232 GN=HannXRQ_Chr03g0069971 PE=3 SV=1	HannXRQ_Chr03g0069971	1	0.00375218	81.642	2	EIGFIK(1)YR	-3.4251	3	81991	84915	55628	0	1.10533	1.14475	0.749926		1.1342	1.07894	0.844334	0.94253	0.974546	1.06099	0.888186		0.911384
GWHPARYT008224	33	K	Putative ribosomal protein S14 OS=Helianthus annuus OX=4232 GN=HannXRQ_Chr03g0069971 PE=3 SV=1	HannXRQ_Chr03g0069971	1	0.00808518	62.969	2	K(1)YGLMCCR	-1.6815	1	0	153860	0	0		1			1.1342	1.07894	0.844334	0.94253		0.926838
GWHPARYT008267	630	K	Actin family OS=Helianthus annuus OX=4232 GN=HanXRQr2_Chr14g0664491 PE=4 SV=1	HanXRQr2_Chr14g0664491	1	6.13395e-30	176.91	2	VSAPCSTK(1)YSAWVGGSK	-3.8533	4	86235	198270	137450	156120	0.596705	1.37193	0.951088	1.08028	0.988562	0.972112	1.01299	1.02633	0.603609	1.41129	0.93889	1.05256	1.15064	0.497559
GWHPARYT008268	236	K	Ubiquitinyl hydrolase 1 OS=Helianthus annuus OX=4232 GN=HanXRQr2_Chr03g0107221 PE=4 SV=1	HanXRQr2_Chr03g0107221	1	0.0295563	57.032	2	MHVK(1)CSLR	0.34646	2	0	0	51771	49113			1.02635	0.973653	0.993813	0.957268	1.0121	1.03682			1.01408	0.939076
GWHPARYT008268	166	K	Ubiquitinyl hydrolase 1 OS=Helianthus annuus OX=4232 GN=HanXRQr2_Chr03g0107221 PE=4 SV=1	HanXRQr2_Chr03g0107221	1	0.0164971	60	2	NPK(1)GATYTWR	-0.13423	1	58324	0	0	0	1				0.993813	0.957268	1.0121	1.03682	1.00623
GWHPARYT008269	114	K	Putative TRAF-like family protein OS=Helianthus annuus OX=4232 GN=HannXRQ_Chr01g0022021 PE=4 SV=1	HannXRQ_Chr01g0022021	1	0.00159004	51.829	2	FHELK(1)TEWGIPR	-0.64258	1	55858	0	0	0	1				0.988954	1.01618	0.963439	1.03142	1.01117
GWHPARYT008269	163	K	Putative TRAF-like family protein OS=Helianthus annuus OX=4232 GN=HannXRQ_Chr01g0022021 PE=4 SV=1	HannXRQ_Chr01g0022021	1	0.0132179	75.474	2	GETLSLIK(1)NPK	-2.1007	3	23601	25445	21393	0	1.00517	1.0837	0.911129		0.988954	1.01618	0.963439	1.03142	1.0164	1.06645	0.945705		0.93045
GWHPARYT008269	241	K	Putative TRAF-like family protein OS=Helianthus annuus OX=4232 GN=HannXRQ_Chr01g0022021 PE=4 SV=1	HannXRQ_Chr01g0022021	1	0.0685014	47.349	2	LK(1)NQLGK	-1.209	1	0	0	0	4044.9				1	0.988954	1.01618	0.963439	1.03142				0.969533
GWHPARYT008278	447	K	F-box domain, cyclin-like protein (Fragment) OS=Cynara cardunculus var. scolymus OX=59895 GN=Ccrd_004597 PE=4 SV=1	Ccrd_004597	1	0.0426022	60.589	2	MK(1)TACVR	-0.85137	1	0	0	4888.3	0			1		0.96153	0.92483	1.06517	1.04847			0.938815
GWHPARYT008323	372	K	Heat shock protein 70 family OS=Helianthus annuus OX=4232 GN=HannXRQ_Chr05g0136861 PE=3 SV=1	HannXRQ_Chr05g0136861	1	0.0298082	67.887	2	NCVK(1)DAGITTK	-3.115	3	49313	0	32320	36331	1.2541		0.821946	0.923951	0.859953	0.844552	1.1645	1.131	1.45834		0.705838	0.816933	0.484001
GWHPARYT008323	78	K	Heat shock protein 70 family OS=Helianthus annuus OX=4232 GN=HannXRQ_Chr05g0136861 PE=3 SV=1	HannXRQ_Chr05g0136861	1	0.0659266	54.912	2	TAK(1)VIENSEGSR	-0.85095	1	8204.2	0	0	0	1				0.859953	0.844552	1.1645	1.131	1.16285
GWHPARYT008327	62	K	Phox/Bem1p OS=Cynara cardunculus var. scolymus OX=59895 GN=Ccrd_019849 PE=4 SV=1	Ccrd_019849	1	0.000785859	78.864	2	FMCSYGGK(1)IHPR	-0.94301	4	22368	24624	24196	33507	0.854597	0.94079	0.924438	1.28018	0.850099	0.904047	1.11874	1.12712	1.00529	1.04064	0.826322	1.1358	0.956706	0.199163
GWHPARYT008328	209	K	glycine--tRNA ligase OS=Cynara cardunculus var. scolymus OX=59895 GN=Ccrd_017587 PE=3 SV=1	Ccrd_017587	1	0.00179336	41.317	2	ADHLLK(1)DYCK	2.8102	1	25024	0	0	0	1				0.975645	0.98768	1.00625	1.03042	1.02496
GWHPARYT008328	197	K	glycine--tRNA ligase OS=Cynara cardunculus var. scolymus OX=59895 GN=Ccrd_017587 PE=3 SV=1	Ccrd_017587	1	0.0388108	50.297	2	DEK(1)TGTCYR	0.09092	1	0	0	0	4607.6				1	0.975645	0.98768	1.00625	1.03042				0.970475
GWHPARYT008328	652	K	glycine--tRNA ligase OS=Cynara cardunculus var. scolymus OX=59895 GN=Ccrd_017587 PE=3 SV=1	Ccrd_017587	1	0.00023988	130.71	2	IDTTGTSIGK(1)R	-1.1504	4	67771	65573	38745	35541	1.30561	1.26327	0.746424	0.684699	0.975645	0.98768	1.00625	1.03042	1.3382	1.27902	0.741787	0.664483	0.53692	0.04582
GWHPARYT008328	493	K	glycine--tRNA ligase OS=Cynara cardunculus var. scolymus OX=59895 GN=Ccrd_017587 PE=3 SV=1	Ccrd_017587	1	0.00462131	78.932	2	K(1)ELGVAFK	-3.2926	3	23525	23864	0	15449	1.12313	1.13931		0.737563	0.975645	0.98768	1.00625	1.03042	1.15116	1.15352		0.715787	0.620523
GWHPARYT008328	492	K	glycine--tRNA ligase OS=Cynara cardunculus var. scolymus OX=59895 GN=Ccrd_017587 PE=3 SV=1	Ccrd_017587	1	0.0390916	40.502	2	LVIAPVK(1)K	0.57813	1	14133	0	0	0	1				0.975645	0.98768	1.00625	1.03042	1.02496
GWHPARYT008328	461	K	glycine--tRNA ligase OS=Cynara cardunculus var. scolymus OX=59895 GN=Ccrd_017587 PE=3 SV=1	Ccrd_017587	1	0.061866	57.003	2	SAYDLK(1)AHTEK	-3.8746	2	8722.9	6780.7	0	0	1.12527	0.874726			0.975645	0.98768	1.00625	1.03042	1.15336	0.885637
GWHPARYT008328	476	K	glycine--tRNA ligase OS=Cynara cardunculus var. scolymus OX=59895 GN=Ccrd_017587 PE=3 SV=1	Ccrd_017587	1	0.000330456	105.19	2	SGVALVAQEK(1)YSEPR	-2.5568	2	6823.8	8298.4	0	0	0.902488	1.09751			0.975645	0.98768	1.00625	1.03042	0.925017	1.1112
GWHPARYT008330	282	K	Histidine phosphatase superfamily, clade-1 OS=Artemisia annua OX=35608 GN=CTI12_AA504930 PE=4 SV=1	CTI12_AA504930	1	0.0563128	47.334	2	K(1)HFANCELR	-1.0205	1	0	10706	0	0		1			1.09177	1.09137	0.913023	0.903835		0.916278
GWHPARYT008332	91	K	Adenosine kinase OS=Mikania micrantha OX=192012 GN=E3N88_03146 PE=3 SV=1	E3N88_03146	1	0.00258419	102.03	2	DK(1)FGEEMTK	-2.5483	4	149540	149070	127470	103420	1.12967	1.12612	0.962946	0.781265	1.02622	1.02738	0.972878	0.973519	1.10081	1.0961	0.989792	0.802517	0.815653	0.144774
GWHPARYT008332	249	K	Adenosine kinase OS=Mikania micrantha OX=192012 GN=E3N88_03146 PE=3 SV=1	E3N88_03146	1	0.000232526	94.507	2	ISQWPK(1)ASGTHK	-2.4501	4	30562	33119	25661	27896	1.04273	1.12997	0.875518	0.951773	1.02622	1.02738	0.972878	0.973519	1.01609	1.09986	0.899926	0.977663	0.887287	0.00256993
GWHPARYT008332	148	K	Adenosine kinase OS=Mikania micrantha OX=192012 GN=E3N88_03146 PE=3 SV=1	E3N88_03146	1	0.0117801	63.908	2	K(1)PENWALVEK	-4.3223	3	0	41725	24493	23326		1.39792	0.820591	0.781493	1.02622	1.02738	0.972878	0.973519		1.36066	0.843468	0.80275	0.589973
GWHPARYT008332	157	K	Adenosine kinase OS=Mikania micrantha OX=192012 GN=E3N88_03146 PE=3 SV=1	E3N88_03146	1	0.00527052	93.649	2	KPENWALVEK(1)AK	0.2577	3	72666	0	64251	78671	1.01118		0.89408	1.09474	1.02622	1.02738	0.972878	0.973519	0.985343		0.919006	1.12452	0.932676
GWHPARYT008332	337	K	Adenosine kinase OS=Mikania micrantha OX=192012 GN=E3N88_03146 PE=3 SV=1	E3N88_03146	1	0.0137082	59.77	2	SGCTYPEK(1)PDYK	-0.21186	1	0	32997	0	0		1			1.02622	1.02738	0.972878	0.973519		0.973347
GWHPARYT008402	9	K	leucine--tRNA ligase OS=Helianthus annuus OX=4232 GN=HannXRQ_Chr12g0378191 PE=3 SV=1	HannXRQ_Chr12g0378191	1	7.09875e-05	95.656	2	AEATEGGK(1)AHWR	0.76557	2	7634	11061	0	0	0.816689	1.18331			0.986688	0.98053	1.01337	1.01941	0.827707	1.20681
GWHPARYT008402	723	K	leucine--tRNA ligase OS=Helianthus annuus OX=4232 GN=HannXRQ_Chr12g0378191 PE=3 SV=1	HannXRQ_Chr12g0378191	1	0.0388108	43.168	2	MSK(1)STGNFR	-0.14206	1	6520.8	0	0	0	1				0.986688	0.98053	1.01337	1.01941	1.01349
GWHPARYT008425	140	K	Amidohydrolase 2 OS=Artemisia annua OX=35608 GN=CTI12_AA537620 PE=3 SV=1	CTI12_AA537620	1	0.00179674	52.863	2	LAEEILTK(1)GIK	-0.90358	2	15671	14986	0	0	1.02234	0.977656			1.0055	1.01178	0.983486	0.999225	1.01675	0.96627
GWHPARYT008476	497	K	Pyruvate kinase OS=Helianthus annuus OX=4232 GN=HannXRQ_Chr11g0350981 PE=3 SV=1	HannXRQ_Chr11g0350981	1	1.51059e-05	100.56	2	VALDHGK(1)SSGVIK	-2.2903	3	0	18640	23658	24620		0.83565	1.06061	1.10374	0.795504	0.786511	1.19692	1.22106		1.06248	0.886116	0.903916	0.850763
GWHPARYT008476	513	K	Pyruvate kinase OS=Helianthus annuus OX=4232 GN=HannXRQ_Chr11g0350981 PE=3 SV=1	HannXRQ_Chr11g0350981	1	5.31018e-27	198.44	2	VVVCQK(1)VGDASVVK	-3.0616	4	419160	438330	548690	585570	0.841792	0.880291	1.10193	1.17599	0.795504	0.786511	1.19692	1.22106	1.05819	1.11924	0.920633	0.963087	0.865248	0.00778174
GWHPARYT008486	141	K	serine C-palmitoyltransferase OS=Tanacetum cinerariifolium OX=118510 GN=Tci_006596 PE=3 SV=1	Tci_006596	1	4.55729e-06	112.68	2	AAAK(1)AVQEHGMGPR	-2.3309	3	29745	26332	0	9584.2	1.35902	1.20308		0.437893	1.30117	1.39716	0.643478	0.658189	1.04446	0.861094		0.6653	0.772621
GWHPARYT008486	259	K	serine C-palmitoyltransferase OS=Tanacetum cinerariifolium OX=118510 GN=Tci_006596 PE=3 SV=1	Tci_006596	1	0.000290827	44.667	3	HCDMDHLEELMSK(1)CPSK	-1.1306	1	11845	0	0	0	1				1.30117	1.39716	0.643478	0.658189	0.768536
GWHPARYT008486	246	K	serine C-palmitoyltransferase OS=Tanacetum cinerariifolium OX=118510 GN=Tci_006596 PE=3 SV=1	Tci_006596	1	8.92509e-11	97.525	3	VYVYK(1)HCDMDHLEELMSK	-4.1371	3	140430	154680	29661	0	1.29719	1.42882	0.273987		1.30117	1.39716	0.643478	0.658189	0.996938	1.02266	0.425791		0.427098
GWHPARYT008502	344	K	phosphopyruvate hydratase OS=Helianthus annuus OX=4232 GN=LOS2 PE=3 SV=1	LOS2	1	2.37232e-14	153.08	2	AINEK(1)SCNALLLK	-1.5582	4	292640	347140	0	203740	1.04078	1.23461		0.724606	0.825988	0.823001	1.16704	1.18397	1.26004	1.50013		0.612015	0.407973
GWHPARYT008502	8	K	phosphopyruvate hydratase OS=Helianthus annuus OX=4232 GN=LOS2 PE=3 SV=1	LOS2	1	0.00277209	51.872	2	ATIQSVK(1)AR	-0.63871	2	34780	0	39729	0	0.933578		1.06642		0.825988	0.823001	1.16704	1.18397	1.13026		0.913781		0.808472
GWHPARYT008502	61	K	phosphopyruvate hydratase OS=Helianthus annuus OX=4232 GN=LOS2 PE=3 SV=1	LOS2	1	2.14758e-14	155.28	2	DGGSDYLGK(1)GVSK	-2.3589	3	0	175210	124980	144480		1.18207	0.843187	0.974745	0.825988	0.823001	1.16704	1.18397		1.43629	0.722499	0.823286	0.573203
GWHPARYT008502	146	K	phosphopyruvate hydratase OS=Helianthus annuus OX=4232 GN=LOS2 PE=3 SV=1	LOS2	1	2.71196e-06	146.88	2	HIANLAGNK(1)K	-0.55325	4	73209	84042	87496	88300	0.879263	1.00937	1.05085	1.06051	0.825988	0.823001	1.16704	1.18397	1.0645	1.22645	0.900443	0.895725	0.788111	0.103669
GWHPARYT008502	284	K	phosphopyruvate hydratase OS=Helianthus annuus OX=4232 GN=LOS2 PE=3 SV=1	LOS2	1	0.00015823	113.34	2	ISGDQLK(1)DLYK	-1.8399	4	55624	42572	69769	34994	1.09626	0.839027	1.37504	0.689676	0.825988	0.823001	1.16704	1.18397	1.32721	1.01947	1.17822	0.582512	0.729564	0.306619
GWHPARYT008502	370	K	phosphopyruvate hydratase OS=Helianthus annuus OX=4232 GN=LOS2 PE=3 SV=1	LOS2	1	2.04212e-14	146.48	2	MSK(1)QAGWGVMASHR	-5.5339	3	33199	0	32064	87155	0.653446		0.631107	1.71545	0.825988	0.823001	1.16704	1.18397	0.791109		0.540774	1.44889	0.683565
GWHPARYT008502	339	K	phosphopyruvate hydratase OS=Helianthus annuus OX=4232 GN=LOS2 PE=3 SV=1	LOS2	1	0.00637073	101.48	2	VQK(1)AINEK	-0.45858	6	68707	62069	91110	94761	0.867932	0.784078	1.15093	1.19706	0.825988	0.823001	1.16704	1.18397	1.05078	0.952707	0.986198	1.01105	0.999891	0.0867744
GWHPARYT008518	306	K	Fructose-bisphosphate aldolase OS=Codonopsis lanceolata OX=103999 PE=2 SV=1	--	1	2.37256e-06	153.05	2	ALQQSTLK(1)AWAGK	-0.597	5	1744300	1728500	1217500	1220700	1.18038	1.16968	0.823888	0.826053	0.978043	0.96734	1.01641	1.03821	1.20688	1.20917	0.810585	0.795654	0.664827	0.0144914
GWHPARYT008518	311	K	Fructose-bisphosphate aldolase OS=Codonopsis lanceolata OX=103999 PE=2 SV=1	--	1	2.23661e-05	137.58	2	AWAGK(1)EENVAK	-1.0542	4	219130	215890	168980	178680	1.1199	1.10334	0.863597	0.91317	0.978043	0.96734	1.01641	1.03821	1.14504	1.14059	0.849653	0.879566	0.756591	0.0272156
GWHPARYT008518	354	K	Fructose-bisphosphate aldolase OS=Codonopsis lanceolata OX=103999 PE=2 SV=1	--	1	2.08161e-47	175.07	3	ANSEATLGTYQGGASLSEGAAESLHVK(1)DYK	-0.74462	4	153570	58386	161270	174030	1.12247	0.426755	1.17875	1.27202	0.978043	0.96734	1.01641	1.03821	1.14767	0.441163	1.15972	1.22521	1.89386	0.659639
GWHPARYT008518	317	K	Fructose-bisphosphate aldolase OS=Codonopsis lanceolata OX=103999 PE=2 SV=1	--	1	2.10742e-07	135.13	2	EENVAK(1)AQAAFLAR	-1.9403	2	145180	165170	0	0	0.935589	1.06441			0.978043	0.96734	1.01641	1.03821	0.956593	1.10035
GWHPARYT008518	103	K	Fructose-bisphosphate aldolase OS=Codonopsis lanceolata OX=103999 PE=2 SV=1	--	1	0.0152696	70.598	2	ENGVLPGIK(1)VDK	-1.9701	2	43707	47249	0	0	0.961058	1.03894			0.978043	0.96734	1.01641	1.03821	0.982634	1.07402
GWHPARYT008518	38	K	Fructose-bisphosphate aldolase OS=Codonopsis lanceolata OX=103999 PE=2 SV=1	--	1	9.8661e-63	289.22	2	GILAADESTGTIGK(1)R	-0.73001	8	3150500	2609200	1365600	1074300	1.5369	1.27284	0.666179	0.524074	0.978043	0.96734	1.01641	1.03821	1.57141	1.31582	0.655423	0.504788	0.400362	0.059098
GWHPARYT008518	288	K	Fructose-bisphosphate aldolase OS=Codonopsis lanceolata OX=103999 PE=2 SV=1	--	1	0.0571048	57.003	2	K(1)PWNLSFSFGR	-1.5598	1	0	0	0	9258.7				1	0.978043	0.96734	1.01641	1.03821				0.9632
GWHPARYT008524	138	K	RAB6-interacting golgin OS=Artemisia annua OX=35608 GN=CTI12_AA248800 PE=3 SV=1	CTI12_AA248800	1	0.0252422	72.922	2	EK(1)VQLITK	1.0156	2	0	20094	10729	0		1.30383	0.696168		1.11924	1.11678	0.865412	0.898569		1.16749	0.804436
GWHPARYT008524	111	K	RAB6-interacting golgin OS=Artemisia annua OX=35608 GN=CTI12_AA248800 PE=3 SV=1	CTI12_AA248800	1	0.0205773	63.212	2	ELK(1)PLGQNCQK	-2.6167	1	0	99627	0	0		1			1.11924	1.11678	0.865412	0.898569		0.895432
GWHPARYT008524	119	K	RAB6-interacting golgin OS=Artemisia annua OX=35608 GN=CTI12_AA248800 PE=3 SV=1	CTI12_AA248800	1	0.000769789	93.162	2	ELKPLGQNCQK(1)K	-0.68684	4	44955	34175	27152	29663	1.32274	1.00555	0.798911	0.872794	1.11924	1.11678	0.865412	0.898569	1.18182	0.900405	0.923157	0.971316	0.929943	0.226306
GWHPARYT008533	159	K	FAD/NAD(P)-binding domain-containing protein OS=Lactuca sativa OX=4236 GN=LSAT_6X64280 PE=4 SV=1	LSAT_6X64280	1	1.54837e-14	133.47	2	EIADADQLVEAIK(1)AK	-2.6441	2	9439.9	0	0	10131	0.964687			1.03531	0.960072	0.962284	1.0384	1.03924	1.00481			0.996218
GWHPARYT008533	276	K	FAD/NAD(P)-binding domain-containing protein OS=Lactuca sativa OX=4236 GN=LSAT_6X64280 PE=4 SV=1	LSAT_6X64280	1	0.00133591	87.573	2	GQVEEDK(1)GGIK	-0.97852	2	37167	31322	0	0	1.08534	0.914658			0.960072	0.962284	1.0384	1.03924	1.13048	0.950507
GWHPARYT008533	269	K	FAD/NAD(P)-binding domain-containing protein OS=Lactuca sativa OX=4236 GN=LSAT_6X64280 PE=4 SV=1	LSAT_6X64280	1	8.42579e-06	105.19	2	PLTTLFK(1)GQVEEDK	-1.986	4	106340	95244	37702	24117	1.61486	1.44636	0.572537	0.366237	0.960072	0.962284	1.0384	1.03924	1.68202	1.50305	0.551364	0.352408	0.28113	0.234763
GWHPARYT008533	405	K	FAD/NAD(P)-binding domain-containing protein OS=Lactuca sativa OX=4236 GN=LSAT_6X64280 PE=4 SV=1	LSAT_6X64280	1	2.70142e-11	129.82	2	VVGAFLESGTPEENK(1)AIAK	-2.7083	1	0	40709	0	0		1			0.960072	0.962284	1.0384	1.03924		1.03919
GWHPARYT008562	22	K	Alpha/beta hydrolase-1 OS=Helianthus annuus OX=4232 GN=HannXRQ_Chr12g0377341 PE=4 SV=1	HannXRQ_Chr12g0377341	1	0.000899659	95.263	2	AK(1)QSSGSTLSSGMVK	1.2685	2	0	24407	22103	0		1.04954	0.950462		0.898664	0.942546	1.07639	1.0824		1.11351	0.883008
GWHPARYT008562	35	K	Alpha/beta hydrolase-1 OS=Helianthus annuus OX=4232 GN=HannXRQ_Chr12g0377341 PE=4 SV=1	HannXRQ_Chr12g0377341	1	0.031287	50.519	2	QSSGSTLSSGMVK(1)K	-1.6153	1	10285	0	0	0	1				0.898664	0.942546	1.07639	1.0824	1.11276
GWHPARYT008562	97	K	Alpha/beta hydrolase-1 OS=Helianthus annuus OX=4232 GN=HannXRQ_Chr12g0377341 PE=4 SV=1	HannXRQ_Chr12g0377341	1	5.64485e-06	103.17	2	YK(1)IVYVHGFDNSR	-1.087	4	58966	43334	42314	49638	1.21422	0.892325	0.871322	1.02214	0.898664	0.942546	1.07639	1.0824	1.35114	0.946719	0.809485	0.944324	0.798293	0.352854
GWHPARYT008566	4	K	Uncharacterized protein	--	1	0.02786	42.835	2	MSLK(1)ATFDR	-1.3675	1	0	0	30521	0			1
GWHPARYT008657	59	K	Ribosomal protein S17e OS=Cynara cardunculus var. scolymus OX=59895 GN=Ccrd_024302 PE=3 SV=1	Ccrd_024302	1	0.00118756	78.043	2	IAGFSTHLMK(1)R	-0.56262	3	28030	35198	25026	0	0.952818	1.19648	0.850704		1.02024	0.982908	1.02266	0.974192	0.933913	1.21728	0.831856		0.890721
GWHPARYT008662	104	K	Putative ubiquitin-conjugating enzyme/RWD-like protein OS=Helianthus annuus OX=4232 GN=HannXRQ_Chr15g0494761 PE=4 SV=1	HannXRQ_Chr15g0494761	1	0.000129377	74.152	3	INMTCVNHETGVVEAK(1)K	-1.2299	1	0	0	0	29794				1	0.890497	0.904142	1.10275	1.10261				0.906942
GWHPARYT008662	69	K	Putative ubiquitin-conjugating enzyme/RWD-like protein OS=Helianthus annuus OX=4232 GN=HannXRQ_Chr15g0494761 PE=4 SV=1	HannXRQ_Chr15g0494761	0.999969	2.74706e-07	79.508	3	IYQLK(1)LFCDKDYPEKPPSVR	-0.37127	6	92053	73762	75440	38009	1.31851	1.05652	1.08055	0.544417	0.890497	0.904142	1.10275	1.10261	1.48064	1.16853	0.97987	0.493754	0.542164	0.31203
GWHPARYT008662	74	K	Putative ubiquitin-conjugating enzyme/RWD-like protein OS=Helianthus annuus OX=4232 GN=HannXRQ_Chr15g0494761 PE=4 SV=1	HannXRQ_Chr15g0494761	0.999249	0.0648772	48.476	2	LFCDK(0.999)DYPEK(0.001)PPSVR	-3.4624	1	87076	0	0	0	1				0.890497	0.904142	1.10275	1.10261	1.12297
GWHPARYT008662	79	K	Putative ubiquitin-conjugating enzyme/RWD-like protein OS=Helianthus annuus OX=4232 GN=HannXRQ_Chr15g0494761 PE=4 SV=1	HannXRQ_Chr15g0494761	0.999986	0.00744843	64.21	2	LFCDKDYPEK(1)PPSVR	-5.1176	3	44205	0	39609	52094	0.97577		0.874319	1.14991	0.890497	0.904142	1.10275	1.10261	1.09576		0.792851	1.0429	0.723564
GWHPARYT008688	83	K	Late embryogenesis abundant protein, LEA-14 OS=Cynara cardunculus var. scolymus OX=59895 GN=Ccrd_013242 PE=4 SV=1	Ccrd_013242	1	0.0241381	56.08	2	NPNDK(1)IGIYYDK	-1.789	1	0	0	26535	0			1		0.856305	1.17372	0.255016	1.71496			3.92132
GWHPARYT008688	178	K	Late embryogenesis abundant protein, LEA-14 OS=Cynara cardunculus var. scolymus OX=59895 GN=Ccrd_013242 PE=4 SV=1	Ccrd_013242	1	0.0103441	49.967	3	YHLHVTCK(1)ASIPFGNR	1.3055	1	13813	0	0	0	1				0.856305	1.17372	0.255016	1.71496	1.16781
GWHPARYT008792	677	K	ubiquitinyl hydrolase 1 OS=Cynara cardunculus var. scolymus OX=59895 GN=Ccrd_012154 PE=3 SV=1	Ccrd_012154	1	1.22046e-08	135.13	2	EVCNK(1)THNAELK	-3.552	4	23124	20031	14001	17076	1.24604	1.07937	0.754446	0.920142	0.957338	0.945195	1.06652	1.03095	1.30157	1.14196	0.707392	0.892519	0.662531	0.254095
GWHPARYT008792	921	K	ubiquitinyl hydrolase 1 OS=Cynara cardunculus var. scolymus OX=59895 GN=Ccrd_012154 PE=3 SV=1	Ccrd_012154	1	0.011838	43.518	2	TLK(1)VAFHHATK	-0.39862	1	0	9453.2	0	0		1			0.957338	0.945195	1.06652	1.03095		1.05798
GWHPARYT015653	414	K	Putative glycoside hydrolase family 3 C-terminal domain-containing protein OS=Tanacetum cinerariifolium OX=118510 GN=Tci_012083 PE=4 SV=1	Tci_012083	1	0.0147278	83.358	2	K(1)SLVLLK	-3.6574	2	16174	0	20979	0	0.87067		1.12933		0.473538	0.485344	1.52439	1.51673	1.83865		0.740841		0.402927
GWHPARYT008803	517	K	Putative glycoside hydrolase family 3 C-terminal domain-containing protein OS=Tanacetum cinerariifolium OX=118510 GN=Tci_012083 PE=4 SV=1	Tci_012083	1	0.000169283	93.517	2	TSVVHQENPDAGFLK(1)SSK	-4.3952	5	34604	30426	82859	84937	0.594504	0.522725	1.42354	1.45924	0.681072	0.729665	1.30617	1.28309	0.872894	0.716391	1.08985	1.13728	1.41803	0.169025
GWHPARYT008824	406	K	Cobalamin-independent methionine synthase, UROD/MetE-like superfamily OS=Helianthus annuus OX=4232 GN=HanXRQr2_Chr07g0303831 PE=4 SV=1	HanXRQr2_Chr07g0303831	1	5.87744e-05	117.21	2	AAAALK(1)GSDHR	-0.52957	1	0	57023	0	0		1			1.05588	1.03694	0.943077	0.964098		0.964372
GWHPARYT008824	468	K	Cobalamin-independent methionine synthase, UROD/MetE-like superfamily OS=Helianthus annuus OX=4232 GN=HanXRQr2_Chr07g0303831 PE=4 SV=1	HanXRQr2_Chr07g0303831	1	0.02102	83.358	2	AIK(1)EEINK	0.49465	3	51996	47631	0	30707	1.19683	1.09636		0.706807	1.05588	1.03694	0.943077	0.964098	1.13349	1.0573		0.733128	0.693397
GWHPARYT008824	473	K	Cobalamin-independent methionine synthase, UROD/MetE-like superfamily OS=Helianthus annuus OX=4232 GN=HanXRQr2_Chr07g0303831 PE=4 SV=1	HanXRQr2_Chr07g0303831	1	0.00498097	85.813	2	EEINK(1)VVK	1.5971	3	74992	0	52040	0	1.18068		0.819321		1.05588	1.03694	0.943077	0.964098	1.11819		0.868775		0.776944
GWHPARYT008824	321	K	Cobalamin-independent methionine synthase, UROD/MetE-like superfamily OS=Helianthus annuus OX=4232 GN=HanXRQr2_Chr07g0303831 PE=4 SV=1	HanXRQr2_Chr07g0303831	1	5.09648e-11	80.049	3	DK(1)LVVSTSCSLLHTAVDLVNEPK	3.675	1	0	21181	0	0		1			1.05588	1.03694	0.943077	0.964098		0.964372
GWHPARYT008824	342	K	Cobalamin-independent methionine synthase, UROD/MetE-like superfamily OS=Helianthus annuus OX=4232 GN=HanXRQr2_Chr07g0303831 PE=4 SV=1	HanXRQr2_Chr07g0303831	1	7.87479e-59	223.46	3	LVVSTSCSLLHTAVDLVNEPK(1)LDK	3.2205	6	447530	636510	346920	332360	1.0152	1.44389	0.78697	0.753941	1.05588	1.03694	0.943077	0.964098	0.961471	1.39245	0.834471	0.782017	0.714762	0.303016
GWHPARYT008824	688	K	Cobalamin-independent methionine synthase, UROD/MetE-like superfamily OS=Helianthus annuus OX=4232 GN=HanXRQr2_Chr07g0303831 PE=4 SV=1	HanXRQr2_Chr07g0303831	1	5.77056e-05	79.895	3	EGVK(1)YGAGIGPGVYDIHSPR	-2.9382	3	23158	26962	24013	0	0.937153	1.09109	0.971753		1.05588	1.03694	0.943077	0.964098	0.887557	1.05222	1.03041		1.16095
GWHPARYT008824	18	K	Cobalamin-independent methionine synthase, UROD/MetE-like superfamily OS=Helianthus annuus OX=4232 GN=HanXRQr2_Chr07g0303831 PE=4 SV=1	HanXRQr2_Chr07g0303831	1	1.5538e-45	245.26	2	RELK(1)FALESFWDGK	3.4199	18	2285500	2616400	511650	519070	1.54097	1.76408	0.344974	0.349977	1.05588	1.03694	0.943077	0.964098	1.45942	1.70123	0.365796	0.36301	0.232013	0.11357
GWHPARYT008824	173	K	Cobalamin-independent methionine synthase, UROD/MetE-like superfamily OS=Helianthus annuus OX=4232 GN=HanXRQr2_Chr07g0303831 PE=4 SV=1	HanXRQr2_Chr07g0303831	1	0.0011398	92.319	2	GVEK(1)SFDLLSLLDK	-0.67948	4	128490	121520	71694	55066	1.36412	1.29012	0.761143	0.584611	1.05588	1.03694	0.943077	0.964098	1.29193	1.24416	0.807085	0.606381	0.556048	0.174639
GWHPARYT008824	465	K	Cobalamin-independent methionine synthase, UROD/MetE-like superfamily OS=Helianthus annuus OX=4232 GN=HanXRQr2_Chr07g0303831 PE=4 SV=1	HanXRQr2_Chr07g0303831	1	0.000327141	77.157	2	ISEEEYVK(1)AIK	-0.73416	4	90060	94276	65568	57511	1.17184	1.22669	0.853153	0.748317	1.05588	1.03694	0.943077	0.964098	1.10982	1.18299	0.904648	0.776184	0.735626	0.152846
GWHPARYT008824	457	K	Cobalamin-independent methionine synthase, UROD/MetE-like superfamily OS=Helianthus annuus OX=4232 GN=HanXRQr2_Chr07g0303831 PE=4 SV=1	HanXRQr2_Chr07g0303831	1	7.67711e-05	157.74	2	K(1)ISEEEYVK	-1.3464	3	1300400	0	1072500	1435100	1.02447		0.844932	1.13059	1.05588	1.03694	0.943077	0.964098	0.970257		0.895931	1.1727	0.923396
GWHPARYT008824	739	K	Cobalamin-independent methionine synthase, UROD/MetE-like superfamily OS=Helianthus annuus OX=4232 GN=HanXRQr2_Chr07g0303831 PE=4 SV=1	HanXRQr2_Chr07g0303831	0.999977	2.17099e-05	89.529	3	K(1)YGEVKPALENMVAAAK	-2.0057	7	153110	33229	71758	0	1.77968	0.386239	0.834082		1.05588	1.03694	0.943077	0.964098	1.68549	0.372477	0.884426		0.524728
GWHPARYT008824	555	K	Cobalamin-independent methionine synthase, UROD/MetE-like superfamily OS=Helianthus annuus OX=4232 GN=HanXRQr2_Chr07g0303831 PE=4 SV=1	HanXRQr2_Chr07g0303831	1	0.0287556	54.556	3	RPMK(1)GMLTGPVTILNWSFVR	14.84	1	0	0	0	83883				1	1.05588	1.03694	0.943077	0.964098				1.03724
GWHPARYT008824	400	K	Cobalamin-independent methionine synthase, UROD/MetE-like superfamily OS=Helianthus annuus OX=4232 GN=HanXRQr2_Chr07g0303831 PE=4 SV=1	HanXRQr2_Chr07g0303831	1	2.31519e-09	159.82	2	VNNEAVQK(1)AAAALK	-2.7029	4	180980	187760	143840	134320	1.11906	1.16098	0.889411	0.830546	1.05588	1.03694	0.943077	0.964098	1.05984	1.11962	0.943095	0.861474	0.829642	0.10263
GWHPARYT008827	857	K	Cobalamin-independent methionine synthase, UROD/MetE-like superfamily OS=Helianthus annuus OX=4232 GN=HanXRQr2_Chr07g0303831 PE=4 SV=1	HanXRQr2_Chr07g0303831	1	6.81551e-14	171.26	3	K(1)YGEVKPALQNMVAAAK	-1.5134	10	693960	441870	416540	446070	1.389	0.88443	0.83373	0.892836	1.01129	0.979133	0.992759	1.01682	1.3735	0.903279	0.839811	0.878066	0.791763	0.322088
GWHPARYT008827	873	K	Cobalamin-independent methionine synthase, UROD/MetE-like superfamily OS=Helianthus annuus OX=4232 GN=HanXRQr2_Chr07g0303831 PE=4 SV=1	HanXRQr2_Chr07g0303831	1	0.000280859	46.358	2	PALQNMVAAAK(1)LLR	-3.0901	1	0	38188	0	0		1			1.01129	0.979133	0.992759	1.01682		1.02131
GWHPARYT008827	397	K	Cobalamin-independent methionine synthase, UROD/MetE-like superfamily OS=Helianthus annuus OX=4232 GN=HanXRQr2_Chr07g0303831 PE=4 SV=1	HanXRQr2_Chr07g0303831	1	2.07515e-06	128.68	2	TLELVK(1)SEFPSGK	-2.3822	1	87686	0	0	0	1				1.01129	0.979133	0.992759	1.01682	0.988839
GWHPARYT012249	177	K	Ribosomal protein L6 OS=Cynara cardunculus var. scolymus OX=59895 GN=Ccrd_001416 PE=3 SV=1	Ccrd_001416	1	0.0230858	47.915	2	K(1)FLDGIYVSEK	-0.10261	1	37133	0	0	0	1				0.904548	0.904069	1.08563	1.10575	1.10552
GWHPARYT012249	167	K	Ribosomal protein L6 OS=Cynara cardunculus var. scolymus OX=59895 GN=Ccrd_001416 PE=3 SV=1	Ccrd_001416	1	9.35582e-09	124.06	2	SCALINQK(1)CHVK	-3.4782	4	170010	166720	176780	189970	0.96668	0.947973	1.00517	1.08017	0.904548	0.904069	1.08563	1.10575	1.06869	1.04856	0.925891	0.976866	0.899002	0.0513176
GWHPARYT012249	23	K	Ribosomal protein L6 OS=Cynara cardunculus var. scolymus OX=59895 GN=Ccrd_001416 PE=3 SV=1	Ccrd_001416	1	0.00196216	69.327	2	VHAK(1)VIEVEGPR	-2.082	2	94937	0	0	105200	0.94872			1.05128	0.904548	0.904069	1.08563	1.10575	1.04883			0.950736
GWHPARYT008872	30	K	NADH-cytochrome b5 reductase OS=Helianthus annuus OX=4232 GN=HannXRQ_Chr06g0178121 PE=3 SV=1	HannXRQ_Chr06g0178121	1	0.00408652	78.816	2	FK(1)YQPNQVR	2.2933	1	41476	0	0	0	1				1.20195	1.19055	0.802162	0.805334	0.831981
GWHPARYT008872	23	K	NADH-cytochrome b5 reductase OS=Helianthus annuus OX=4232 GN=HannXRQ_Chr06g0178121 PE=3 SV=1	HannXRQ_Chr06g0178121	1	0.000224183	74.524	2	VGDYLSVK(1)GPK	-0.8295	3	135950	0	57729	68178	1.55753		0.66138	0.78109	1.20195	1.19055	0.802162	0.805334	1.29583		0.824497	0.969896	0.636267
GWHPARYT008931	124	K	Histidine triad (HIT) protein OS=Helianthus annuus OX=4232 GN=HIT3 PE=4 SV=1	HIT3	1	0.0748553	47.844	2	LVAK(1)QEGLEEGFR	-5.3497	1	0	0	0	27809				1	1.11011	1.12949	0.868252	0.892151				1.12089
GWHPARYT011892	152	K	Cytochrome P450 72A555 OS=Platycodon grandiflorus OX=94286 GN=CYP72A555 PE=2 SV=1	CYP72A555	1	0.000710556	89.382	2	K(1)IINPAFHVEK	-1.0755	2	41164	0	0	30324	1.15163			0.848366	1.0239	0.991151	0.994555	0.990395	1.12475			0.856594
GWHPARYT009052	97	K	Pyridoxal phosphate (PLP)-dependent transferases superfamily protein OS=Artemisia annua OX=35608 GN=CTI12_AA387140 PE=3 SV=1	CTI12_AA387140	1	0.000786845	77.431	2	SEGSYVYDTNGK(1)K	-4.5214	4	5346.6	6387.3	9059.1	7244.1	0.762789	0.911264	1.29244	1.0335	0.863449	0.878156	1.12458	1.13382	0.883421	1.0377	1.14927	0.911522	1.08967	0.274187
GWHPARYT009225	566	K	CO dehydrogenase flavoprotein-like, FAD-binding, subdomain 2 OS=Cynara cardunculus var. scolymus OX=59895 GN=Ccrd_018233 PE=4 SV=1	Ccrd_018233	1	0.000109561	100.98	2	IEVPK(1)DQEELAALQAR	-2.0055	2	53148	50592	0	0	1.02464	0.975361			1.04289	1.04142	0.938025	0.977664	0.982496	0.936571
GWHPARYT009225	532	K	CO dehydrogenase flavoprotein-like, FAD-binding, subdomain 2 OS=Cynara cardunculus var. scolymus OX=59895 GN=Ccrd_018233 PE=4 SV=1	Ccrd_018233	1	0.000438373	86.243	2	K(1)QITEEFFHYR	1.1103	3	87215	70807	0	46808	1.27738	1.03706		0.685564	1.04289	1.04142	0.938025	0.977664	1.22484	0.995816		0.701226	0.704173
GWHPARYT009233	134	K	Small heat shock protein HSP20 OS=Helianthus annuus OX=4232 GN=HanXRQr2_Chr17g0808291 PE=4 SV=1	HanXRQr2_Chr17g0808291	1	9.84881e-16	129.82	3	SDDEQEEAIK(1)THWHCLER	-0.66813	2	73600	81180	0	0	0.951027	1.04897			1.83927	1.94965	0.10551	0.105564	0.517066	0.538031
GWHPARYT009274	330	K	Glycosyltransferase family 92 protein OS=Helianthus annuus OX=4232 GN=HannXRQ_Chr10g0298651 PE=3 SV=1	HannXRQ_Chr10g0298651	1	0.0028945	64.266	2	GNPNYFLTYGNGK(1)SAAR	-10.55	2	90638	91005	0	0	0.99798	1.00202
GWHPARYT009301	695	K	Calcium-binding EF-hand family protein OS=Artemisia annua OX=35608 GN=CTI12_AA235780 PE=4 SV=1	CTI12_AA235780	1	4.38649e-07	104.86	2	AIFEK(1)FDSDHSGK	-1.794	4	464700	447080	198260	352720	1.27075	1.22257	0.542153	0.964533	1.13769	1.15515	0.847206	0.859954	1.11696	1.05836	0.639931	1.12161	0.816344	0.421697
GWHPARYT009301	195	K	Calcium-binding EF-hand family protein OS=Artemisia annua OX=35608 GN=CTI12_AA235780 PE=4 SV=1	CTI12_AA235780	1	0.000521636	110.44	2	AIFEK(1)FDSDR	-1.0738	2	666040	646950	0	0	1.01454	0.985461			1.13769	1.15515	0.847206	0.859954	0.891757	0.853099
GWHPARYT009304	181	K	Putative calcium-binding EF-hand family protein OS=Helianthus annuus OX=4232 GN=HannXRQ_Chr13g0395961 PE=4 SV=1	HannXRQ_Chr13g0395961	1	0.00992637	90.306	2	GLCDRFK(1)EK	0.041869	1	46584	0	0	0	1				1.2733	1.38076	0.669725	0.676213	0.785362
GWHPARYT009306	10	K	EF-hand domain-containing protein OS=Lactuca sativa OX=4236 GN=LSAT_5X160840 PE=4 SV=1	LSAT_5X160840	1	4.56725e-11	93.219	2	PSPCK(1)PCAQPQPSSTPCSK	-6.0536	5	135490	139210	18205	0	1.38772	1.42582	0.18646		1.26699	1.32489	0.715422	0.692707	1.09529	1.07618	0.260629		0.237954
GWHPARYT009306	114	K	EF-hand domain-containing protein OS=Lactuca sativa OX=4236 GN=LSAT_5X160840 PE=4 SV=1	LSAT_5X160840	1	0.0176168	66.953	2	AIFHK(1)FDVDR	-0.76491	2	334780	0	127620	0	1.44801		0.55199		1.26699	1.32489	0.715422	0.692707	1.14288		0.771558		0.675101
GWHPARYT009306	58	K	EF-hand domain-containing protein OS=Lactuca sativa OX=4236 GN=LSAT_5X160840 PE=4 SV=1	LSAT_5X160840	1	0.00118667	92.319	2	DNDGIINDK(1)DLVK	-0.39817	6	188470	285520	134260	123600	1.0301	1.56054	0.733812	0.675548	1.26699	1.32489	0.715422	0.692707	0.813033	1.17787	1.0257	0.97523	1.04477	0.293473
GWHPARYT009306	62	K	EF-hand domain-containing protein OS=Lactuca sativa OX=4236 GN=LSAT_5X160840 PE=4 SV=1	LSAT_5X160840	0.977123	6.44095e-16	98.181	4	LCDKDNDGIINDK(0.023)DLVK(0.977)GLSEYYNINFQSR	3.4885	3	52376	37246	7323.7	0	1.62078	1.15258	0.226633		1.26699	1.32489	0.715422	0.692707	1.27924	0.869949	0.316782		0.247633
GWHPARYT009306	49	K	EF-hand domain-containing protein OS=Lactuca sativa OX=4236 GN=LSAT_5X160840 PE=4 SV=1	LSAT_5X160840	1	1.51451e-20	194.55	2	LCDK(1)DNDGIINDK	-1.0996	7	275160	269300	74149	116810	1.49662	1.46474	0.403302	0.635338	1.26699	1.32489	0.715422	0.692707	1.18124	1.10556	0.563726	0.917182	0.653419	0.381328
GWHPARYT009312	250	K	S-formylglutathione hydrolase OS=Artemisia annua OX=35608 GN=CTI12_AA569090 PE=3 SV=1	CTI12_AA569090	1	0.00117832	97.277	2	NVK(1)APLLLR	-4.3665	3	173920	135840	139780	0	1.16065	0.906527	0.93282		0.952978	1.00989	1.01327	1.02386	1.21792	0.897648	0.920605		0.755881
GWHPARYT009325	18	K	60S acidic ribosomal protein P3 OS=Mikania micrantha OX=192012 GN=E3N88_22246 PE=3 SV=1	E3N88_22246	1	0.00446577	73.502	2	SSGGEWTAK(1)QYK	-2.4089	2	0	0	38249	42297			0.949743	1.05026	0.697747	0.692286	1.56299	1.04698			0.607646	1.00313
GWHPARYT009352	438	K	Glycosyltransferase OS=Helianthus annuus OX=4232 GN=ZOX PE=3 SV=1	ZOX	1	0.0354541	43.306	2	AAK(1)LGCDVR	-0.5385	1	0	51138	0	0		1			0.965977	0.983045	0.968422	1.08256		1.01725
GWHPARYT009407	502	K	Putative villin headpiece, Villin/Gelsolin, ADF-H/Gelsolin-like domain protein OS=Helianthus annuus OX=4232 GN=HannXRQ_Chr05g0131871 PE=4 SV=1	HannXRQ_Chr05g0131871	1	0.0661367	53.782	2	GGISSGYK(1)NCIADK	-0.48955	1	0	0	12112	0			1		0.681463	0.671336	1.30327	1.34393			0.767298
GWHPARYT009407	365	K	Putative villin headpiece, Villin/Gelsolin, ADF-H/Gelsolin-like domain protein OS=Helianthus annuus OX=4232 GN=HannXRQ_Chr05g0131871 PE=4 SV=1	HannXRQ_Chr05g0131871	1	0.00796231	66.953	2	VAALLK(1)QQGVGVK	-0.98493	1	0	0	0	16814				1	0.681463	0.671336	1.30327	1.34393				0.744088
GWHPARYT009409	420	K	Glycosyltransferase OS=Artemisia annua OX=35608 GN=CTI12_AA226960 PE=3 SV=1	CTI12_AA226960	1	0.0152388	54.309	2	LGMDMK(1)DTCNR	-2.4473	2	0	0	12427	16858			0.848694	1.15131	0.754502	0.745102	1.24548	1.25491			0.681418	0.917438
GWHPARYT009409	291	K	Glycosyltransferase OS=Artemisia annua OX=35608 GN=CTI12_AA226960 PE=3 SV=1	CTI12_AA226960	1	0.00179937	83.214	2	TCLTWLDK(1)QPPR	1.3393	2	0	61132	40860	0		1.19876	0.801239		0.754502	0.745102	1.24548	1.25491		1.60885	0.643317
GWHPARYT009421	141	K	S5 DRBM domain-containing protein OS=Lactuca sativa OX=4236 GN=LSAT_8X81501 PE=3 SV=1	LSAT_8X81501	1	0.000318323	72.031	2	GAIILAK(1)LSVIPVR	-0.51538	2	23336	0	18951	0	1.1037		0.896304		0.953404	0.955432	1.02889	1.06227	1.15764		0.871133		0.752509
GWHPARYT009421	262	K	S5 DRBM domain-containing protein OS=Lactuca sativa OX=4236 GN=LSAT_8X81501 PE=3 SV=1	LSAT_8X81501	1	3.79625e-06	115.41	2	PTTAK(1)VVYVEDVAAER	1.9431	3	71313	52030	33773	0	1.36166	0.99347	0.644867		0.953404	0.955432	1.02889	1.06227	1.42821	1.03981	0.626758		0.438841
GWHPARYT009450	211	K	Adenylosuccinate synthetase, chloroplastic OS=Helianthus annuus OX=4232 GN=PURA1 PE=3 SV=1	PURA1	1	0.0092978	80.379	2	EAELAK(1)SLIGTTK	-3.5546	2	22191	19265	0	0	1.07058	0.929419			1.14005	1.12952	0.858958	0.871468	0.939063	0.822843
GWHPARYT009450	218	K	Adenylosuccinate synthetase, chloroplastic OS=Helianthus annuus OX=4232 GN=PURA1 PE=3 SV=1	PURA1	1	0.0558584	41.796	2	SLIGTTK(1)R	-3.7571	1	0	23357	0	0		1			1.14005	1.12952	0.858958	0.871468		0.88533
GWHPARYT009452	205	K	1-acylglycerol-3-phosphate O-acyltransferase OS=Artemisia annua OX=35608 GN=CTI12_AA168650 PE=3 SV=1	CTI12_AA168650	1	0.00992712	63.79	2	TK(1)GFVTAVTHMR	0.00040405	2	18068	18259	0	0	0.994742	1.00526			1.11651	1.04166	0.960926	0.880909	0.890942	0.965055
GWHPARYT009471	13	K	PABS domain-containing protein OS=Mikania micrantha OX=192012 GN=E3N88_38947 PE=3 SV=1	E3N88_38947	1	0.000134274	133.07	2	GLGCQK(1)TMDGK	-0.51022	3	41117	46436	30149	0	1.04799	1.18357	0.768441
GWHPARYT009497	193	K	Leucine-rich repeat-containing N-terminal plant-type domain-containing protein OS=Lactuca sativa OX=4236 GN=LSAT_9X28061 PE=4 SV=1	LSAT_9X28061	1	5.08767e-05	90.206	3	FTGK(1)VPDLYLSHNQLTGSVPK	-1.5749	2	105570	111900	0	0	0.970893	1.02911			0.805595	0.802401	1.18058	1.21142	1.20519	1.28253
GWHPARYT009497	33	K	Leucine-rich repeat-containing N-terminal plant-type domain-containing protein OS=Lactuca sativa OX=4236 GN=LSAT_9X28061 PE=4 SV=1	LSAT_9X28061	1	0.00285915	121.67	2	K(1)VLFQIK	-1.7567	4	1380900	1335900	2097100	2502000	0.755013	0.730409	1.1466	1.36798	0.805595	0.802401	1.18058	1.21142	0.937211	0.910279	0.971215	1.12923	1.13841	0.12687
GWHPARYT009497	178	K	Leucine-rich repeat-containing N-terminal plant-type domain-containing protein OS=Lactuca sativa OX=4236 GN=LSAT_9X28061 PE=4 SV=1	LSAT_9X28061	1	2.02438e-07	130.78	2	NK(1)LTGSIPDSFGK	-1.0239	4	180170	178520	155540	86697	1.19928	1.1883	1.03533	0.577088	0.805595	0.802401	1.18058	1.21142	1.48869	1.48093	0.876969	0.476373	0.45538	0.41524
GWHPARYT009504	569	K	C2 domain-containing protein OS=Cynara cardunculus var. scolymus OX=59895 GN=Ccrd_018194 PE=3 SV=1	Ccrd_018194	1	0.0242121	49.96	2	SK(1)ANFFR	-4.3025	2	0	0	9869.2	12069			0.899727	1.10027	0.890847	0.910735	1.09535	1.10306			0.821403	0.99747
GWHPARYT009504	394	K	C2 domain-containing protein OS=Cynara cardunculus var. scolymus OX=59895 GN=Ccrd_018194 PE=3 SV=1	Ccrd_018194	1	7.65176e-36	189.13	2	ATTDAYCVAK(1)YGQK	0.30521	4	24137	36293	31622	41513	0.722854	1.0869	0.947015	1.24323	0.890847	0.910735	1.09535	1.10306	0.811423	1.19343	0.864573	1.12707	1.00495	0.0852151
GWHPARYT009504	317	K	C2 domain-containing protein OS=Cynara cardunculus var. scolymus OX=59895 GN=Ccrd_018194 PE=3 SV=1	Ccrd_018194	1	0.00738347	60.547	2	HVMIEGEK(1)K	1.7961	1	9168	0	0	0	1				0.890847	0.910735	1.09535	1.10306	1.12253
GWHPARYT009504	483	K	C2 domain-containing protein OS=Cynara cardunculus var. scolymus OX=59895 GN=Ccrd_018194 PE=3 SV=1	Ccrd_018194	1	0.00666505	60.734	3	VYTHSYPLLVLHPSGVK(1)K	-2.1199	1	34824	0	0	0	1				0.890847	0.910735	1.09535	1.10306	1.12253
GWHPARYT009517	47	K	Eukaryotic translation initiation factor 2A OS=Cynara cardunculus var. scolymus OX=59895 GN=Ccrd_014625 PE=3 SV=1	Ccrd_014625	1	0.000546577	44.853	2	VPCTNAK(1)FSDDGSR	-2.1423	2	25800	29207	0	0	0.938062	1.06194			0.984623	0.937086	1.04221	1.03608	0.952712	1.13323
GWHPARYT009545	189	K	Zinc finger CCCH domain-containing protein 14-like protein OS=Chrysanthemum morifolium OX=41568 GN=C3H1 PE=2 SV=1	C3H1	1	0.0746886	65.879	2	GGVNSK(1)QICR	-2.4106	1	0	0	31035	0			1		1.08665	1.02318	0.932192	0.957978			1.07274
GWHPARYT009545	272	K	Zinc finger CCCH domain-containing protein 14-like protein OS=Chrysanthemum morifolium OX=41568 GN=C3H1 PE=2 SV=1	C3H1	1	0.000759093	76.049	2	LCDNFAK(1)GSCTFGDR	-2.2373	1	10944	0	0	0	1				1.08665	1.02318	0.932192	0.957978	0.920258
GWHPARYT009545	104	K	Zinc finger CCCH domain-containing protein 14-like protein OS=Chrysanthemum morifolium OX=41568 GN=C3H1 PE=2 SV=1	C3H1	1	0.00205246	96.313	2	MCNK(1)YNTAEGCK	-2.2427	3	7234.4	0	2634	3279.5	1.6507		0.601009	0.748294	1.08665	1.02318	0.932192	0.957978	1.51907		0.644726	0.781118	0.424422
GWHPARYT009569	192	K	Activator of Hsp90 ATPase AHSA1-like N-terminal domain-containing protein OS=Lactuca sativa OX=4236 GN=LSAT_5X164500 PE=3 SV=1	LSAT_5X164500	1	0.00135856	60.324	2	AK(1)DLYEILMDENR	2.6308	2	33694	29608	0	0	1.06455	0.935452			1.21484	1.25806	0.779315	0.74778	0.876285	0.743565
GWHPARYT009569	150	K	Activator of Hsp90 ATPase AHSA1-like N-terminal domain-containing protein OS=Lactuca sativa OX=4236 GN=LSAT_5X164500 PE=3 SV=1	LSAT_5X164500	1	0.00603134	67.251	2	K(1)TVVAPAGGSVAAPVK	-0.62597	1	0	40391	0	0		1			1.21484	1.25806	0.779315	0.74778		0.794872
GWHPARYT009569	165	K	Activator of Hsp90 ATPase AHSA1-like N-terminal domain-containing protein OS=Lactuca sativa OX=4236 GN=LSAT_5X164500 PE=3 SV=1	LSAT_5X164500	1	0.00152759	73.455	2	TVVAPAGGSVAAPVK(1)EEK	-3.1888	1	26600	0	0	0	1				1.21484	1.25806	0.779315	0.74778	0.823153
GWHPARYT009569	186	K	Activator of Hsp90 ATPase AHSA1-like N-terminal domain-containing protein OS=Lactuca sativa OX=4236 GN=LSAT_5X164500 PE=3 SV=1	LSAT_5X164500	1	0.0197444	78.932	2	LSEK(1)FSCR	-0.49419	2	53116	51735	0	0	1.01317	0.986829			1.21484	1.25806	0.779315	0.74778	0.833995	0.784403
GWHPARYT009575	319	K	Eukaryotic translation initiation factor 3 subunit L OS=Lactuca sativa OX=4236 GN=LSAT_5X33301 PE=3 SV=1	LSAT_5X33301	1	0.00497738	70.195	2	SPQYEQILK(1)K	-2.1352	2	17371	17859	0	0	0.986148	1.01385			0.970972	0.978919	1.02845	1.02166	1.01563	1.03568
GWHPARYT015680	224	K	Argonaute/Dicer protein, PAZ OS=Cynara cardunculus var. scolymus OX=59895 GN=Ccrd_013552 PE=3 SV=1	Ccrd_013552	1	0.00148321	90.306	2	QHAAK(1)QGCLLVR	-2.6335	3	0	42503	37604	39303		1.06783	0.944745	0.98743	1.01207	1.0295	0.985041	0.973387		1.03723	0.959092	1.01443	0.978018
GWHPARYT009590	89	K	Endonuclease/exonuclease/phosphatase domain-containing protein (Fragment) OS=Cynara cardunculus var. scolymus OX=59895 GN=Ccrd_009550 PE=4 SV=1	Ccrd_009550	1	0.0302585	62.398	2	IPVAK(1)SYHCSPK	-0.33409	1	8539.3	0	0	0	1				1.00918	1.05704	0.996968	0.93682	0.990907
GWHPARYT009594	78	K	Ribosomal protein L21e OS=Artemisia annua OX=35608 GN=CTI12_AA255750 PE=3 SV=1	CTI12_AA255750	1	4.94138e-20	172.92	2	AIGVEVNK(1)QVGNR	-2.0188	4	195490	193190	192130	190930	1.01324	1.00132	0.995828	0.989608	0.913947	0.924729	1.06285	1.09847	1.10864	1.08283	0.936941	0.900893	0.838553	0.0110806
GWHPARYT009594	106	K	Ribosomal protein L21e OS=Artemisia annua OX=35608 GN=CTI12_AA255750 PE=3 SV=1	CTI12_AA255750	1	0.00424915	90.263	2	CTEEFK(1)QR	1.0286	1	0	0	11330	0			1		0.913947	0.924729	1.06285	1.09847			0.940867
GWHPARYT009594	129	K	Ribosomal protein L21e OS=Artemisia annua OX=35608 GN=CTI12_AA255750 PE=3 SV=1	CTI12_AA255750	1	0.0131661	81.099	2	GEVISTK(1)R	0.75285	2	0	0	18477	19030			0.985256	1.01474	0.913947	0.924729	1.06285	1.09847			0.926995	0.923776
GWHPARYT009594	55	K	Ribosomal protein L21e OS=Artemisia annua OX=35608 GN=CTI12_AA255750 PE=3 SV=1	CTI12_AA255750	1	0.000562645	87.895	2	GMPHK(1)FYHGR	-0.55101	3	0	63895	66011	67410		0.971462	1.00363	1.0249	0.913947	0.924729	1.06285	1.09847		1.05054	0.944286	0.933025	0.888142
GWHPARYT020779	282	K	Caffeic acid 3-O-methyltransferase OS=Artemisia annua OX=35608 GN=CTI12_AA049150 PE=3 SV=1	CTI12_AA049150	1	0.0171498	90.308	2	LLK(1)NCYK	-1.6702	3	298000	303620	0	193540	1.1243	1.14551		0.730193	0.987393	0.995997	1.00103	1.01557	1.13866	1.15011		0.718995	0.625154
GWHPARYT020779	286	K	Caffeic acid 3-O-methyltransferase OS=Artemisia annua OX=35608 GN=CTI12_AA049150 PE=3 SV=1	CTI12_AA049150	1	3.62422e-10	179.98	2	NCYK(1)ALPDNGK	-0.53088	4	179040	144140	147170	148480	1.15728	0.931694	0.951279	0.959747	0.987393	0.995997	1.00103	1.01557	1.17206	0.935438	0.950296	0.945028	0.910523	0.154899
GWHPARYT009613	260	K	RNA helicase OS=Helianthus annuus OX=4232 GN=HannXRQ_Chr02g0054061 PE=4 SV=1	HannXRQ_Chr02g0054061	1	0.0421231	64.064	2	K(1)FAYQTGVR	-5.5297	1	0	26201	0	0		1			0.899944	0.924712	1.08524	1.09011		1.08142
GWHPARYT009613	182	K	RNA helicase OS=Helianthus annuus OX=4232 GN=HannXRQ_Chr02g0054061 PE=4 SV=1	HannXRQ_Chr02g0054061	1	0.00174226	83.358	2	YVK(1)PTPVQR	-0.63183	4	114310	55508	123720	71752	1.25172	0.607824	1.35476	0.785699	0.899944	0.924712	1.08524	1.09011	1.39088	0.657312	1.24835	0.720753	0.997021	0.141128
GWHPARYT009621	159	K	Ribosomal protein L7/L30 OS=Helianthus annuus OX=4232 GN=HanXRQr2_Chr10g0451231 PE=4 SV=1	HanXRQr2_Chr10g0451231	1	0.0116087	90.761	2	GYGK(1)LNHQR	-3.4147	1	0	0	0	44877				1	0.915079	0.881541	1.07842	1.12496				0.888919
GWHPARYT009621	57	K	Ribosomal protein L7/L30 OS=Helianthus annuus OX=4232 GN=HanXRQr2_Chr10g0451231 PE=4 SV=1	HanXRQr2_Chr10g0451231	1	0.0694699	52.837	2	QYTK(1)EYEEQQK	-2.6083	1	0	0	0	5235.2				1	0.915079	0.881541	1.07842	1.12496				0.888919
GWHPARYT009643	332	K	DUF2470 domain-containing protein OS=Cynara cardunculus var. scolymus OX=59895 GN=Ccrd_007347 PE=4 SV=1	Ccrd_007347	0.887213	2.07286e-14	186.7	3	K(0.113)DVK(0.887)TLIVEMLQAAR	0.77787	3	18808	10512	0	15783	1.251	0.6992		1.0498	0.952315	0.979634	1.0221	1.04595	1.31364	0.713736		1.00368	1.40623
GWHPARYT009648	382	K	Glutamate dehydrogenase OS=Lactuca sativa OX=4236 GN=LSAT_2X57620 PE=3 SV=1	LSAT_2X57620	1	9.02265e-07	123.92	2	EMCK(1)THNCDLR	-1.8271	4	54431	56874	36135	34996	1.19343	1.24699	0.792278	0.767305	1.10873	1.13328	0.863957	0.894039	1.07639	1.10034	0.917034	0.858245	0.815966	0.0623671
GWHPARYT009648	325	K	Glutamate dehydrogenase OS=Lactuca sativa OX=4236 GN=LSAT_2X57620 PE=3 SV=1	LSAT_2X57620	1	1.1927e-06	53.872	3	FVIEAANHPTDPEADEILSK(1)K	-2.0402	1	17368	0	0	0	1				1.10873	1.13328	0.863957	0.894039	0.901936
GWHPARYT009648	375	K	Glutamate dehydrogenase OS=Lactuca sativa OX=4236 GN=LSAT_2X57620 PE=3 SV=1	LSAT_2X57620	1	0.00195391	65.408	2	TYMTQGFK(1)DVK	-0.44519	2	54517	59426	0	0	0.956917	1.04308			1.10873	1.13328	0.863957	0.894039	0.863078	0.920412
GWHPARYT009693	78	K	Secondary thiamine-phosphate synthase enzyme OS=Lactuca sativa OX=4236 GN=LSAT_2X2740 PE=3 SV=1	LSAT_2X2740	1	0.00707638	51.454	2	GCHLITPK(1)ILK	-0.62182	2	98041	90371	0	0	1.04071	0.959291			1.09102	0.94913	0.926556	1.03329	0.953885	1.01071
GWHPARYT009789	218	K	Catalase OS=Helianthus annuus OX=4232 PE=2 SV=1	--	1	0.00018112	86.838	3	AGK(1)AHYVQFHWK	-1.7618	5	23520	28359	0	28464	0.878235	1.05892		1.06284	1.08871	1.08666	0.919123	0.905511	0.806678	0.974474		1.17375	1.2045
GWHPARYT009789	227	K	Catalase OS=Helianthus annuus OX=4232 PE=2 SV=1	--	1	1.63718e-14	144.38	2	AHYVQFHWK(1)PTCGVK	-3.0845	8	1616200	1539300	956070	1136200	1.23191	1.1733	0.728744	0.866044	1.08871	1.08666	0.919123	0.905511	1.13154	1.07973	0.792868	0.956415	0.793245	0.164994
GWHPARYT009789	233	K	Catalase OS=Helianthus annuus OX=4232 PE=2 SV=1	--	1	3.51853e-30	195.49	2	PTCGVK(1)CLSDEEAIR	-3.327	4	1009200	912990	551270	0	1.22403	1.10734	0.668622		1.08871	1.08666	0.919123	0.905511	1.1243	1.01903	0.727456		0.647029
GWHPARYT009789	429	K	Catalase OS=Helianthus annuus OX=4232 PE=2 SV=1	--	1	1.95246e-09	149.58	2	ENNFK(1)QPGER	-0.83249	4	92748	98085	59812	60071	1.19399	1.2627	0.769989	0.773324	1.08871	1.08666	0.919123	0.905511	1.09671	1.162	0.837743	0.854019	0.749415	0.0272818
GWHPARYT009789	159	K	Catalase OS=Helianthus annuus OX=4232 PE=2 SV=1	--	1	0.00443129	46.768	2	FPDVIHAFK(1)PNPK	-0.39666	1	49269	0	0	0	1				1.08871	1.08666	0.919123	0.905511	0.918522
GWHPARYT009789	72	K	Catalase OS=Helianthus annuus OX=4232 PE=2 SV=1	--	1	7.40566e-28	151.39	3	GASAK(1)GFFEVTHDITHLSCADFLR	-2.5344	4	398130	432960	180710	185890	1.32966	1.44598	0.603528	0.620828	1.08871	1.08666	0.919123	0.905511	1.22132	1.33067	0.656635	0.685611	0.526441	0.0300933
GWHPARYT009789	125	K	Catalase OS=Helianthus annuus OX=4232 PE=2 SV=1	--	1	0.0149819	66.664	2	GFAVK(1)FYTR	-2.1883	1	0	222580	0	0		1			1.08871	1.08666	0.919123	0.905511		0.920251
GWHPARYT009789	215	K	Catalase OS=Helianthus annuus OX=4232 PE=2 SV=1	--	1	1.62666e-07	129.01	3	HMDGSSVNTYTLINK(1)AGK	-0.76043	7	19379	24026	8497	0	1.12013	1.38873	0.491137		1.08871	1.08666	0.919123	0.905511	1.02886	1.27798	0.534354		0.519363
GWHPARYT009789	424	K	Catalase OS=Helianthus annuus OX=4232 PE=2 SV=1	--	1	2.80475e-09	147.19	2	IIIEK(1)ENNFK	-0.45422	3	527070	0	317010	302150	1.37949		0.829703	0.79081	1.08871	1.08666	0.919123	0.905511	1.26709		0.902711	0.87333	0.712429
GWHPARYT009789	291	K	Catalase OS=Helianthus annuus OX=4232 PE=2 SV=1	--	1	4.57079e-11	52.202	4	LFIQIIDPDHEDRFDFDPLDSTK(1)TWPEDIIPLQPVGR	6.856	1	0	0	0	13438				1	1.08871	1.08666	0.919123	0.905511				1.10435
GWHPARYT009789	369	K	Catalase OS=Helianthus annuus OX=4232 PE=2 SV=1	--	1	0.000419824	51.664	4	LGPNYLQLPANAPK(1)CAHHNNHHEGLMNFMHR	2.4923	1	40476	0	0	0	1				1.08871	1.08666	0.919123	0.905511	0.918522
GWHPARYT009789	5	K	Catalase OS=Helianthus annuus OX=4232 PE=2 SV=1	--	1	0.0392176	47.349	2	MDPYK(1)HR	-1.714	1	0	32524	0	0		1			1.08871	1.08666	0.919123	0.905511		0.920251
GWHPARYT009789	481	K	Catalase OS=Helianthus annuus OX=4232 PE=2 SV=1	--	1	1.90367e-05	171.09	2	SLGQK(1)LASR	-2.7429	4	680830	402890	342810	443010	1.45668	0.862009	0.733464	0.947848	1.08871	1.08666	0.919123	0.905511	1.33799	0.793264	0.798004	1.04675	0.957986	0.533759
GWHPARYT009790	233	K	Catalase OS=Helianthus annuus OX=4232 PE=2 SV=1	--	1	3.51853e-30	195.49	2	PTCGVK(1)CLSDEEAIR	-3.327	3	1009200	912990	551270	0	1.22403	1.10734	0.668622		1.15413	1.10199	0.838438	0.905443	1.06057	1.00486	0.797462		0.751921
GWHPARYT009828	239	K	Dehydrin OS=Mikania micrantha OX=192012 GN=E3N88_37988 PE=3 SV=1	E3N88_37988	0.999896	0.0315111	71.896	2	EKEK(1)EHGSDY	-0.89676	1	0	0	7045.4	0			1		0.0822002	0.0753827	1.90744	1.93497			0.524262
GWHPARYT009828	115	K	Dehydrin OS=Mikania micrantha OX=192012 GN=E3N88_37988 PE=3 SV=1	E3N88_37988	1	4.38574e-05	126.21	2	EK(1)IHGGDEEK	-2.4419	2	0	0	28051	28160			0.998061	1.00194	0.0822002	0.0753827	1.90744	1.93497			0.523245	0.517805
GWHPARYT009828	216	K	Dehydrin OS=Mikania micrantha OX=192012 GN=E3N88_37988 PE=3 SV=1	E3N88_37988	1	0.00823408	81.335	2	EK(1)LPGYHAK	1.2744	2	0	0	0	85847				1	0.0822002	0.0753827	1.90744	1.93497				0.516803
GWHPARYT009828	223	K	Dehydrin OS=Mikania micrantha OX=192012 GN=E3N88_37988 PE=3 SV=1	E3N88_37988	1	2.11925e-08	103.23	2	LPGYHAK(1)TEEEK	-0.7678	3	0	0	86520	92299			0.967682	1.03232	0.0822002	0.0753827	1.90744	1.93497			0.507319	0.533505
GWHPARYT009828	57	K	Dehydrin OS=Mikania micrantha OX=192012 GN=E3N88_37988 PE=3 SV=1	E3N88_37988	1	0.000485681	120.75	2	EK(1)VHVSEPEKEEK	-0.74037	2	0	0	27254	26343			1.017	0.983003	0.0822002	0.0753827	1.90744	1.93497			0.533173	0.508019
GWHPARYT009828	167	K	Dehydrin OS=Mikania micrantha OX=192012 GN=E3N88_37988 PE=3 SV=1	E3N88_37988	0.999464	0.0508897	68.548	2	IK(0.001)DK(0.999)LPGGHK	-1.7192	2	0	0	58910	60988			0.982669	1.01733	0.0822002	0.0753827	1.90744	1.93497			0.515176	0.52576
GWHPARYT009828	124	K	Dehydrin OS=Mikania micrantha OX=192012 GN=E3N88_37988 PE=3 SV=1	E3N88_37988	1	0.0260617	42.218	2	K(1)HEELDTSIPIEK	-1.7247	1	0	0	11521	0			1		0.0822002	0.0753827	1.90744	1.93497			0.524262
GWHPARYT009830	12	K	Alcohol dehydrogenase OS=Helianthus annuus OX=4232 GN=HannXRQ_Chr08g0215811 PE=3 SV=1	HannXRQ_Chr08g0215811	1	0.0624102	43.168	2	TAGK(1)PIQCR	1.0405	2	57177	0	0	13808	1.61096			0.38904	1.49286	1.47986	0.510919	0.516362	1.07911			0.753425
GWHPARYT009839	123	K	Putative enoyl-CoA hydratase 2 OS=Helianthus annuus OX=4232 GN=ECH2 PE=4 SV=1	ECH2	1	0.00329157	75.5	2	ASIIGLHDK(1)GK	1.5312	1	20974	0	0	0	1				1.14194	1.06151	0.890561	0.905987	0.875701
GWHPARYT009881	137	K	Putative thioredoxin superfamily protein OS=Helianthus annuus OX=4232 GN=HannXRQ_Chr14g0429411 PE=4 SV=1	HannXRQ_Chr14g0429411	1	0.0136609	66.664	2	ASIVSK(1)VAK	-2.8353	2	0	0	36912	38265			0.982002	1.018	0.855709	0.898099	1.13804	1.10816			0.862891	0.918642
GWHPARYT009881	172	K	Putative thioredoxin superfamily protein OS=Helianthus annuus OX=4232 GN=HannXRQ_Chr14g0429411 PE=4 SV=1	HannXRQ_Chr14g0429411	1	1.10899e-05	162.21	2	TSFK(1)YGCSR	0.61586	4	307020	306360	369490	421050	0.874751	0.87287	1.05274	1.19964	0.855709	0.898099	1.13804	1.10816	1.02225	0.971909	0.925047	1.08256	1.00938	0.146367
GWHPARYT009881	32	K	Putative thioredoxin superfamily protein OS=Helianthus annuus OX=4232 GN=HannXRQ_Chr14g0429411 PE=4 SV=1	HannXRQ_Chr14g0429411	1	0.0212063	52.591	2	YDGFLYK(1)K	0.41697	2	60772	0	62333	0	0.98732		1.01268		0.855709	0.898099	1.13804	1.10816	1.1538		0.889848		0.77123
GWHPARYT009913	377	K	C2 domain-containing protein OS=Lactuca sativa OX=4236 GN=LSAT_0X1300 PE=3 SV=1	LSAT_0X1300	1	0.0123757	57.62	2	NMDPNDVQNEK(1)SR	0.83793	1	0	0	5751.3	0			1		0.821323	0.816608	1.20889	1.15318			0.827203
GWHPARYT009940	151	K	Cyclophilin-type peptidyl-prolyl cis-trans isomerase domain-containing protein OS=Helianthus annuus OX=4232 GN=HanXRQr2_Chr10g0439321 PE=4 SV=1	HanXRQr2_Chr10g0439321	1	0.0148536	63.212	2	AIEK(1)VGSR	-0.42984	2	0	0	16132	17266			0.966046	1.03395	0.898609	0.890524	1.10117	1.1097			0.877293	0.931741
GWHPARYT009940	44	K	Cyclophilin-type peptidyl-prolyl cis-trans isomerase domain-containing protein OS=Helianthus annuus OX=4232 GN=HanXRQr2_Chr10g0439321 PE=4 SV=1	HanXRQr2_Chr10g0439321	1	4.31906e-06	154.09	2	ALCTGEK(1)GVGR	-0.051219	3	0	775510	1260700	1183400		0.722612	1.17471	1.10268	0.898609	0.890524	1.10117	1.1097		0.811447	1.06678	0.993673	1.22457
GWHPARYT009940	97	K	Cyclophilin-type peptidyl-prolyl cis-trans isomerase domain-containing protein OS=Helianthus annuus OX=4232 GN=HanXRQr2_Chr10g0439321 PE=4 SV=1	HanXRQr2_Chr10g0439321	1	0.000981692	126.29	2	FADENFIK(1)K	-0.093532	1	0	0	0	342320				1	0.898609	0.890524	1.10117	1.1097				0.901143
GWHPARYT009940	51	K	Cyclophilin-type peptidyl-prolyl cis-trans isomerase domain-containing protein OS=Helianthus annuus OX=4232 GN=HanXRQr2_Chr10g0439321 PE=4 SV=1	HanXRQr2_Chr10g0439321	1	0.0513112	48.785	2	SGK(1)PLHYK	-0.18262	1	0	0	0	81540				1	0.898609	0.890524	1.10117	1.1097				0.901143
GWHPARYT009968	384	K	5'-3' exoribonuclease OS=Helianthus annuus OX=4232 GN=XRN3 PE=3 SV=1	XRN3	1	0.0170011	60.547	2	ALGGYLTDGSK(1)PDLSK	-10.575	2	0	0	194470	209160			0.963605	1.03639	1.03932	0.986711	0.975789	0.998183			0.987514	1.03828
GWHPARYT010014	68	K	NADH dehydrogenase [ubiquinone] 1 beta subcomplex subunit 10-B OS=Lactuca sativa OX=4236 GN=LSAT_8X144301 PE=3 SV=1	LSAT_8X144301	1	9.22642e-10	119.55	2	IEGVNHLQK(1)CR	-1.895	4	66325	49106	49983	52692	1.21638	0.90059	0.916674	0.966356	1.09427	1.1126	0.908672	0.884464	1.1116	0.809448	1.00881	1.09259	1.12866	0.277079
GWHPARYT010016	180	K	Metalloenzyme domain-containing protein OS=Cynara cardunculus var. scolymus OX=59895 GN=Ccrd_012650 PE=3 SV=1	Ccrd_012650	1	1.22966e-10	153.23	2	GPNLSGNISGTDPLK(1)DNR	-4.0525	4	147010	140580	74775	72729	1.35152	1.29241	0.687438	0.668628	0.974644	0.977587	1.00749	1.04028	1.38669	1.32204	0.682329	0.642737	0.489114	0.00851204
GWHPARYT010075	286	K	T-complex protein 1 subunit delta OS=Lactuca sativa OX=4236 GN=LSAT_5X156500 PE=3 SV=1	LSAT_5X156500	1	0.00125714	69.201	2	IK(1)ATGCNVLLIQK	-6.138	1	0	0	32432	0			1		0.918618	0.938564	1.06862	1.0742			0.935785
GWHPARYT010075	225	K	T-complex protein 1 subunit delta OS=Lactuca sativa OX=4236 GN=LSAT_5X156500 PE=3 SV=1	LSAT_5X156500	1	0.00105692	69.327	2	K(1)VSHSAGGLTR	-3.3485	2	0	0	11875	12836			0.96111	1.03889	0.918618	0.938564	1.06862	1.0742			0.899393	0.967131
GWHPARYT010096	226	K	Putative eukaryotic peptide chain release factor GTP-binding subunit ERF3A OS=Helianthus annuus OX=4232 GN=ERF3A PE=3 SV=1	ERF3A	1	0.00993037	49.967	2	EHVQLAK(1)TLGVSK	-1.074	1	0	0	0	19991				1	0.544531	0.553565	1.48509	1.41681				0.70581
GWHPARYT010100	184	K	G-protein beta WD-40 repeat-containing protein OS=Cynara cardunculus var. scolymus OX=59895 GN=Ccrd_017064 PE=3 SV=1	Ccrd_017064	1	0.00532001	71.896	2	IWNLSNCK(1)LR	-1.5794	3	101520	50563	26258	0	1.70774	0.850556	0.441704		0.824624	0.848301	1.17995	1.14712	2.07093	1.00266	0.37434		0.180759
GWHPARYT010100	176	K	G-protein beta WD-40 repeat-containing protein OS=Cynara cardunculus var. scolymus OX=59895 GN=Ccrd_017064 PE=3 SV=1	Ccrd_017064	1	0.000409654	91.032	2	TVK(1)IWNLSNCK	-1.5765	3	66297	0	59614	54317	1.10355		0.99231	0.904138	0.824624	0.848301	1.17995	1.14712	1.33825		0.840973	0.788181	0.628413
GWHPARYT010116	423	K	H15 domain-containing protein OS=Mikania micrantha OX=192012 GN=E3N88_00656 PE=4 SV=1	E3N88_00656	1	0.00117895	73.655	2	LEHIQSK(1)IK	-3.0137	3	24267	0	16405	18558	1.22912		0.830913	0.939963	1.02698	0.942723	0.993503	1.03679	1.19683		0.836347	0.906606	0.698801
GWHPARYT010116	416	K	H15 domain-containing protein OS=Mikania micrantha OX=192012 GN=E3N88_00656 PE=4 SV=1	E3N88_00656	1	0.0623809	48.701	2	NK(1)LEHIQSK	0.24308	1	15259	0	0	0	1				1.02698	0.942723	0.993503	1.03679	0.973727
GWHPARYT010192	721	K	Post-transcriptional gene silencing PAZ-Argonaute family OS=Helianthus annuus OX=4232 GN=HanXRQr2_Chr14g0626991 PE=4 SV=1	HanXRQr2_Chr14g0626991	1	3.31928e-05	95.656	2	FHDSMTK(1)LRPLGK	-5.8694	3	0	6331.4	15447	16554		0.495513	1.20893	1.29556	0.830412	0.845381	1.14469	1.17952		0.586141	1.05612	1.09838	1.87392
GWHPARYT010192	785	K	Post-transcriptional gene silencing PAZ-Argonaute family OS=Helianthus annuus OX=4232 GN=HanXRQr2_Chr14g0626991 PE=4 SV=1	HanXRQr2_Chr14g0626991	1	0.0655927	43.272	2	INVK(1)VGGR	-1.6333	1	9142.2	0	0	0	1				0.830412	0.845381	1.14469	1.17952	1.20422
GWHPARYT010192	611	K	Post-transcriptional gene silencing PAZ-Argonaute family OS=Helianthus annuus OX=4232 GN=HanXRQr2_Chr14g0626991 PE=4 SV=1	HanXRQr2_Chr14g0626991	1	0.0697598	44.045	2	ISDK(1)LASVEAR	2.8985	1	0	0	18568	0			1		0.830412	0.845381	1.14469	1.17952			0.8736
GWHPARYT010192	772	K	Post-transcriptional gene silencing PAZ-Argonaute family OS=Helianthus annuus OX=4232 GN=HanXRQr2_Chr14g0626991 PE=4 SV=1	HanXRQr2_Chr14g0626991	1	0.0103239	63.908	2	MSK(1)QYLANVALK	2.2712	2	0	66673	0	21479		1.51268		0.487317	0.830412	0.845381	1.14469	1.17952		1.78935		0.41315	0.230894
GWHPARYT010192	573	K	Post-transcriptional gene silencing PAZ-Argonaute family OS=Helianthus annuus OX=4232 GN=HanXRQr2_Chr14g0626991 PE=4 SV=1	HanXRQr2_Chr14g0626991	1	1.30309e-05	114.35	3	QITALLK(1)VTCQRPHER	-3.4974	3	0	119170	113640	137700		0.964913	0.920137	1.11495	0.830412	0.845381	1.14469	1.17952		1.14139	0.803832	0.945259	0.828162
GWHPARYT010198	197	K	Tryptophan synthase beta chain-like PALP domain-containing protein OS=Lactuca sativa OX=4236 GN=LSAT_0X10481 PE=3 SV=1	LSAT_0X10481	1	9.77114e-05	72.075	3	LVGAHIDLVSK(1)EEYAR	-3.0824	3	87801	0	24268	30879	1.84265		0.509304	0.648047	1.12967	1.11622	0.850127	0.903986	1.63114		0.599092	0.716877	0.367284
GWHPARYT010239	89	K	Delta(24)-sterol reductase OS=Helianthus annuus OX=4232 GN=HanXRQr2_Chr16g0770581 PE=4 SV=1	HanXRQr2_Chr16g0770581	1	0.0518565	47.561	2	K(1)PWIAVGMR	-5.4001	1	0	0	18554	0			1		0.493181	0.480208	1.38703	1.63958			0.720963
GWHPARYT010250	172	K	Helicase superfamily 1/2, ATP-binding domain, RNA helicase, DEAD-box type, Q OS=Helianthus annuus OX=4232 GN=IF4A3 PE=4 SV=1	IF4A3	1	0.0648129	56.014	2	VCDMIK(1)R	-2.3359	1	0	11734	0	0		1			0.979669	0.971744	1.02621	1.02238		1.02908
GWHPARYT010277	321	K	Succinate--CoA ligase [ADP-forming] subunit alpha, mitochondrial OS=Mikania micrantha OX=192012 GN=E3N88_46180 PE=3 SV=1	E3N88_46180	1	0.0419884	45.654	2	EAGVK(1)VVESPAK	0.8566	1	0	0	28918	0			1		1.0046	0.998887	0.990425	1.00609			1.00967
GWHPARYT010277	66	K	Succinate--CoA ligase [ADP-forming] subunit alpha, mitochondrial OS=Mikania micrantha OX=192012 GN=E3N88_46180 PE=3 SV=1	E3N88_46180	1	9.85987e-11	50.609	3	IICQGITGK(1)NGTFHTEQAIEYGTK	0.61463	1	72360	0	0	0	1				1.0046	0.998887	0.990425	1.00609	0.995419
GWHPARYT010277	177	K	Succinate--CoA ligase [ADP-forming] subunit alpha, mitochondrial OS=Mikania micrantha OX=192012 GN=E3N88_46180 PE=3 SV=1	E3N88_46180	1	3.21035e-15	171.03	2	LIGPNCPGIIK(1)PGECK	-0.81663	5	135240	78544	0	167670	1.06361	0.617721		1.31866	1.0046	0.998887	0.990425	1.00609	1.05874	0.618409		1.31069	2.11945
GWHPARYT010277	89	K	Succinate--CoA ligase [ADP-forming] subunit alpha, mitochondrial OS=Mikania micrantha OX=192012 GN=E3N88_46180 PE=3 SV=1	E3N88_46180	1	0.00212457	66.664	2	MVGGVTPK(1)K	-1.5876	2	0	0	35325	33547			1.02582	0.974184	1.0046	0.998887	0.990425	1.00609			1.03573	0.968291
GWHPARYT010277	156	K	Succinate--CoA ligase [ADP-forming] subunit alpha, mitochondrial OS=Mikania micrantha OX=192012 GN=E3N88_46180 PE=3 SV=1	E3N88_46180	1	0.0128664	91.783	2	VK(1)AALNR	-1.698	2	34259	14121	0	0	1.41625	0.583754			1.0046	0.998887	0.990425	1.00609	1.40976	0.584404
GWHPARYT010310	295	K	Dihydroorotate dehydrogenase (quinone), mitochondrial OS=Helianthus annuus OX=4232 GN=PYRD PE=3 SV=1	PYRD	0.999984	0.0390252	78.932	2	KQLK(1)DLVK	-0.12806	1	0	0	17688	0			1		0.984781	0.988863	0.998377	1.02798			1.00163
GWHPARYT010328	103	K	3-oxoacyl-[acyl-carrier-protein] reductase OS=Lactuca sativa OX=4236 GN=LSAT_3X35500 PE=3 SV=1	LSAT_3X35500	1	0.0160923	52.837	2	AVALALGK(1)AGCK	-1.5708	2	62603	0	0	27794	1.38507			0.614932	1.26994	1.24704	0.778655	0.704365	1.09066			0.87303
GWHPARYT010328	279	K	3-oxoacyl-[acyl-carrier-protein] reductase OS=Lactuca sativa OX=4236 GN=LSAT_3X35500 PE=3 SV=1	LSAT_3X35500	1	0.00067452	99.276	2	K(1)ILETIPLGR	-4.6532	1	0	178650	0	0		1			1.26994	1.24704	0.778655	0.704365		0.801899
GWHPARYT010335	116	K	Glyceraldehyde-3-phosphate dehydrogenase OS=Codonopsis pilosula OX=86864 PE=2 SV=1	--	1	0.00538447	62.271	2	AAAHLK(1)GGAK	0.76247	3	120620	118220	61937	0	1.20308	1.17915	0.61777		0.881488	0.931631	1.0804	1.10649	1.36483	1.26568	0.5718		0.418952
GWHPARYT010335	262	K	Glyceraldehyde-3-phosphate dehydrogenase OS=Codonopsis pilosula OX=86864 PE=2 SV=1	--	1	0.00147009	75.5	2	AATYDEIK(1)AVIK	-1.3901	1	54045	0	0	0	1				0.881488	0.931631	1.0804	1.10649	1.13445
GWHPARYT010335	266	K	Glyceraldehyde-3-phosphate dehydrogenase OS=Codonopsis pilosula OX=86864 PE=2 SV=1	--	1	0.0397945	68.548	2	AVIK(1)EESEGK	-0.75699	1	0	0	45048	0			1		0.881488	0.931631	1.0804	1.10649			0.925587
GWHPARYT010335	272	K	Glyceraldehyde-3-phosphate dehydrogenase OS=Codonopsis pilosula OX=86864 PE=2 SV=1	--	1	0.0141303	57.032	2	EESEGK(1)LK	0.45171	1	23466	0	0	0	1				0.881488	0.931631	1.0804	1.10649	1.13445
GWHPARYT010335	63	K	Glyceraldehyde-3-phosphate dehydrogenase OS=Codonopsis pilosula OX=86864 PE=2 SV=1	--	0.76071	0.00108848	55.604	3	HHDVK(0.761)VK(0.12)DEK(0.12)TLLFGEK	5.689	2	136580	0	0	199220	0.81346			1.18654	0.881488	0.931631	1.0804	1.10649	0.922827			1.07235
GWHPARYT010335	68	K	Glyceraldehyde-3-phosphate dehydrogenase OS=Codonopsis pilosula OX=86864 PE=2 SV=1	--	0.999976	0.00108848	97.268	2	VKDEK(1)TLLFGEK	-0.77127	3	192870	202480	222890	0	0.935899	0.982531	1.08157		0.881488	0.931631	1.0804	1.10649	1.06173	1.05464	1.00109		0.942886
GWHPARYT010335	6	K	Glyceraldehyde-3-phosphate dehydrogenase OS=Codonopsis pilosula OX=86864 PE=2 SV=1	--	1	0.0115427	51.872	2	IK(1)IGINGFGR	-3.0883	1	0	0	0	18673				1	0.881488	0.931631	1.0804	1.10649				0.903763
GWHPARYT010335	121	K	Glyceraldehyde-3-phosphate dehydrogenase OS=Codonopsis pilosula OX=86864 PE=2 SV=1	--	1	0.000981165	106	2	K(1)VIISAPSK	-2.1494	4	393090	386560	223470	316070	1.19191	1.17211	0.677598	0.958376	0.881488	0.931631	1.0804	1.10649	1.35216	1.25813	0.627175	0.866144	0.576135	0.275665
GWHPARYT010335	254	K	Glyceraldehyde-3-phosphate dehydrogenase OS=Codonopsis pilosula OX=86864 PE=2 SV=1	--	1	1.06587e-05	144.16	2	LEK(1)AATYDEIK	-1.7586	4	271940	205540	289650	294500	1.02461	0.774432	1.09134	1.10961	0.881488	0.931631	1.0804	1.10649	1.16237	0.831264	1.01013	1.00283	1.03771	0.229882
GWHPARYT010335	58	K	Glyceraldehyde-3-phosphate dehydrogenase OS=Codonopsis pilosula OX=86864 PE=2 SV=1	--	1	1.36047e-09	133.93	2	YDTVHGQWK(1)HHDVK	-2.9946	7	7775.1	9304.4	26664	24864	0.453309	0.542471	1.55458	1.44964	0.881488	0.931631	1.0804	1.10649	0.514255	0.582281	1.4389	1.31013	2.52401	0.153534
GWHPARYT010424	331	K	protein-serine/threonine phosphatase OS=Artemisia annua OX=35608 GN=CTI12_AA254770 PE=3 SV=1	CTI12_AA254770	1	0.016311	61.48	2	ISLVK(1)PK(1)K(1)QTGR	0.85688	5	8546900	5777700	4566300	5381800	1.40848	0.952131	0.7525	0.886889
GWHPARYT010424	333	K	protein-serine/threonine phosphatase OS=Artemisia annua OX=35608 GN=CTI12_AA254770 PE=3 SV=1	CTI12_AA254770	1	0.016311	61.48	2	ISLVK(1)PK(1)K(1)QTGR	0.85688	5	8546900	5777700	4566300	5381800	1.40848	0.952131	0.7525	0.886889
GWHPARYT010424	334	K	protein-serine/threonine phosphatase OS=Artemisia annua OX=35608 GN=CTI12_AA254770 PE=3 SV=1	CTI12_AA254770	1	0.016311	61.48	2	ISLVK(1)PK(1)K(1)QTGR	0.85688	5	8546900	5777700	4566300	5381800	1.40848	0.952131	0.7525	0.886889
GWHPARYT010451	123	K	Ribosomal protein L15, conserved site-containing protein OS=Cynara cardunculus var. scolymus OX=59895 GN=Ccrd_023596 PE=3 SV=1	Ccrd_023596	1	0.000152263	116.36	2	GVLPSSQPMVVK(1)AK	-3.5493	2	0	0	68694	79686			0.92592	1.07408	0.934889	0.999925	1.02527	1.03992			0.903099	1.03285
GWHPARYT010451	111	K	Ribosomal protein L15, conserved site-containing protein OS=Cynara cardunculus var. scolymus OX=59895 GN=Ccrd_023596 PE=3 SV=1	Ccrd_023596	1	0.0386915	53.193	2	VLGK(1)GVLPSSQPMVVK	-1.2268	2	24147	23714	0	0	1.00905	0.990953			0.934889	0.999925	1.02527	1.03992	1.07932	0.991027
GWHPARYT015855	48	K	Putative related to ubiquitin 1 OS=Helianthus annuus OX=4232 GN=RUB1 PE=4 SV=1	RUB1	1	2.11925e-08	146.58	2	LIFAGK(1)QLEDGR	2.0213	3	0	90871	135120	105680		0.821938	1.22217	0.955887
GWHPARYT015855	6	K	Putative related to ubiquitin 1 OS=Helianthus annuus OX=4232 GN=RUB1 PE=4 SV=1	RUB1	1	0.011777	90.156	2	MQIFVK(1)TLTGK	-2.401	1	0	203530	0	0		1
GWHPARYT010519	129	K	Enoyl reductase (ER) domain-containing protein OS=Lactuca sativa OX=4236 GN=LSAT_3X48340 PE=3 SV=1	LSAT_3X48340	1	0.00134125	79.795	2	VAAAALNPVDFK(1)R	-1.3642	3	60262	54546	16826	0	1.3734	1.24313	0.383472		1.20648	1.17646	0.838006	0.779059	1.13835	1.05667	0.457601		0.401985
GWHPARYT010527	243	K	HD/PDEase domain-containing protein OS=Helianthus annuus OX=4232 GN=HannXRQ_Chr12g0368591 PE=4 SV=1	HannXRQ_Chr12g0368591	1	0.0200998	62.705	2	AK(1)EYLTIHK	1.0017	1	0	0	0	30658				1	0.787823	0.832495	1.19384	1.18584				0.843285
GWHPARYT010618	47	K	CDP-diacylglycerol-glycerol-3-phosphate 3-phosphatidyltransferase OS=Cynara cardunculus var. scolymus OX=59895 GN=Ccrd_023065 PE=4 SV=1	Ccrd_023065	1	0.00943314	47.334	2	TK(1)AAASTGMK(1)K(1)VK	7.4522	1	0	0	15042	0			1
GWHPARYT010618	55	K	CDP-diacylglycerol-glycerol-3-phosphate 3-phosphatidyltransferase OS=Cynara cardunculus var. scolymus OX=59895 GN=Ccrd_023065 PE=4 SV=1	Ccrd_023065	1	0.00943314	47.334	2	TK(1)AAASTGMK(1)K(1)VK	7.4522	1	0	0	15042	0			1
GWHPARYT010618	56	K	CDP-diacylglycerol-glycerol-3-phosphate 3-phosphatidyltransferase OS=Cynara cardunculus var. scolymus OX=59895 GN=Ccrd_023065 PE=4 SV=1	Ccrd_023065	1	0.00943314	47.334	2	TK(1)AAASTGMK(1)K(1)VK	7.4522	1	0	0	15042	0			1
GWHPARYT010620	309	K	Non-functional NADPH-dependent codeinone reductase 2 OS=Artemisia annua OX=35608 GN=CTI12_AA435590 PE=4 SV=1	CTI12_AA435590	1	2.94062e-30	225.94	2	ACLGK(1)DYTSPYGPYK	-3.421	4	377310	390960	461500	530390	0.857445	0.888465	1.04877	1.20532	0.884	0.848717	1.12624	1.14104	0.96996	1.04683	0.931214	1.05633	0.984565	0.0352062
GWHPARYT010620	296	K	Non-functional NADPH-dependent codeinone reductase 2 OS=Artemisia annua OX=35608 GN=CTI12_AA435590 PE=4 SV=1	CTI12_AA435590	1	4.71827e-10	140.3	2	EESNK(1)ISAIPQTR	-2.5406	4	46713	33616	35708	56158	1.08512	0.780882	0.829478	1.30452	0.884	0.848717	1.12624	1.14104	1.22751	0.920073	0.736504	1.14327	0.921292	0.493196
GWHPARYT010620	168	K	Non-functional NADPH-dependent codeinone reductase 2 OS=Artemisia annua OX=35608 GN=CTI12_AA435590 PE=4 SV=1	CTI12_AA435590	1	2.76626e-09	123.24	2	GFTK(1)AIGVCNFSCK	-1.0265	3	0	136180	146600	146590		0.951487	1.02429	1.02422	0.884	0.848717	1.12624	1.14104		1.12109	0.909481	0.897617	0.800666
GWHPARYT010620	163	K	Non-functional NADPH-dependent codeinone reductase 2 OS=Artemisia annua OX=35608 GN=CTI12_AA435590 PE=4 SV=1	CTI12_AA435590	1	1.75728e-08	132.9	2	SVWEAMEDCQK(1)R	-1.5173	4	32932	99095	144260	148070	0.310418	0.934072	1.3598	1.39571	0.884	0.848717	1.12624	1.14104	0.351151	1.10057	1.20738	1.22319	2.27488	0.723287
GWHPARYT010620	243	K	Non-functional NADPH-dependent codeinone reductase 2 OS=Artemisia annua OX=35608 GN=CTI12_AA435590 PE=4 SV=1	CTI12_AA435590	1	0.000119151	115.35	2	VMESEVIK(1)EIAK	-1.049	3	113080	113370	51470	0	1.22064	1.22377	0.555592		0.884	0.848717	1.12624	1.14104	1.38081	1.4419	0.493316		0.357265
GWHPARYT010633	246	K	Pyruvate dehydrogenase E1 component subunit alpha OS=Helianthus annuus OX=4232 GN=HannXRQ_Chr04g0119921 PE=4 SV=1	HannXRQ_Chr04g0119921	1	0.0511441	45.939	2	AAK(1)SPAYYK	-0.31959	1	0	0	34596	0			1		0.907387	0.936327	1.07084	1.08545			0.933849
GWHPARYT010633	252	K	Pyruvate dehydrogenase E1 component subunit alpha OS=Helianthus annuus OX=4232 GN=HannXRQ_Chr04g0119921 PE=4 SV=1	HannXRQ_Chr04g0119921	1	0.0743473	53.878	2	SPAYYK(1)R	-0.67916	1	15648	0	0	0	1				0.907387	0.936327	1.07084	1.08545	1.10207
GWHPARYT010633	347	K	Pyruvate dehydrogenase E1 component subunit alpha OS=Helianthus annuus OX=4232 GN=HannXRQ_Chr04g0119921 PE=4 SV=1	HannXRQ_Chr04g0119921	1	3.61522e-09	140.01	2	ELKDTEK(1)EVR	-2.4931	3	0	65674	48613	50057		1.19884	0.887401	0.91376	0.907387	0.936327	1.07084	1.08545		1.28036	0.828699	0.841826	0.65749
GWHPARYT010633	278	K	Pyruvate dehydrogenase E1 component subunit alpha OS=Helianthus annuus OX=4232 GN=HannXRQ_Chr04g0119921 PE=4 SV=1	HannXRQ_Chr04g0119921	1	0.0113561	76.572	2	FAK(1)EHALK	-0.99665	3	161860	0	129310	166570	1.06082		0.84749	1.09169	0.907387	0.936327	1.07084	1.08545	1.16909		0.791428	1.00575	0.676958
GWHPARYT010633	163	K	Pyruvate dehydrogenase E1 component subunit alpha OS=Helianthus annuus OX=4232 GN=HannXRQ_Chr04g0119921 PE=4 SV=1	HannXRQ_Chr04g0119921	1	0.013758	50.297	2	GGSMHFYK(1)K	2.1736	1	0	0	0	22811				1	0.907387	0.936327	1.07084	1.08545				0.921277
GWHPARYT010633	155	K	Pyruvate dehydrogenase E1 component subunit alpha OS=Helianthus annuus OX=4232 GN=HannXRQ_Chr04g0119921 PE=4 SV=1	HannXRQ_Chr04g0119921	1	0.000330339	117.45	2	GK(1)GGSMHFYK	-1.0004	4	188410	153360	0	200580	1.04219	0.848308		1.1095	0.907387	0.936327	1.07084	1.08545	1.14856	0.905996		1.02216	1.12822
GWHPARYT010633	117	K	Pyruvate dehydrogenase E1 component subunit alpha OS=Helianthus annuus OX=4232 GN=HannXRQ_Chr04g0119921 PE=4 SV=1	HannXRQ_Chr04g0119921	1	0.00124885	92.707	2	K(1)DCIITAYR	-0.087795	4	103010	113970	100630	0	0.972986	1.07651	0.950505		0.907387	0.936327	1.07084	1.08545	1.07229	1.14971	0.887629		0.827784
GWHPARYT010633	329	K	Pyruvate dehydrogenase E1 component subunit alpha OS=Helianthus annuus OX=4232 GN=HannXRQ_Chr04g0119921 PE=4 SV=1	HannXRQ_Chr04g0119921	1	0.00815836	66.485	2	K(1)LILAHDLATEK	0.055764	1	0	17371	0	0		1			0.907387	0.936327	1.07084	1.08545		1.068
GWHPARYT010633	340	K	Pyruvate dehydrogenase E1 component subunit alpha OS=Helianthus annuus OX=4232 GN=HannXRQ_Chr04g0119921 PE=4 SV=1	HannXRQ_Chr04g0119921	1	0.000343759	91.993	2	LILAHDLATEK(1)ELK	-2.8292	3	22656	17435	0	21406	1.10522	0.850529		1.04425	0.907387	0.936327	1.07084	1.08545	1.21803	0.908368		0.96204	1.05909
GWHPARYT010633	89	K	Pyruvate dehydrogenase E1 component subunit alpha OS=Helianthus annuus OX=4232 GN=HannXRQ_Chr04g0119921 PE=4 SV=1	HannXRQ_Chr04g0119921	1	0.0016579	78.888	2	MEIAADSLYK(1)SK	-0.76544	7	87965	81823	57564	59327	1.22737	1.14167	0.803184	0.827783	0.907387	0.936327	1.07084	1.08545	1.35264	1.2193	0.750053	0.762618	0.589982	0.0850261
GWHPARYT010633	271	K	Pyruvate dehydrogenase E1 component subunit alpha OS=Helianthus annuus OX=4232 GN=HannXRQ_Chr04g0119921 PE=4 SV=1	HannXRQ_Chr04g0119921	1	4.85539e-05	115.79	2	VDGMDVFAVK(1)QACK	-1.2414	1	0	0	38865	0			1		0.907387	0.936327	1.07084	1.08545			0.933849
GWHPARYT018864	140	K	Serine/threonine-protein phosphatase OS=Lactuca sativa OX=4236 GN=LSAT_6X52221 PE=3 SV=1	LSAT_6X52221	1	0.0721995	40.386	2	K(1)YGNANVWK	1.4062	1	21514	0	0	0	1				0.958049	1.00628	1.0246	1.01107	1.04379
GWHPARYT011505	198	K	ATP synthase 24 kDa subunit, mitochondrial OS=Lactuca sativa OX=4236 GN=LSAT_9X42461 PE=4 SV=1	LSAT_9X42461	1	0.014226	55.578	2	YEEQLELK(1)IAK	-0.87443	2	44634	31915	0	0	1.16616	0.833845			1.14824	1.15102	0.833401	0.867335	1.0156	0.724439
GWHPARYT010891	285	K	GST C-terminal domain-containing protein OS=Lactuca sativa OX=4236 GN=LSAT_8X117141 PE=4 SV=1	LSAT_8X117141	1	0.000350932	100.07	2	FDEVYAVHFK(1)CNK	-0.20685	3	13878	11418	0	7131.9	1.28389	1.05631		0.659793	1.09893	1.08536	0.886632	0.929079	1.16832	0.973233		0.710158	0.72969
GWHPARYT010891	156	K	GST C-terminal domain-containing protein OS=Lactuca sativa OX=4236 GN=LSAT_8X117141 PE=4 SV=1	LSAT_8X117141	1	0.0143695	61.503	2	NYSGK(1)FTVPVLWDK	0.63026	2	35986	54688	0	0	0.793745	1.20626			1.09893	1.08536	0.886632	0.929079	0.722292	1.11138
GWHPARYT011292	51	K	Putative 60S ribosomal protein L11 OS=Helianthus annuus OX=4232 GN=RL11 PE=3 SV=1	RL11	1	1.18254e-06	152.59	2	VLEQLSGQSPVFSK(1)AR	-3.7967	4	101440	119390	64389	101250	1.04992	1.2357	0.666434	1.04795	0.986148	0.945991	1.03889	1.02897	1.06466	1.30625	0.641485	1.01845	0.691098	0.181251
GWHPARYT011292	176	K	Putative 60S ribosomal protein L11 OS=Helianthus annuus OX=4232 GN=RL11 PE=3 SV=1	RL11	1	0.00166232	70.552	2	YEGVILNK(1)SQQIGA	-1.205	1	18099	0	0	0	1				0.986148	0.945991	1.03889	1.02897	1.01405
GWHPARYT010948	371	K	UTP--glucose-1-phosphate uridylyltransferase OS=Cynara cardunculus var. scolymus OX=59895 GN=Ccrd_013172 PE=4 SV=1	Ccrd_013172	1	0.0711172	41.317	2	DSIYHLAEK(1)K	-0.95489	1	10536	0	0	0	1				1.03367	1.11207	0.926855	0.927406	0.967427
GWHPARYT010981	64	K	Proteasome alpha-subunit domain, proteasome, subunit alpha/beta, nucleophile aminohydrolase OS=Helianthus annuus OX=4232 GN=HanXRQr2_Chr06g0266201 PE=4 SV=1	HanXRQr2_Chr06g0266201	1	0.00206347	80.379	2	LLQTSTSTEK(1)MYK	-0.81393	3	15117	0	20908	23353	0.763768		1.05635	1.17988	0.926845	0.920766	1.08273	1.06966	0.824052		0.975636	1.10304	1.18395
GWHPARYT010981	239	K	Proteasome alpha-subunit domain, proteasome, subunit alpha/beta, nucleophile aminohydrolase OS=Helianthus annuus OX=4232 GN=HanXRQr2_Chr06g0266201 PE=4 SV=1	HanXRQr2_Chr06g0266201	1	0.00127695	62.711	2	LLVK(1)HGVTQPPAEAS	-1.0055	1	35830	0	0	0	1				0.926845	0.920766	1.08273	1.06966	1.07893
GWHPARYT010981	54	K	Proteasome alpha-subunit domain, proteasome, subunit alpha/beta, nucleophile aminohydrolase OS=Helianthus annuus OX=4232 GN=HanXRQr2_Chr06g0266201 PE=4 SV=1	HanXRQr2_Chr06g0266201	1	0.000373142	105.19	2	VTSK(1)LLQTSTSTEK	-2.033	4	25273	24172	20115	31618	0.99915	0.955623	0.795232	1.25	0.926845	0.920766	1.08273	1.06966	1.07801	1.03786	0.73447	1.16859	0.903642	0.34794
GWHPARYT010985	24	K	MOSC domain-containing protein OS=Mikania micrantha OX=192012 GN=E3N88_44185 PE=4 SV=1	E3N88_44185	1	0.00185408	52.863	2	EIYVYPIK(1)SCR	-1.7713	1	14000	0	0	0	1				1.33597	1.0832	0.778977	0.801854	0.748522
GWHPARYT011015	108	K	DREPP family protein OS=Helianthus annuus OX=4232 GN=ATPCAP1 PE=4 SV=1	ATPCAP1	1	0.0113393	84.102	2	AEEVAPAEPPK(1)P	-0.56013	2	0	0	118560	290570			0.579571	1.42043			1.06453	0.935474			0.544441	1.51841
GWHPARYT011042	229	K	Aromatic-ring hydroxylase-like protein OS=Artemisia annua OX=35608 GN=CTI12_AA370990 PE=3 SV=1	CTI12_AA370990	1	0.0157381	62.398	2	NSAAEAK(1)MSR	-0.9877	2	10423	10227	0	0	1.00949	0.990508			0.911751	0.90286	1.08218	1.10321	1.1072	1.09708
GWHPARYT011070	404	K	Leucine-rich repeat-containing N-terminal plant-type domain-containing protein OS=Lactuca sativa OX=4236 GN=LSAT_1X52900 PE=4 SV=1	LSAT_1X52900	1	0.0385162	47.27	2	ASNNQLK(1)FDLEK	-1.0936	1	0	28276	0	0		1			0.84341	0.859182	1.13999	1.15742		1.1639
GWHPARYT011070	165	K	Leucine-rich repeat-containing N-terminal plant-type domain-containing protein OS=Lactuca sativa OX=4236 GN=LSAT_1X52900 PE=4 SV=1	LSAT_1X52900	1	0.00203754	77.696	2	FSGK(1)IPASISK	-2.7265	1	0	0	0	58979				1	0.84341	0.859182	1.13999	1.15742				0.863991
GWHPARYT011070	429	K	Leucine-rich repeat-containing N-terminal plant-type domain-containing protein OS=Lactuca sativa OX=4236 GN=LSAT_1X52900 PE=4 SV=1	LSAT_1X52900	1	0.0162631	61.48	2	NQVFGK(1)VPK	-0.8921	2	0	21275	0	26667		0.887531		1.11247	0.84341	0.859182	1.13999	1.15742		1.033		0.961164	0.930463
GWHPARYT011094	12	K	Elongation factor 1-gamma 2 OS=Artemisia annua OX=35608 GN=CTI12_AA569220 PE=4 SV=1	CTI12_AA569220	1	0.000155469	83.474	2	ALILHAGNTNK(1)NAMK	-2.1444	4	42811	47219	25785	9452.5	1.36703	1.50778	0.823358	0.301834	0.994498	0.943002	1.01812	1.04438	1.37459	1.59892	0.808705	0.289008	0.384538	0.749463
GWHPARYT011094	220	K	Elongation factor 1-gamma 2 OS=Artemisia annua OX=35608 GN=CTI12_AA569220 PE=4 SV=1	CTI12_AA569220	1	0.000642342	66.953	2	K(1)PSQPTEPVK	-1.264	2	69853	51296	0	0	1.15318	0.846825			0.994498	0.943002	1.01812	1.04438	1.15955	0.89801
GWHPARYT013925	287	K	Glutathione S-transferase/chloride channel, C-terminal OS=Cynara cardunculus var. scolymus OX=59895 GN=Ccrd_018657 PE=4 SV=1	Ccrd_018657	1	0.000348571	108.4	2	LYSNTK(1)TNFR	0.32303	1	0	38801	0	0		1			0.944888	0.924429	1.05296	1.07773		1.08175
GWHPARYT013925	360	K	Glutathione S-transferase/chloride channel, C-terminal OS=Cynara cardunculus var. scolymus OX=59895 GN=Ccrd_018657 PE=4 SV=1	Ccrd_018657	1	0.0146294	76.605	2	VK(1)GLWLFR	-0.8659	2	0	0	15915	19138			0.908054	1.09195	0.944888	0.924429	1.05296	1.07773			0.862386	1.01319
GWHPARYT011111	453	K	CRAL-TRIO domain-containing protein OS=Lactuca sativa OX=4236 GN=LSAT_1X26001 PE=3 SV=1	LSAT_1X26001	1	0.0524354	40.224	2	SK(1)FVFAGPSK	-3.4364	1	0	0	0	37718				1	0.591613	0.608279	1.40427	1.39583				0.716418
GWHPARYT011118	602	K	C2 domain-containing protein OS=Lactuca sativa OX=4236 GN=LSAT_6X112720 PE=3 SV=1	LSAT_6X112720	1	0.000582164	85.813	2	TTDAYCIAK(1)YGNK	0.93527	2	35125	0	37706	0	0.964562		1.03544		0.815744	0.826043	1.1623	1.19591	1.18243		0.890852		0.753406
GWHPARYT011142	125	K	Inhibitor I9 domain-containing protein OS=Mikania micrantha OX=192012 GN=E3N88_25347 PE=4 SV=1	E3N88_25347	1	8.13167e-06	105.78	2	TVQLHSGHGK(1)LHV	-1.3723	7	220880	218680	220500	225000	0.99826	0.988317	0.996543	1.01688	0.913108	0.95691	1.10207	1.02791	1.09326	1.03282	0.904244	0.98927	0.892472	0.103571
GWHPARYT011165	182	K	Protein tyrosine phosphatase 1 OS=Artemisia annua OX=35608 GN=CTI12_AA339700 PE=4 SV=1	CTI12_AA339700	1	0.000155262	67.251	2	FEK(1)CGNYFQAEDGPR	-3.9321	2	10587	8366.7	0	0	1.11714	0.882857			1.00205	0.985246	0.970115	1.04259	1.11486	0.896078
GWHPARYT011165	179	K	Protein tyrosine phosphatase 1 OS=Artemisia annua OX=35608 GN=CTI12_AA339700 PE=4 SV=1	CTI12_AA339700	1	0.0223646	77.358	2	LVDNYK(1)FEK	-0.66717	1	0	341730	0	0		1			1.00205	0.985246	0.970115	1.04259		1.01498
GWHPARYT011254	106	K	Peptidoglycan-binding lysin domain-containing protein OS=Cynara cardunculus var. scolymus OX=59895 GN=Ccrd_016269 PE=4 SV=1	Ccrd_016269	1	0.0278917	53.028	2	K(1)SLSTHYK	0.99666	3	19555	0	9126.7	7291.7	1.63079		0.761121	0.608091	1.00213	0.997869			1.62732
GWHPARYT014119	57	K	Probable protein disulfide-isomerase A6 OS=Tanacetum cinerariifolium OX=118510 GN=Tci_030034 PE=3 SV=1	Tci_030034	1	0.00491605	76.85	2	K(1)LAPEYEK	-2.0061	2	0	0	35474	36002			0.992613	1.00739	1.09704	1.08865	0.902244	0.912065			1.10016	1.10451
GWHPARYT011278	366	K	Plant heme peroxidase family profile domain-containing protein OS=Lactuca sativa OX=4236 GN=LSAT_6X95861 PE=3 SV=1	LSAT_6X95861	1	0.0470874	63.212	2	AAPEK(1)FVANK	-0.83221	1	81096	0	0	0	1				1.10956	1.12669	0.881191	0.882556	0.901257
GWHPARYT011278	102	K	Plant heme peroxidase family profile domain-containing protein OS=Lactuca sativa OX=4236 GN=LSAT_6X95861 PE=3 SV=1	LSAT_6X95861	0.999776	0.000608146	72.627	3	EDIKDLLK(1)TQFCHPILVR	-0.80029	2	116680	122850	0	0	0.974241	1.02576			1.10956	1.12669	0.881191	0.882556	0.878042	0.910417
GWHPARYT011278	145	K	Plant heme peroxidase family profile domain-containing protein OS=Lactuca sativa OX=4236 GN=LSAT_6X95861 PE=3 SV=1	LSAT_6X95861	1	1.39385e-05	54.813	3	FEVEQK(1)HAANAGLVNALK	-1.0598	1	0	8589.7	0	0		1			1.10956	1.12669	0.881191	0.882556		0.887555
GWHPARYT011278	163	K	Plant heme peroxidase family profile domain-containing protein OS=Lactuca sativa OX=4236 GN=LSAT_6X95861 PE=3 SV=1	LSAT_6X95861	1	0.0065886	70.389	2	LLQPIK(1)DK	-1.4039	1	0	9033.9	0	0		1			1.10956	1.12669	0.881191	0.882556		0.887555
GWHPARYT011287	130	K	Bet v I/Major latex protein domain-containing protein OS=Lactuca sativa OX=4236 GN=LSAT_6X114780 PE=4 SV=1	LSAT_6X114780	1	6.10551e-07	165.09	2	ELK(1)EEHIQFGK	-0.65619	3	170630	165630	50016	0	1.32519	1.28636	0.388448		1.6317	1.72678	0.31652	0.324991	0.812152	0.744945	1.22724		1.5111
GWHPARYT011287	138	K	Bet v I/Major latex protein domain-containing protein OS=Lactuca sativa OX=4236 GN=LSAT_6X114780 PE=4 SV=1	LSAT_6X114780	0.999999	1.0587e-05	88.448	3	ELKEEHIQFGK(1)DQTTQVFK	-1.3914	1	79479	0	0	0	1				1.6317	1.72678	0.31652	0.324991	0.612856
GWHPARYT011287	77	K	Bet v I/Major latex protein domain-containing protein OS=Lactuca sativa OX=4236 GN=LSAT_6X114780 PE=4 SV=1	LSAT_6X114780	1	0.0186039	67.548	2	IEAIDK(1)EK	-0.061725	2	46593	55372	0	0	0.913902	1.0861			1.6317	1.72678	0.31652	0.324991	0.56009	0.628972
GWHPARYT011287	55	K	Bet v I/Major latex protein domain-containing protein OS=Lactuca sativa OX=4236 GN=LSAT_6X114780 PE=4 SV=1	LSAT_6X114780	1	0.00110282	56.436	2	SVEILHGDGGVGTIK(1)LVK	2.6954	2	97376	0	0	0	1				1.6317	1.72678	0.31652	0.324991	0.612856
GWHPARYT011287	71	K	Bet v I/Major latex protein domain-containing protein OS=Lactuca sativa OX=4236 GN=LSAT_6X114780 PE=4 SV=1	LSAT_6X114780	1	0.00205828	84.999	2	VK(1)IEAIDKEK	-2.6089	2	41147	41643	0	0	0.994009	1.00599			1.6317	1.72678	0.31652	0.324991	0.609184	0.582581
GWHPARYT011287	116	K	Bet v I/Major latex protein domain-containing protein OS=Lactuca sativa OX=4236 GN=LSAT_6X114780 PE=4 SV=1	LSAT_6X114780	1	1.88411e-07	153.56	3	YETHFVASADGGTIYK(1)HR	0.87198	2	0	65865	21124	0		1.51433	0.485671		1.6317	1.72678	0.31652	0.324991		0.876965	1.53441
GWHPARYT011291	98	K	Proteasome subunit beta OS=Lactuca sativa OX=4236 GN=LSAT_6X110200 PE=3 SV=1	LSAT_6X110200	1	3.48583e-05	92.218	3	DMKPETFASLVSAVLYEK(1)R	-1.2697	2	48096	44227	0	0	1.04191	0.958093			0.982662	0.960521	1.02816	1.02865	1.06029	0.997472
GWHPARYT011317	11	K	serine--tRNA ligase OS=Lactuca sativa OX=4236 GN=LSAT_5X1480 PE=4 SV=1	LSAT_5X1480	1	0.0277841	61.042	2	EDK(1)GHNPEIIR	-0.8686	2	0	0	20843	22595			0.959667	1.04033	1.07034	1.04725	0.935133	0.947285			1.02624	1.09823
GWHPARYT011335	582	K	Nucleotidyltransferase OS=Helianthus annuus OX=4232 GN=USP PE=4 SV=1	USP	1	0.00179239	69.327	2	NK(1)GWTIESVDYK	2.7123	2	28806	26873	0	0	1.03472	0.965283			0.92067	0.96057	1.05171	1.06705	1.12387	1.00491
GWHPARYT011351	91	K	Target of Myb protein 1 OS=Artemisia annua OX=35608 GN=CTI12_AA166080 PE=3 SV=1	CTI12_AA166080	1	0.00195391	51.569	2	DILHDMVK(1)IVK	-1.2555	3	102730	149820	0	56812	0.996212	1.45286		0.550927	0.951765	0.980266	1.03359	1.03438	1.0467	1.48211		0.532614	0.359362
GWHPARYT011381	107	K	Alcohol dehydrogenase OS=Helianthus annuus OX=4232 GN=HanXRQr2_Chr05g0235461 PE=4 SV=1	HanXRQr2_Chr05g0235461	1	3.23336e-10	154.48	3	ECAHCK(1)SEESNMCSLLR	-3.6266	4	21107	24069	51025	57981	0.547587	0.624431	1.32376	1.50422	0.718051	0.715062	1.24428	1.32261	0.762601	0.873254	1.06388	1.13732	1.34873	0.0485863
GWHPARYT011381	130	K	Alcohol dehydrogenase OS=Helianthus annuus OX=4232 GN=HanXRQr2_Chr05g0235461 PE=4 SV=1	HanXRQr2_Chr05g0235461	1	0.000623146	84.309	2	GVMIHDK(1)QSR	-0.22127	3	96650	101840	85047	0	1.02262	1.07753	0.899851		0.718051	0.715062	1.24428	1.32261	1.42416	1.50691	0.72319		0.507802
GWHPARYT011384	325	K	Alcohol dehydrogenase OS=Helianthus annuus OX=4232 GN=ADH1 PE=3 SV=1	ADH1	1	0.00593765	57.888	2	GTFFGNYK(1)PR	-1.6009	3	37276	0	27211	30016	1.18333		0.863814	0.952859	0.996812	1.01508	1.01179	0.976319	1.18711		0.853752	0.975971	0.719184
GWHPARYT011384	236	K	Alcohol dehydrogenase OS=Helianthus annuus OX=4232 GN=ADH1 PE=3 SV=1	ADH1	1	0.00156153	90.263	2	K(1)FGVTDFVNPK	-1.0122	2	22733	21421	0	0	1.02971	0.970286			0.996812	1.01508	1.01179	0.976319	1.03301	0.955867
GWHPARYT011384	317	K	Alcohol dehydrogenase OS=Helianthus annuus OX=4232 GN=ADH1 PE=3 SV=1	ADH1	0.999997	0.00863429	61.042	2	TLK(1)GTFFGNYKPR	-2.3428	1	0	0	10789	0			1		0.996812	1.01508	1.01179	0.976319			0.988352
GWHPARYT011460	567	K	SET domain-containing protein OS=Lactuca sativa OX=4236 GN=LSAT_9X41180 PE=4 SV=1	LSAT_9X41180	1	0.000187509	106.35	2	EEYEEAQGK(1)K	-2.2386	3	6175.7	4961.3	0	0	1.10904	0.890958			1.11404	1.04728	0.867217	0.971458	0.995514	0.850731
GWHPARYT011466	329	K	Putative ribosomal protein 1 OS=Helianthus annuus OX=4232 GN=ARP1 PE=3 SV=1	ARP1	1	0.0109886	67.887	2	DDYLLIK(1)GCCVGPK	0.43084	2	47392	58082	0	0	0.898648	1.10135			0.991832	0.995482	0.981423	1.03126	0.906049	1.10635
GWHPARYT011466	336	K	Putative ribosomal protein 1 OS=Helianthus annuus OX=4232 GN=ARP1 PE=3 SV=1	ARP1	1	0.00797926	88.921	2	GCCVGPK(1)K	-0.82731	3	73162	0	52293	63927	1.15896		0.828373	1.01267	0.991832	0.995482	0.981423	1.03126	1.1685		0.844054	0.981968	0.722337
GWHPARYT011466	66	K	Putative ribosomal protein 1 OS=Helianthus annuus OX=4232 GN=ARP1 PE=3 SV=1	ARP1	0.999982	0.0024371	101.64	2	EVEKPGSK(1)LHK	0.27396	3	0	56702	44383	56086		1.0823	0.84716	1.07054	0.991832	0.995482	0.981423	1.03126		1.08721	0.863196	1.03809	0.954816
GWHPARYT011466	368	K	Putative ribosomal protein 1 OS=Helianthus annuus OX=4232 GN=ARP1 PE=3 SV=1	ARP1	1	0.000137542	83.214	2	FIDTSSK(1)FGHGR	-2.3368	4	78109	20674	70549	79454	1.25584	0.332398	1.13429	1.27747	0.991832	0.995482	0.981423	1.03126	1.26618	0.333907	1.15576	1.23874	2.31132	0.855708
GWHPARYT011466	120	K	Putative ribosomal protein 1 OS=Helianthus annuus OX=4232 GN=ARP1 PE=3 SV=1	ARP1	1	0.020213	79.809	2	FYK(1)NWCK	-2.4029	4	125530	170780	157790	136240	0.850561	1.15716	1.06915	0.923129	0.991832	0.995482	0.981423	1.03126	0.857566	1.16242	1.08938	0.895144	1.0202	0.346727
GWHPARYT011466	227	K	Putative ribosomal protein 1 OS=Helianthus annuus OX=4232 GN=ARP1 PE=3 SV=1	ARP1	1	0.00198816	99.589	2	GK(1)GYEGVVTR	-1.4128	1	0	0	0	64322				1	0.991832	0.995482	0.981423	1.03126				0.969684
GWHPARYT011466	251	K	Putative ribosomal protein 1 OS=Helianthus annuus OX=4232 GN=ARP1 PE=3 SV=1	ARP1	1	1.54683e-08	151.66	2	K(1)VACIGAWHPAR	-0.95735	7	738080	762520	493950	780520	1.06387	1.0991	0.711982	1.12505	0.991832	0.995482	0.981423	1.03126	1.07263	1.10409	0.725459	1.09094	0.832212	0.26489
GWHPARYT011466	155	K	Putative ribosomal protein 1 OS=Helianthus annuus OX=4232 GN=ARP1 PE=3 SV=1	ARP1	1	0.0490303	51.456	2	K(1)YGTVIR	-1.6921	1	10096	0	0	0	1				0.991832	0.995482	0.981423	1.03126	1.00824
GWHPARYT011466	359	K	Putative ribosomal protein 1 OS=Helianthus annuus OX=4232 GN=ARP1 PE=3 SV=1	ARP1	1	0.0511441	53.028	2	LALEEIK(1)LK	-4.0555	1	30581	0	0	0	1				0.991832	0.995482	0.981423	1.03126	1.00824
GWHPARYT011466	361	K	Putative ribosomal protein 1 OS=Helianthus annuus OX=4232 GN=ARP1 PE=3 SV=1	ARP1	1	0.0237781	43.306	2	LK(1)FIDTSSK	0.71994	1	41039	0	0	0	1				0.991832	0.995482	0.981423	1.03126	1.00824
GWHPARYT011520	101	K	Gfo/Idh/MocA-like oxidoreductase N-terminal domain-containing protein OS=Lactuca sativa OX=4236 GN=LSAT_1X5460 PE=4 SV=1	LSAT_1X5460	1	0.00289859	69.201	2	HVLLEK(1)PVALNVK	-2.0361	2	31357	28132	0	0	1.05421	0.945788			1.01708	1.01443	0.974621	0.993866	1.03651	0.932331
GWHPARYT011559	32	K	Ribosomal protein L30e OS=Artemisia annua OX=35608 GN=CTI12_AA179090 PE=3 SV=1	CTI12_AA179090	1	0.00156621	73.305	2	YTLGYK(1)TVLESLR	-1.3887	3	98636	52222	0	50677	1.46827	0.777364		0.754365	0.950124	0.929454	1.03879	1.08163	1.54535	0.836366		0.697434	0.833886
GWHPARYT011582	234	K	Fibronectin type III-like domain-containing protein OS=Lactuca sativa OX=4236 GN=LSAT_1X4321 PE=4 SV=1	LSAT_1X4321	1	0.03262	53.773	2	HFTAYDLDNWK(1)GVNR	1.3514	1	0	0	0	24627				1	0.613109	0.607415	1.36136	1.41812				0.70516
GWHPARYT011582	355	K	Fibronectin type III-like domain-containing protein OS=Lactuca sativa OX=4236 GN=LSAT_1X4321 PE=4 SV=1	LSAT_1X4321	1	0.0597415	53.028	2	NK(1)LPESQVDR	-0.48059	1	0	0	18612	0			1		0.613109	0.607415	1.36136	1.41812			0.734561
GWHPARYT011582	420	K	Fibronectin type III-like domain-containing protein OS=Lactuca sativa OX=4236 GN=LSAT_1X4321 PE=4 SV=1	LSAT_1X4321	1	0.0733428	55.578	2	NSAK(1)LLPLPK	-3.1141	1	0	0	26204	0			1		0.613109	0.607415	1.36136	1.41812			0.734561
GWHPARYT011597	78	K	DUF4057 domain-containing protein OS=Cynara cardunculus var. scolymus OX=59895 GN=Ccrd_022227 PE=4 SV=1	Ccrd_022227	1	0.0044971	97.175	2	RKPCSGYK(1)LK	-3.0206	4	60290	56962	27335	0	1.25094	1.18189	0.567167		0.807378	0.832857	1.19354	1.16622	1.54939	1.41908	0.475197		0.306699
GWHPARYT011601	48	K	peptidylprolyl isomerase OS=Cynara cardunculus var. scolymus OX=59895 GN=Ccrd_014360 PE=4 SV=1	Ccrd_014360	1	0.00575204	63.908	2	DPGQK(1)PFSFK	-0.94222	1	0	27932	0	0		1			0.953489	0.969044	1.05007	1.02739		1.03194
GWHPARYT011601	31	K	peptidylprolyl isomerase OS=Cynara cardunculus var. scolymus OX=59895 GN=Ccrd_014360 PE=4 SV=1	Ccrd_014360	1	7.46875e-11	57.198	3	PVPGQHVTVHCTGFGK(1)NGDLSQK	-1.3127	1	0	0	0	73714				1	0.953489	0.969044	1.05007	1.02739				0.973338
GWHPARYT011602	237	K	Annexin OS=Helianthus annuus OX=4232 GN=ANNAT2 PE=3 SV=1	ANNAT2	1	0.0126651	67.887	2	ATVK(1)CLTYPEK	-1.7275	2	152860	101810	0	0	1.20046	0.799545			1.09006	1.09203	0.894811	0.923105	1.10128	0.732164
GWHPARYT011602	97	K	Annexin OS=Helianthus annuus OX=4232 GN=ANNAT2 PE=3 SV=1	ANNAT2	1	1.42015e-07	175.68	2	DAVLANEATK(1)R	-2.3599	4	172180	145160	83332	81083	1.42961	1.20526	0.691904	0.67323	1.09006	1.09203	0.894811	0.923105	1.3115	1.10369	0.77324	0.729311	0.62519	0.0805397
GWHPARYT011602	280	K	Annexin OS=Helianthus annuus OX=4232 GN=ANNAT2 PE=3 SV=1	ANNAT2	1	0.0323727	56.202	2	IIK(1)EEYQR	-3.1382	3	0	29326	23057	26530		1.11487	0.876548	1.00858	1.09006	1.09203	0.894811	0.923105		1.02092	0.97959	1.09259	1.07021
GWHPARYT011602	178	K	Annexin OS=Helianthus annuus OX=4232 GN=ANNAT2 PE=3 SV=1	ANNAT2	1	0.0100634	87.942	2	ILHQK(1)ISEK	0.72931	3	26986	23839	0	15036	1.22923	1.08588		0.684897	1.09006	1.09203	0.894811	0.923105	1.12767	0.994367		0.74195	0.746153
GWHPARYT011602	182	K	Annexin OS=Helianthus annuus OX=4232 GN=ANNAT2 PE=3 SV=1	ANNAT2	1	0.0063083	66.66	2	ISEK(1)AYNDDDLIR	-2.3097	3	52050	55714	0	36041	1.08585	1.16228		0.751872	1.09006	1.09203	0.894811	0.923105	0.996138	1.06433		0.814504	0.765272
GWHPARYT011602	47	K	Annexin OS=Helianthus annuus OX=4232 GN=ANNAT2 PE=3 SV=1	ANNAT2	1	0.00172077	95.138	2	K(1)SIQHAYAEK	-0.6929	2	0	20975	16442	0		1.12115	0.878852		1.09006	1.09203	0.894811	0.923105		1.02666	0.982165
GWHPARYT011602	131	K	Annexin OS=Helianthus annuus OX=4232 GN=ANNAT2 PE=3 SV=1	ANNAT2	1	2.95424e-06	80.175	2	K(1)SLEEDVAYHTTGDFR	-0.72462	2	19883	23652	0	0	0.913426	1.08657			1.09006	1.09203	0.894811	0.923105	0.837963	0.995004
GWHPARYT011602	256	K	Annexin OS=Helianthus annuus OX=4232 GN=ANNAT2 PE=3 SV=1	ANNAT2	1	7.90024e-05	99.442	2	LAINK(1)QGTDEGAVTR	-0.89028	3	27161	41968	14919	0	0.969482	1.498	0.532517		1.09006	1.09203	0.894811	0.923105	0.889388	1.37176	0.595117		0.669131
GWHPARYT011602	173	K	Annexin OS=Helianthus annuus OX=4232 GN=ANNAT2 PE=3 SV=1	ANNAT2	1	0.0011799	120.65	2	SEAK(1)ILHQK	-1.9055	4	127370	122340	45861	15223	1.63929	1.57455	0.590243	0.195924	1.09006	1.09203	0.894811	0.923105	1.50386	1.44185	0.659629	0.212245	0.292914	0.703507
GWHPARYT011602	198	K	Annexin OS=Helianthus annuus OX=4232 GN=ANNAT2 PE=3 SV=1	ANNAT2	1	2.83208e-05	91.457	2	SK(1)AQINATLNQYK	-2.694	4	47389	48276	27884	35574	1.19125	1.21355	0.700942	0.894252	1.09006	1.09203	0.894811	0.923105	1.09284	1.11128	0.783341	0.968744	0.794265	0.137939
GWHPARYT011602	122	K	Annexin OS=Helianthus annuus OX=4232 GN=ANNAT2 PE=3 SV=1	ANNAT2	1	0.00121855	67.838	2	SSHELLLAK(1)QAYHLR	-3.4659	2	8124.8	11180	0	0	0.841739	1.15826			1.09006	1.09203	0.894811	0.923105	0.772198	1.06065
GWHPARYT011602	169	K	Annexin OS=Helianthus annuus OX=4232 GN=ANNAT2 PE=3 SV=1	ANNAT2	1	6.06709e-16	171.26	2	YEGDEVNMTLAK(1)SEAK	-1.5488	3	11530	65328	18020	0	0.364573	2.06564	0.569784		1.09006	1.09203	0.894811	0.923105	0.334454	1.89156	0.636765		1.90389
GWHPARYT011602	248	K	Annexin OS=Helianthus annuus OX=4232 GN=ANNAT2 PE=3 SV=1	ANNAT2	1	0.0683479	65.156	2	YFEK(1)VLR	0.71659	1	0	29953	0	0		1			1.09006	1.09203	0.894811	0.923105		0.915726
GWHPARYT011649	145	K	aminoacyl-tRNA hydrolase OS=Helianthus annuus OX=4232 GN=HannXRQ_Chr17g0538031 PE=4 SV=1	HannXRQ_Chr17g0538031	1	0.00205488	70.638	3	NLSEK(1)LTHGGITHK	-1.1067	2	19091	18758	0	0	1.0088	0.991202			0.89716	0.996451	1.0965	1.00989	1.12444	0.994732
GWHPARYT011675	79	K	t-SNARE coiled-coil homology domain-containing protein OS=Lactuca sativa OX=4236 GN=LSAT_6X3421 PE=3 SV=1	LSAT_6X3421	1	0.011747	65.879	2	HTADK(1)LQQAR	-4.4327	2	0	18213	0	8802.3		1.34835		0.651653	1.18434	1.14685	0.795562	0.873251		1.1757		0.746238	0.634719
GWHPARYT011675	53	K	t-SNARE coiled-coil homology domain-containing protein OS=Lactuca sativa OX=4236 GN=LSAT_6X3421 PE=3 SV=1	LSAT_6X3421	1	0.0241207	60.324	2	LVNTLGTPK(1)DTPELR	-5.3282	2	25024	24060	0	0	1.01964	0.98036			1.18434	1.14685	0.795562	0.873251	0.860935	0.854831
GWHPARYT011687	165	K	Inositol-tetrakisphosphate 1-kinase OS=Lactuca sativa OX=4236 GN=LSAT_6X80320 PE=3 SV=1	LSAT_6X80320	1	3.87284e-10	108.41	2	SHK(1)MSLIFNHDGLNK	-2.2396	1	0	0	0	10330				1	0.934229	0.983028	1.02475	1.05799				0.94519
GWHPARYT011818	99	K	60S ribosomal protein L37a OS=Lactuca sativa OX=4236 GN=LSAT_4X38201 PE=3 SV=1	LSAT_4X38201	1	0.0273741	56.938	2	AVGIWGCK(1)DCGK	-0.59709	1	0	0	88941	0			1		0.712128	0.736319	1.30895	1.24261			0.763973
GWHPARYT011818	91	K	60S ribosomal protein L37a OS=Lactuca sativa OX=4236 GN=LSAT_4X38201 PE=3 SV=1	LSAT_4X38201	1	0.0164333	65.933	2	K(1)AVGIWGCK	-2.1016	2	22934	0	70012	0	0.493491		1.50651		0.712128	0.736319	1.30895	1.24261	0.69298		1.15093		1.66084
GWHPARYT011830	108	K	Bifunctional inhibitor/plant lipid transfer protein/seed storage helical domain-containing protein OS=Mikania micrantha OX=192012 GN=E3N88_08118 PE=4 SV=1	E3N88_08118	1	0.00116241	69.641	2	VPHHFK(1)CGSITTP	-2.3129	4	115280	120610	86178	146830	0.983412	1.02888	0.735153	1.25255	0.741623	0.780591	1.2643	1.21348	1.32603	1.31808	0.58147	1.0322	0.610806	0.398932
GWHPARYT011830	51	K	Bifunctional inhibitor/plant lipid transfer protein/seed storage helical domain-containing protein OS=Mikania micrantha OX=192012 GN=E3N88_08118 PE=4 SV=1	E3N88_08118	1	0.000186746	108.24	2	VGVNACK(1)PVIYGR	-1.7275	2	0	103870	0	116380		0.943201		1.0568	0.741623	0.780591	1.2643	1.21348		1.20832		0.87088	0.720738
GWHPARYT011883	119	K	Crotonase superfamily OS=Cynara cardunculus var. scolymus OX=59895 GN=Ccrd_005994 PE=3 SV=1	Ccrd_005994	1	0.0716419	43.734	2	K(1)TMSPSEVR	-2.3738	1	0	0	0	7057.6				1	1.14179	1.07929	0.881177	0.897752				1.11389
GWHPARYT011932	83	K	Ribosomal protein L15 OS=Artemisia annua OX=35608 GN=CTI12_AA481080 PE=3 SV=1	CTI12_AA481080	1	0.000742349	58.045	2	GIVYGK(1)PTNQGVTQLK	-4.0487	2	0	0	25757	21436			1.09156	0.90844	0.412012	0.424782	1.55193	1.61127			0.703356	0.563802
GWHPARYT011932	93	K	Ribosomal protein L15 OS=Artemisia annua OX=35608 GN=CTI12_AA481080 PE=3 SV=1	CTI12_AA481080	1	0.00142955	98.895	2	PTNQGVTQLK(1)FQR	-2.4016	2	0	0	39107	44711			0.933141	1.06686	0.412012	0.424782	1.55193	1.61127			0.601277	0.662122
GWHPARYT011932	157	K	Ribosomal protein L15 OS=Artemisia annua OX=35608 GN=CTI12_AA481080 PE=3 SV=1	CTI12_AA481080	1	7.28017e-06	101.45	2	INWICNPVHK(1)HR	-1.1803	3	0	0	42103	43164			0.987557	1.01244	0.412012	0.424782	1.55193	1.61127			0.63634	0.62835
GWHPARYT011970	148	K	SHSP domain-containing protein OS=Lactuca sativa OX=4236 GN=LSAT_3X481 PE=3 SV=1	LSAT_3X481	1	0.00631464	50.519	2	ISVEQNTLIIK(1)GER	-0.76508	1	18906	0	0	0	1				1.40907	1.39804	0.615143	0.577742	0.709687
GWHPARYT012003	319	K	transaldolase OS=Mikania micrantha OX=192012 GN=E3N88_26913 PE=3 SV=1	E3N88_26913	1	0.0638352	40.502	2	SK(1)LMVASIR	-2.2712	1	0	88792	0	0		1			1.16747	1.18752	0.810827	0.834177		0.84209
GWHPARYT012014	437	K	Heat shock chaperonin-binding, tetratricopeptide-like helical domain superfamily OS=Helianthus annuus OX=4232 GN=Hop1 PE=4 SV=1	Hop1	1	1.81713e-14	163.25	2	AACYTK(1)LGAMPEGLK	-1.8507	7	98557	103840	33713	33589	1.46173	1.54009	0.500009	0.49817	1.15638	1.16799	0.830167	0.845457	1.26405	1.31858	0.602299	0.589232	0.461676	0.0453553
GWHPARYT012014	274	K	Heat shock chaperonin-binding, tetratricopeptide-like helical domain superfamily OS=Helianthus annuus OX=4232 GN=Hop1 PE=4 SV=1	Hop1	1	0.000447275	63.766	2	DFDTAIEK(1)YTK	-2.4019	1	0	18668	0	0		1			1.15638	1.16799	0.830167	0.845457		0.856171
GWHPARYT012014	426	K	Heat shock chaperonin-binding, tetratricopeptide-like helical domain superfamily OS=Helianthus annuus OX=4232 GN=Hop1 PE=4 SV=1	Hop1	1	0.00459118	70.389	2	DPK(1)TYSNR	-0.42244	1	23646	0	0	0	1				1.15638	1.16799	0.830167	0.845457	0.864764
GWHPARYT012014	403	K	Heat shock chaperonin-binding, tetratricopeptide-like helical domain superfamily OS=Helianthus annuus OX=4232 GN=Hop1 PE=4 SV=1	Hop1	1	0.00298597	94.791	2	GNEYFK(1)EQK	-3.9536	2	0	45378	0	18268		1.42595		0.57405	1.15638	1.16799	0.830167	0.845457		1.22086		0.678982	0.556152
GWHPARYT012014	496	K	Heat shock chaperonin-binding, tetratricopeptide-like helical domain superfamily OS=Helianthus annuus OX=4232 GN=Hop1 PE=4 SV=1	Hop1	1	3.15529e-06	104.86	2	HDPQNQELK(1)DGVR	-1.546	4	104770	111170	65290	64282	1.21292	1.28702	0.755864	0.744194	1.15638	1.16799	0.830167	0.845457	1.04889	1.10191	0.910496	0.880227	0.833438	0.0587376
GWHPARYT012014	177	K	Heat shock chaperonin-binding, tetratricopeptide-like helical domain superfamily OS=Helianthus annuus OX=4232 GN=Hop1 PE=4 SV=1	Hop1	1	2.51828e-09	137.89	2	NPSNLNLYLK(1)DQR	-1.5036	4	63932	45192	36164	38761	1.38946	0.982173	0.785965	0.842406	1.15638	1.16799	0.830167	0.845457	1.20155	0.840908	0.946755	0.996392	0.986422	0.284554
GWHPARYT012014	66	K	Heat shock chaperonin-binding, tetratricopeptide-like helical domain superfamily OS=Helianthus annuus OX=4232 GN=Hop1 PE=4 SV=1	Hop1	1	0.0135971	51.454	2	TVELK(1)PDWSK	-2.2685	1	0	124300	0	0		1			1.15638	1.16799	0.830167	0.845457		0.856171
GWHPARYT012014	71	K	Heat shock chaperonin-binding, tetratricopeptide-like helical domain superfamily OS=Helianthus annuus OX=4232 GN=Hop1 PE=4 SV=1	Hop1	1	4.81451e-09	114.35	2	TVELKPDWSK(1)GYSR	-1.4858	5	708170	537800	312310	0	1.36337	1.03537	0.601259		1.15638	1.16799	0.830167	0.845457	1.17899	0.886456	0.724263		0.614307
GWHPARYT012014	307	K	Heat shock chaperonin-binding, tetratricopeptide-like helical domain superfamily OS=Helianthus annuus OX=4232 GN=Hop1 PE=4 SV=1	Hop1	1	0.000233239	130.65	2	YDECIK(1)DCDK	-1.6835	6	134980	153790	102810	121400	1.05252	1.19919	0.801669	0.946626	1.15638	1.16799	0.830167	0.845457	0.910179	1.02671	0.965671	1.11966	1.07575	0.0194327
GWHPARYT012014	311	K	Heat shock chaperonin-binding, tetratricopeptide-like helical domain superfamily OS=Helianthus annuus OX=4232 GN=Hop1 PE=4 SV=1	Hop1	0.99678	0.00171163	58.045	2	YDECIK(0.003)DCDK(0.997)AVER	-2.5557	4	51075	51470	36872	34845	1.17237	1.18144	0.846358	0.79983	1.15638	1.16799	0.830167	0.845457	1.01383	1.01151	1.0195	0.946033	0.970432	0.0512497
GWHPARYT012024	100	K	Cysteine alpha-hairpin motif superfamily OS=Cynara cardunculus var. scolymus OX=59895 GN=Ccrd_016554 PE=4 SV=1	Ccrd_016554	1	2.87942e-05	135.5	2	STLHESEK(1)VVK	-0.22108	3	145690	130550	100620	0	1.15977	1.03925	0.800987		0.985438	0.973789	1.01694	1.02383	1.17691	1.06722	0.787642		0.669248
GWHPARYT012024	49	K	Cysteine alpha-hairpin motif superfamily OS=Cynara cardunculus var. scolymus OX=59895 GN=Ccrd_016554 PE=4 SV=1	Ccrd_016554	1	0.000109693	94.119	2	STQK(1)EITDDFQTHK	-2.611	1	7759.5	0	0	0	1				0.985438	0.973789	1.01694	1.02383	1.01478
GWHPARYT012029	222	K	Amine oxidase OS=Lactuca sativa OX=4236 GN=LSAT_6X90041 PE=3 SV=1	LSAT_6X90041	1	0.0199086	61.194	2	LIK(1)VQCYSMK	-4.6743	1	33726	0	0	0	1				0.987587	0.950962	1.04406	1.01739	1.01257
GWHPARYT012047	767	K	DUF659 domain-containing protein OS=Lactuca sativa OX=4236 GN=LSAT_3X3580 PE=4 SV=1	LSAT_3X3580	1	0.0346433	44.82	2	MIFIAAHSK(1)LER	-1.3664	1	0	11579	0	0		1			1.018	0.86653	1.06003	1.05544		1.15403
GWHPARYT012056	110	K	Miraculin OS=Artemisia annua OX=35608 GN=CTI12_AA251040 PE=3 SV=1	CTI12_AA251040	1	1.94377e-35	200.96	2	FSAATTCAK(1)STVWK	-3.0472	4	298120	293520	225650	214590	1.15564	1.13781	0.874714	0.831841	1.00371	1.02148	0.974834	0.99998	1.15137	1.11388	0.897296	0.831857	0.763069	0.0301362
GWHPARYT012056	115	K	Miraculin OS=Artemisia annua OX=35608 GN=CTI12_AA251040 PE=3 SV=1	CTI12_AA251040	1	2.60972e-07	124.69	2	STVWK(1)LAYDESTTK	-0.55679	3	119070	118060	39710	0	1.29031	1.27937	0.430321		1.00371	1.02148	0.974834	0.99998	1.28554	1.25247	0.44143		0.34338
GWHPARYT012056	149	K	Miraculin OS=Artemisia annua OX=35608 GN=CTI12_AA251040 PE=3 SV=1	CTI12_AA251040	1	0.0164357	75.474	2	IEK(1)YEYDYK	-0.5706	1	0	15845	0	0		1			1.00371	1.02148	0.974834	0.99998		0.978974
GWHPARYT012056	101	K	Miraculin OS=Artemisia annua OX=35608 GN=CTI12_AA251040 PE=3 SV=1	CTI12_AA251040	1	0.00145479	46.276	2	ISTDHNIK(1)FSAATTCAK	-3.1022	1	0	0	0	25605				1	1.00371	1.02148	0.974834	0.99998				1.00002
GWHPARYT012056	193	K	Miraculin OS=Artemisia annua OX=35608 GN=CTI12_AA251040 PE=3 SV=1	CTI12_AA251040	1	0.00105589	67.887	2	LALSEAPLK(1)VMFR	-5.1909	3	49566	48705	0	29427	1.16445	1.14422		0.691326	1.00371	1.02148	0.974834	0.99998	1.16015	1.12016		0.69134	0.617177
GWHPARYT012108	181	K	dTDP-4-dehydrorhamnose reductase OS=Cynara cardunculus var. scolymus OX=59895 GN=Ccrd_006088 PE=4 SV=1	Ccrd_006088	1	0.0240244	90.142	2	NFITK(1)ITR	-0.50677	1	0	34442	0	0		1			1.13354	1.13341	0.848031	0.885014		0.882293
GWHPARYT012108	81	K	dTDP-4-dehydrorhamnose reductase OS=Cynara cardunculus var. scolymus OX=59895 GN=Ccrd_006088 PE=4 SV=1	Ccrd_006088	1	0.000703309	61.503	3	PNVDWCESHK(1)VETIR	1.5394	4	24682	15136	0	0	1.23974	0.760259			1.13354	1.13341	0.848031	0.885014	1.09368	0.670772
GWHPARYT012111	310	K	Hydroxymethylglutaryl-CoA synthase OS=Platycodon grandiflorus OX=94286 PE=2 SV=1	--	1	3.0086e-05	95.263	2	ASQQVAK(1)SLYDEK	-3.7269	2	28330	25879	0	0	1.04521	0.954786			1.21253	1.21164	0.785651	0.790182	0.862012	0.788012
GWHPARYT012111	303	K	Hydroxymethylglutaryl-CoA synthase OS=Platycodon grandiflorus OX=94286 PE=2 SV=1	--	1	0.000333025	104.04	2	DLEK(1)ASQQVAK	-1.0506	2	76808	86315	0	0	0.941719	1.05828			1.21253	1.21164	0.785651	0.790182	0.776658	0.873429
GWHPARYT012152	153	K	UDP-glucose 4-epimerase OS=Lactuca sativa OX=4236 GN=LSAT_3X8340 PE=3 SV=1	LSAT_3X8340	1	0.0536051	43.272	2	LK(1)AMNPYGR	-1.9716	1	0	0	0	15313				1	0.914378	0.955426	1.04775	1.08245				0.923833
GWHPARYT012154	170	K	Thaumatin OS=Cynara cardunculus var. scolymus OX=59895 GN=Ccrd_002762 PE=4 SV=1	Ccrd_002762	1	1.83412e-128	301.45	3	APGGCNNPCTVFK(1)TDQYCCNSGNCQPTDFSR	0.37683	4	1332200	1135100	335520	379600	1.67445	1.42671	0.421717	0.477121	1.27197	1.36863	0.688065	0.671335	1.31643	1.04244	0.612902	0.710705	0.573677	0.266476
GWHPARYT012170	63	K	ATP-dependent RNA helicase OS=Mikania micrantha OX=192012 GN=E3N88_16741 PE=3 SV=1	E3N88_16741	1	0.0333147	54.436	2	LLQQEK(1)QLYQAR	-5.3673	1	0	0	118840	0			1
GWHPARYT012174	179	K	Short-chain dehydrogenase/reductase OS=Artemisia annua OX=35608 GN=CTI12_AA350170 PE=3 SV=1	CTI12_AA350170	1	0.000931248	58.313	2	HGQLK(1)LIHNEK	-4.4064	3	7334.3	6116.2	0	2275	1.39919	1.16681		0.434008	1.05808	1.08031	0.926929	0.934681	1.32238	1.08007		0.464339	0.429917
GWHPARYT012202	345	K	Glutathione peroxidase OS=Helianthus annuus OX=4232 GN=GPX4 PE=3 SV=1	GPX4	1	7.54903e-05	106.97	2	FK(1)AEYPIFDK	-2.7316	2	669020	725320	0	0	0.959622	1.04038			1.23782	1.26635	0.749928	0.745897	0.775251	0.821554
GWHPARYT012202	381	K	Glutathione peroxidase OS=Helianthus annuus OX=4232 GN=GPX4 PE=3 SV=1	GPX4	1	0.0421689	45.17	2	GGFLGDSIK(1)WNFSK	-0.55131	1	13793	0	0	0	1				1.23782	1.26635	0.749928	0.745897	0.80787
GWHPARYT012202	386	K	Glutathione peroxidase OS=Helianthus annuus OX=4232 GN=GPX4 PE=3 SV=1	GPX4	1	0.0156592	62.705	2	WNFSK(1)FLVDK	-2.9207	1	102510	0	0	0	1				1.23782	1.26635	0.749928	0.745897	0.80787
GWHPARYT012202	410	K	Glutathione peroxidase OS=Helianthus annuus OX=4232 GN=GPX4 PE=3 SV=1	GPX4	1	0.00869942	65.421	2	YAPTTSPLSIEK(1)DIK	-0.90565	1	21687	0	0	0	1				1.23782	1.26635	0.749928	0.745897	0.80787
GWHPARYT012235	284	K	Caffeate O-methyltransferase (COMT) family OS=Cynara cardunculus var. scolymus OX=59895 GN=Ccrd_023910 PE=3 SV=1	Ccrd_023910	1	0.00900063	83.775	2	NCYK(1)ALPANGK	-1.5726	1	0	0	9157.6	0			1		1.0413	1.04495	0.952782	0.960967			1.04956
GWHPARYT012251	390	K	Band 7 protein OS=Cynara cardunculus var. scolymus OX=59895 GN=Ccrd_023906 PE=3 SV=1	Ccrd_023906	1	7.90024e-05	76.23	2	STSGK(1)SYGESHSVDK	-4.0962	3	8984.7	8981.1	4584	0	1.19531	1.19484	0.60985		1.04037	1.01871	0.993319	0.947607	1.14894	1.17289	0.613952		0.534366
GWHPARYT012265	267	K	Sulfonylurea receptor, P-loop containing nucleoside triphosphate hydrolase OS=Artemisia annua OX=35608 GN=CTI12_AA388950 PE=4 SV=1	CTI12_AA388950	1	0.0722202	53.517	2	QLIICK(1)GEALIK	-3.3443	1	0	0	49833	0			1
GWHPARYT012274	122	K	60S ribosomal protein L13 OS=Mikania micrantha OX=192012 GN=E3N88_27192 PE=3 SV=1	E3N88_27192	1	0.0245816	60.892	2	AK(1)LVVFPR	-1.7922	3	17850	47880	0	20294	0.622501	1.66977		0.707733	0.94769	0.924993	1.0592	1.06812	0.656861	1.80517		0.662599	0.367057
GWHPARYT012274	88	K	60S ribosomal protein L13 OS=Mikania micrantha OX=192012 GN=E3N88_27192 PE=3 SV=1	E3N88_27192	1	0.00544711	57.279	2	K(1)LAPTIGISVDHR	-2.9884	1	0	50798	0	0		1			0.94769	0.924993	1.0592	1.06812		1.08109
GWHPARYT012296	6	K	NADH dehydrogenase [ubiquinone] 1 alpha subcomplex subunit 12 OS=Cynara cardunculus var. scolymus OX=59895 GN=Ccrd_001544 PE=3 SV=1	Ccrd_001544	1	0.000604973	58.338	2	ASVVK(1)NVWNTIR	6.3015	2	16365	19897	0	0	0.902598	1.0974			1.10759	1.12478	0.861166	0.906468	0.814923	0.97566
GWHPARYT012302	154	K	P-loop containing nucleoside triphosphate hydrolases superfamily protein OS=Artemisia annua OX=35608 GN=CTI12_AA070150 PE=4 SV=1	CTI12_AA070150	1	0.00319074	61.23	2	LAQQQAQIK(1)SQMAR	-1.367	1	7397.6	0	0	0	1				1.20013	1.12513	0.786786	0.887961	0.833245
GWHPARYT012312	7	K	RRM domain-containing protein OS=Mikania micrantha OX=192012 GN=E3N88_21745 PE=4 SV=1	E3N88_21745	1	9.46046e-05	76.831	2	TVK(1)VCNVSLGASEQDIK	-0.76932	1	0	0	15055	0			1		0.986886	0.943882	1.04647	1.02276			0.955594
GWHPARYT012320	86	K	Bet v I/Major latex protein domain-containing protein OS=Mikania micrantha OX=192012 GN=E3N88_24493 PE=4 SV=1	E3N88_24493	1	0.000232526	97.084	2	IK(1)ETELIEGGFK	-1.9611	2	88352	91482	0	0	0.982595	1.0174			1.10733	1.07947	0.907956	0.905246	0.887358	0.942503
GWHPARYT012382	325	K	O-methyltransferase COMT-type, S-adenosyl-L-methionine-dependent methyltransferase OS=Helianthus annuus OX=4232 GN=7OMT PE=3 SV=1	7OMT	1	0.0452077	51.531	2	K(1)ILDGAGFPR	1.1883	1	0	0	27172	0			1		0.615962	0.634461	1.36395	1.38563			0.733167
GWHPARYT012382	81	K	O-methyltransferase COMT-type, S-adenosyl-L-methionine-dependent methyltransferase OS=Helianthus annuus OX=4232 GN=7OMT PE=3 SV=1	7OMT	1	0.000375761	66.888	3	K(1)VFDEFPHSDTETVYGLNHSSK	-0.6243	1	0	0	27712	0			1		0.615962	0.634461	1.36395	1.38563			0.733167
GWHPARYT012382	144	K	O-methyltransferase COMT-type, S-adenosyl-L-methionine-dependent methyltransferase OS=Helianthus annuus OX=4232 GN=7OMT PE=3 SV=1	7OMT	1	3.33095e-10	148.57	2	SILEGGTAFHK(1)AHGR	-6.5111	7	25098	22067	56867	56276	0.626244	0.550615	1.41894	1.4042	0.615962	0.634461	1.36395	1.38563	1.01669	0.867847	1.04032	1.0134	1.09548	0.0932555
GWHPARYT012441	284	K	12-oxophytodienoate reductase 11 OS=Artemisia annua OX=35608 GN=CTI12_AA450280 PE=3 SV=1	CTI12_AA450280	1	0.0629314	51.872	2	MK(1)TVGEK	-1.0398	1	0	31140	0	0		1			1.56376	1.57084	0.436409	0.428989		0.636601
GWHPARYT012512	36	K	Peroxidase OS=Artemisia annua OX=35608 GN=CTI12_AA355850 PE=3 SV=1	CTI12_AA355850	1	0.00183926	82.822	2	MGFYSTSCPK(1)AEK	0.56866	1	0	0	54560	0			1				0.964556	1.03544			1.03675
GWHPARYT012618	55	K	EF-hand domain-containing protein OS=Mikania micrantha OX=192012 GN=E3N88_18685 PE=4 SV=1	E3N88_18685	1	0.0114784	47.915	2	FK(1)QLDLDCDGK	-0.256	1	0	20867	0	0		1			1.15911	1.13626	0.868106	0.836525		0.880084
GWHPARYT012618	229	K	EF-hand domain-containing protein OS=Mikania micrantha OX=192012 GN=E3N88_18685 PE=4 SV=1	E3N88_18685	1	0.0126808	72.846	2	K(1)VAESVAQHLK	2.9213	1	10757	0	0	0	1				1.15911	1.13626	0.868106	0.836525	0.862728
GWHPARYT015608	70	K	Putative ribosomal protein S8 OS=Helianthus annuus OX=4232 GN=HannXRQ_Chr06g0175811 PE=3 SV=1	HannXRQ_Chr06g0175811	1	2.64461e-09	143.22	2	LNK(1)CGVISPR	-0.33274	4	159360	106400	148280	168990	1.09332	0.72998	1.01731	1.15939	0.892924	0.979631	1.05218	1.07526	1.22443	0.745158	0.966854	1.07824	1.11832	0.415646
GWHPARYT015608	18	K	Putative ribosomal protein S8 OS=Helianthus annuus OX=4232 GN=HannXRQ_Chr06g0175811 PE=3 SV=1	HannXRQ_Chr06g0175811	1	0.0524266	68.49	2	TMYNAEK(1)R	-1.7719	1	0	0	0	22205				1	0.892924	0.979631	1.05218	1.07526				0.930005
GWHPARYT012648	141	K	Uricase OS=Artemisia annua OX=35608 GN=CTI12_AA045370 PE=3 SV=1	CTI12_AA045370	1	0.00157146	90.263	2	HTTEVVVK(1)K	0.039039	3	14019	10970	0	11390	1.15608	0.904643		0.939278	0.916544	0.900594	1.07654	1.10632	1.26135	1.0045		0.849009	0.845209
GWHPARYT018386	32	K	Histone H4 OS=Helianthus annuus OX=4232 GN=HannXRQ_Chr12g0370071 PE=3 SV=1	HannXRQ_Chr12g0370071	1	3.16356e-09	122.2	2	DNIQGITK(1)PAIR	-2.6157	4	70262	67182	49017	51643	1.18036	1.12862	0.823455	0.86757	1.1372	1.0971	0.877306	0.888393	1.03795	1.02873	0.938618	0.976562	0.926796	0.0343276
GWHPARYT018386	92	K	Histone H4 OS=Helianthus annuus OX=4232 GN=HannXRQ_Chr12g0370071 PE=3 SV=1	HannXRQ_Chr12g0370071	1	0.00101199	57.042	2	TVTAMDVVYALK(1)R	1.4982	3	3287.2	14819	0	14968	0.298166	1.34416		1.35767	1.1372	1.0971	0.877306	0.888393	0.262193	1.22519		1.52824	1.24734
GWHPARYT012678	381	K	Delta l-pyrroline-5-carboxylate synthetase OS=Artemisia annua OX=35608 GN=CTI12_AA405270 PE=3 SV=1	CTI12_AA405270	1	2.03116e-09	134.13	2	GVEQGPQIDTK(1)QFDK	-2.3784	4	71551	64878	50938	66634	1.12678	1.0217	0.80217	1.04935	1.02787	1.05334	0.956351	0.962437	1.09623	0.969955	0.838782	1.0903	0.944613	0.268683
GWHPARYT012678	273	K	Delta l-pyrroline-5-carboxylate synthetase OS=Artemisia annua OX=35608 GN=CTI12_AA405270 PE=3 SV=1	CTI12_AA405270	1	0.00324026	50.621	2	HMDVDK(1)LAFTGSTDSGK	-2.1712	1	0	28993	0	0		1			1.02787	1.05334	0.956351	0.962437		0.949357
GWHPARYT012678	292	K	Delta l-pyrroline-5-carboxylate synthetase OS=Artemisia annua OX=35608 GN=CTI12_AA405270 PE=3 SV=1	CTI12_AA405270	0.960004	0.0050704	43.865	3	IVLGLAAK(0.96)SNLK(0.04)PVTLELGGK	-0.37673	1	0	29646	0	0		1			1.02787	1.05334	0.956351	0.962437		0.949357
GWHPARYT012695	199	K	Formate dehydrogenase, mitochondrial OS=Helianthus annuus OX=4232 GN=FDH PE=3 SV=1	FDH	1	1.70363e-14	160.81	2	AYDLEGK(1)TVGTVGAGR	-3.0522	3	133180	95553	118150	0	1.1518	0.826385	1.02181		0.868088	0.88207	1.11376	1.13608	1.32682	0.93687	0.917443		0.691458
GWHPARYT012695	83	K	Formate dehydrogenase, mitochondrial OS=Helianthus annuus OX=4232 GN=FDH PE=3 SV=1	FDH	1	2.08569e-21	147.01	3	DWLESQGHQYIVTDDK(1)EGPNCELEK	1.4559	1	56134	0	0	0	1				0.868088	0.88207	1.11376	1.13608	1.15196
GWHPARYT012695	211	K	Formate dehydrogenase, mitochondrial OS=Helianthus annuus OX=4232 GN=FDH PE=3 SV=1	FDH	1	0.0024472	100.84	2	IGK(1)LLLQR	-3.456	4	157590	153930	143240	77248	1.18487	1.15735	1.07698	0.580803	0.868088	0.88207	1.11376	1.13608	1.36492	1.31208	0.966971	0.511235	0.549041	0.410594
GWHPARYT012695	231	K	Formate dehydrogenase, mitochondrial OS=Helianthus annuus OX=4232 GN=FDH PE=3 SV=1	FDH	1	0.000377099	98.328	2	IK(1)MDPELESQTGAK	-2.0123	4	206710	189000	200860	217520	1.01566	0.928644	0.986918	1.06878	0.868088	0.88207	1.11376	1.13608	1.17	1.0528	0.886111	0.94076	0.82547	0.116685
GWHPARYT012695	282	K	Formate dehydrogenase, mitochondrial OS=Helianthus annuus OX=4232 GN=FDH PE=3 SV=1	FDH	1	0.000262428	99.34	2	K(1)GVLIVNNAR	-0.97422	4	75306	67433	55950	73893	1.10508	0.989544	0.821037	1.08434	0.868088	0.88207	1.11376	1.13608	1.273	1.12184	0.737174	0.954461	0.714941	0.268736
GWHPARYT012695	38	K	Formate dehydrogenase, mitochondrial OS=Helianthus annuus OX=4232 GN=FDH PE=3 SV=1	FDH	1	0.0156203	72.042	2	K(1)IVGVFYK	-4.1234	4	112600	96737	103010	94737	1.10641	0.950536	1.01217	0.930884	0.868088	0.88207	1.11376	1.13608	1.27453	1.07762	0.908788	0.819384	0.736701	0.0454268
GWHPARYT012695	218	K	Formate dehydrogenase, mitochondrial OS=Helianthus annuus OX=4232 GN=FDH PE=3 SV=1	FDH	1	2.3081e-14	167.59	2	LK(1)PFNCNLLYHDR	0.19202	12	507750	432830	464390	416890	1.11479	0.950304	1.0196	0.915306	0.868088	0.88207	1.11376	1.13608	1.28419	1.07736	0.915451	0.805672	0.730342	0.0338518
GWHPARYT012700	187	K	GroES-like superfamily, alcohol dehydrogenase, zinc-binding type 1 OS=Helianthus annuus OX=4232 GN=ENOXC PE=3 SV=1	ENOXC	1	1.64908e-09	127.62	2	VAATSSTGK(1)LEFLK	-1.0764	2	156700	150160	0	0	1.02131	0.978687			1.02369	1.0465	0.968446	0.961363	0.997676	0.935201
GWHPARYT012700	80	K	GroES-like superfamily, alcohol dehydrogenase, zinc-binding type 1 OS=Helianthus annuus OX=4232 GN=ENOXC PE=3 SV=1	ENOXC	1	0.01839	66.664	2	VGSQVK(1)HLK	-0.14171	3	31250	30521	0	23628	1.09779	1.07218		0.830033	1.02369	1.0465	0.968446	0.961363	1.07238	1.02454		0.863392	0.842713
GWHPARYT012700	47	K	GroES-like superfamily, alcohol dehydrogenase, zinc-binding type 1 OS=Helianthus annuus OX=4232 GN=ENOXC PE=3 SV=1	ENOXC	1	1.74317e-09	168.43	2	VVAAALNPIDFK(1)R	-2.3036	4	95904	124700	43655	49522	1.22256	1.58964	0.556503	0.631294	1.02369	1.0465	0.968446	0.961363	1.19427	1.51901	0.574635	0.656665	0.45673	0.0756501
GWHPARYT012718	187	K	UspA domain-containing protein OS=Lactuca sativa OX=4236 GN=LSAT_4X182780 PE=4 SV=1	LSAT_4X182780	1	0.0046817	94.804	2	EVICHEVK(1)R	-0.80492	1	0	0	33279	0			1		0.941105	1.03342	1.01918	1.00629			0.98118
GWHPARYT012741	453	K	Isocitrate dehydrogenase [NADP] OS=Lactuca sativa OX=4236 GN=LSAT_4X183301 PE=3 SV=1	LSAT_4X183301	1	0.00211735	56.08	2	DLAILIHGPK(1)VSR	-0.041184	2	33952	24037	0	0	1.17098	0.829019			1.06719	1.06193	0.916639	0.95424	1.09725	0.780674
GWHPARYT012741	196	K	Isocitrate dehydrogenase [NADP] OS=Lactuca sativa OX=4236 GN=LSAT_4X183301 PE=3 SV=1	LSAT_4X183301	1	0.0569177	56.014	2	K(1)PICIGR	-1.1894	1	0	0	14746	0			1		1.06719	1.06193	0.916639	0.95424			1.09094
GWHPARYT012770	74	K	Protein kinase domain-containing protein OS=Mikania micrantha OX=192012 GN=E3N88_02691 PE=4 SV=1	E3N88_02691	1	0.013997	57.279	2	AVEDMDHSEK(1)TYK	-0.38944	3	4608	6036.5	0	4284.9	0.925958	1.21301		0.861033	0.873038	0.864414	1.10398	1.15856	1.06062	1.40327		0.743189	0.529611
GWHPARYT012770	437	K	Protein kinase domain-containing protein OS=Mikania micrantha OX=192012 GN=E3N88_02691 PE=4 SV=1	E3N88_02691	1	0.00077842	66.953	2	LVHVVEK(1)LQCR	-1.3146	2	23571	0	25632	0	0.958112		1.04189		0.873038	0.864414	1.10398	1.15856	1.09745		0.943753		0.859954
GWHPARYT012779	197	K	NADH dehydrogenase [ubiquinone] flavoprotein 1, mitochondrial OS=Artemisia annua OX=35608 GN=CTI12_AA081620 PE=3 SV=1	CTI12_AA081620	1	0.0555596	40.224	2	K(1)EAYAAGLLGK	-5.0767	1	0	0	20050	0			1		1.00375	0.99433	0.983554	1.01837			1.01672
GWHPARYT012779	398	K	NADH dehydrogenase [ubiquinone] flavoprotein 1, mitochondrial OS=Artemisia annua OX=35608 GN=CTI12_AA081620 PE=3 SV=1	CTI12_AA081620	1	7.24684e-05	58.061	3	LSYFYK(1)HESCGQCTPCR	-0.12312	1	0	0	19883	0			1		1.00375	0.99433	0.983554	1.01837			1.01672
GWHPARYT012786	3	K	60S ribosomal protein L38 OS=Lactuca sativa OX=4236 GN=LSAT_3X22520 PE=3 SV=1	LSAT_3X22520	1	0.0110663	78.932	2	PK(1)QIHEIK	-1.2605	1	15405	0	0	0	1
GWHPARYT012824	754	K	Sieve element occlusion N-terminal domain-containing protein OS=Lactuca sativa OX=4236 GN=LSAT_2X91021 PE=4 SV=1	LSAT_2X91021	1	0.000390288	92.593	2	ADDQDPVMQEIK(1)K	0.15009	2	36464	36387	0	0	1.00106	0.998943			1.02393	1.02636	0.970157	0.979552	0.977661	0.973286
GWHPARYT012824	812	K	Sieve element occlusion N-terminal domain-containing protein OS=Lactuca sativa OX=4236 GN=LSAT_2X91021 PE=4 SV=1	LSAT_2X91021	1	0.00124767	52.662	3	EYQSK(1)LHVASHTCCR	0.05452	2	29737	32957	0	0	0.948639	1.05136			1.02393	1.02636	0.970157	0.979552	0.926469	1.02436
GWHPARYT012824	584	K	Sieve element occlusion N-terminal domain-containing protein OS=Lactuca sativa OX=4236 GN=LSAT_2X91021 PE=4 SV=1	LSAT_2X91021	1	0.0217286	51.872	2	FVPEK(1)WHFR	-0.30073	1	0	94031	0	0		1			1.02393	1.02636	0.970157	0.979552		0.974316
GWHPARYT012824	807	K	Sieve element occlusion N-terminal domain-containing protein OS=Lactuca sativa OX=4236 GN=LSAT_2X91021 PE=4 SV=1	LSAT_2X91021	1	0.00180456	93.649	2	GFETAFK(1)EYQSK	-0.41124	1	68298	0	0	0	1				1.02393	1.02636	0.970157	0.979552	0.976629
GWHPARYT012824	742	K	Sieve element occlusion N-terminal domain-containing protein OS=Lactuca sativa OX=4236 GN=LSAT_2X91021 PE=4 SV=1	LSAT_2X91021	1	0.000504789	84.266	2	K(1)ADDQDPVMQEIK	-2.6364	2	25675	24358	0	0	1.02632	0.973677			1.02393	1.02636	0.970157	0.979552	1.00234	0.94867
GWHPARYT012824	671	K	Sieve element occlusion N-terminal domain-containing protein OS=Lactuca sativa OX=4236 GN=LSAT_2X91021 PE=4 SV=1	LSAT_2X91021	1	0.0585015	58.687	2	K(1)FTNTAR	1.1032	2	12584	0	6359.9	0	1.32855		0.671446		1.02393	1.02636	0.970157	0.979552	1.2975		0.6921		0.533408
GWHPARYT012824	496	K	Sieve element occlusion N-terminal domain-containing protein OS=Lactuca sativa OX=4236 GN=LSAT_2X91021 PE=4 SV=1	LSAT_2X91021	1	4.71292e-10	148.62	2	K(1)NVLLLISGLDISR	-0.56449	2	22201	0	11270	0	1.32658		0.673419		1.02393	1.02636	0.970157	0.979552	1.29558		0.694134		0.535772
GWHPARYT012841	258	K	Succinate dehydrogenase [ubiquinone] iron-sulfur subunit, mitochondrial OS=Cynara cardunculus var. scolymus OX=59895 GN=Ccrd_005119 PE=3 SV=1	Ccrd_005119	1	0.0725565	61.48	2	ACPK(1)GLNPGK	-1.0833	1	0	0	0	121990				1	1.05406	1.07366	0.932799	0.939477				1.06442
GWHPARYT012841	264	K	Succinate dehydrogenase [ubiquinone] iron-sulfur subunit, mitochondrial OS=Cynara cardunculus var. scolymus OX=59895 GN=Ccrd_005119 PE=3 SV=1	Ccrd_005119	1	0.00129822	78.043	2	GLNPGK(1)QIQNIK	-0.31051	4	66507	101080	85878	84951	0.786098	1.19474	1.01506	1.0041	1.05406	1.07366	0.932799	0.939477	0.745779	1.11277	1.08819	1.06879	1.2098	0.291456
GWHPARYT012841	270	K	Succinate dehydrogenase [ubiquinone] iron-sulfur subunit, mitochondrial OS=Cynara cardunculus var. scolymus OX=59895 GN=Ccrd_005119 PE=3 SV=1	Ccrd_005119	1	0.00911972	87.942	2	QIQNIK(1)HLEK	-2.2826	1	0	0	0	16057				1	1.05406	1.07366	0.932799	0.939477				1.06442
GWHPARYT012841	86	K	Succinate dehydrogenase [ubiquinone] iron-sulfur subunit, mitochondrial OS=Cynara cardunculus var. scolymus OX=59895 GN=Ccrd_005119 PE=3 SV=1	Ccrd_005119	1	0.00363918	58.794	2	IK(1)NEVDPTLTFR	-2.1677	3	0	86409	59124	56640		1.2822	0.877328	0.840468	1.05406	1.07366	0.932799	0.939477		1.19424	0.940532	0.894613	0.749109
GWHPARYT012841	162	K	Succinate dehydrogenase [ubiquinone] iron-sulfur subunit, mitochondrial OS=Cynara cardunculus var. scolymus OX=59895 GN=Ccrd_005119 PE=3 SV=1	Ccrd_005119	1	0.0717557	50.834	2	SIEPWLK(1)R	-3.7552	1	0	0	19907	0			1		1.05406	1.07366	0.932799	0.939477			1.07204
GWHPARYT012865	6	K	Glucose-6-phosphate 1-dehydrogenase OS=Helianthus annuus OX=4232 GN=G6PD PE=3 SV=1	G6PD	1	0.00731492	68.108	2	AADGK(1)WCIEK	-0.75567	2	651330	589910	0	0	1.04948	0.950517			0.941386	0.955432	1.049	1.05418	1.11483	0.994856
GWHPARYT012865	11	K	Glucose-6-phosphate 1-dehydrogenase OS=Helianthus annuus OX=4232 GN=G6PD PE=3 SV=1	G6PD	0.99998	0.00218601	51.829	2	AADGKWCIEK(1)R	1.8533	2	24151	38590	0	0	0.769863	1.23014			0.941386	0.955432	1.049	1.05418	0.817798	1.28752
GWHPARYT012865	137	K	Glucose-6-phosphate 1-dehydrogenase OS=Helianthus annuus OX=4232 GN=G6PD PE=3 SV=1	G6PD	1	0.00121733	84.999	2	AISQYELSK(1)K	1.6918	1	0	0	0	226230				1	0.941386	0.955432	1.049	1.05418				0.948604
GWHPARYT012865	288	K	Glucose-6-phosphate 1-dehydrogenase OS=Helianthus annuus OX=4232 GN=G6PD PE=3 SV=1	G6PD	0.944651	1.42607e-06	56.672	4	DIIQNHLLQVLCLVAMEK(0.945)PVSLK(0.055)PEHVR	-1.227	1	0	0	0	81888				1	0.941386	0.955432	1.049	1.05418				0.948604
GWHPARYT012865	293	K	Glucose-6-phosphate 1-dehydrogenase OS=Helianthus annuus OX=4232 GN=G6PD PE=3 SV=1	G6PD	1	5.19851e-23	151.66	2	PVSLK(1)PEHVR	-1.8738	10	142870	126290	87372	91989	1.27414	1.12628	0.779201	0.820376	0.941386	0.955432	1.049	1.05418	1.35348	1.17882	0.742803	0.778212	0.604487	0.130256
GWHPARYT012865	128	K	Glucose-6-phosphate 1-dehydrogenase OS=Helianthus annuus OX=4232 GN=G6PD PE=3 SV=1	G6PD	1	1.77431e-14	148.82	2	GLDK(1)AISQYELSK	-3.1458	4	362160	368800	274790	235490	1.16709	1.18849	0.885534	0.758886	0.941386	0.955432	1.049	1.05418	1.23976	1.24393	0.844169	0.719882	0.629815	0.114738
GWHPARYT012865	93	K	Glucose-6-phosphate 1-dehydrogenase OS=Helianthus annuus OX=4232 GN=G6PD PE=3 SV=1	G6PD	0.999526	1.3182e-15	129.44	3	GYLKPAK(1)NASAGHADDVSK	0.9893	6	229970	230820	156340	168550	1.17081	1.17513	0.795947	0.85811	0.941386	0.955432	1.049	1.05418	1.24371	1.22995	0.758767	0.814006	0.635953	0.0575233
GWHPARYT012865	105	K	Glucose-6-phosphate 1-dehydrogenase OS=Helianthus annuus OX=4232 GN=G6PD PE=3 SV=1	G6PD	1	0.000108884	58.061	3	NASAGHADDVSK(1)FLQLIK	0.54758	1	40074	0	0	0	1				0.941386	0.955432	1.049	1.05418	1.06226
GWHPARYT012865	218	K	Glucose-6-phosphate 1-dehydrogenase OS=Helianthus annuus OX=4232 GN=G6PD PE=3 SV=1	G6PD	1	4.27222e-05	102.1	3	IDHYLGK(1)ELVQNLLVLR	0.18412	4	32853	41272	0	29358	0.952417	1.19649		0.851096	0.941386	0.955432	1.049	1.05418	1.01172	1.2523		0.807353	0.644697
GWHPARYT012865	47	K	Glucose-6-phosphate 1-dehydrogenase OS=Helianthus annuus OX=4232 GN=G6PD PE=3 SV=1	G6PD	1	0.00168555	95.656	2	K(1)TFPALFNLYR	-3.2665	2	0	339560	175450	0		1.31865	0.681346		0.941386	0.955432	1.049	1.05418		1.38016	0.649519
GWHPARYT012865	165	K	Glucose-6-phosphate 1-dehydrogenase OS=Helianthus annuus OX=4232 GN=G6PD PE=3 SV=1	G6PD	1	2.11246e-05	145.75	2	MIK(1)SYCMNK	-2.0986	5	0	84014	68057	70051		1.1347	0.919184	0.946115	0.941386	0.955432	1.049	1.05418		1.18763	0.876247	0.897488	0.755696
GWHPARYT012865	171	K	Glucose-6-phosphate 1-dehydrogenase OS=Helianthus annuus OX=4232 GN=G6PD PE=3 SV=1	G6PD	1	6.97757e-28	186.56	2	SYCMNK(1)SDLGGWTR	-0.88629	8	184280	180450	143290	101700	1.20895	1.18382	0.940038	0.667191	0.941386	0.955432	1.049	1.05418	1.28422	1.23904	0.896127	0.6329	0.604297	0.218814
GWHPARYT012865	465	K	Glucose-6-phosphate 1-dehydrogenase OS=Helianthus annuus OX=4232 GN=G6PD PE=3 SV=1	G6PD	1	0.00119839	76.494	3	RDELK(1)AAWEIFTPLLHR	-0.33504	3	6186	9192.3	7596.5	0	0.807755	1.20031	0.991935		0.941386	0.955432	1.049	1.05418	0.858049	1.2563	0.945599		1.10203
GWHPARYT012865	489	K	Glucose-6-phosphate 1-dehydrogenase OS=Helianthus annuus OX=4232 GN=G6PD PE=3 SV=1	G6PD	1	0.0412974	72.922	2	SLPYK(1)PGSR	-1.2158	2	0	0	163150	144670			1.06004	0.939965	0.941386	0.955432	1.049	1.05418			1.01052	0.891654
GWHPARYT012890	330	K	Putative transcription termination factor OS=Helianthus annuus OX=4232 GN=HannXRQ_Chr05g0133521 PE=3 SV=1	HannXRQ_Chr05g0133521	1	0.000916653	100.84	2	WSLVQALK(1)SK	-0.86799	1	0	25689	0	0		1
GWHPARYT012915	23	K	Putative ribosomal protein L31e OS=Helianthus annuus OX=4232 GN=HannXRQ_Chr09g0238521 PE=3 SV=1	HannXRQ_Chr09g0238521	1	0.00132318	74.269	2	EYTINLHK(1)R	4.8301	3	23371	34095	84344	0	0.494415	0.721282	1.7843		0.475675	0.528584	1.57847	1.41727	1.0394	1.36455	1.1304		1.08755
GWHPARYT012946	27	K	Glucose/ribitol dehydrogenase OS=Cynara cardunculus var. scolymus OX=59895 GN=Ccrd_012379 PE=4 SV=1	Ccrd_012379	1	0.00149489	85.716	2	NIAFHLAK(1)R	1.5917	1	23496	0	0	0	1				1.09609	1.09448	0.913699	0.895732	0.912331
GWHPARYT012946	181	K	Glucose/ribitol dehydrogenase OS=Cynara cardunculus var. scolymus OX=59895 GN=Ccrd_012379 PE=4 SV=1	Ccrd_012379	1	0.00036311	81.48	2	TAGMEVGK(1)HQIR	-1.3465	3	8019.4	0	6950.2	8767.1	1.01354		0.878412	1.10804	1.09609	1.09448	0.913699	0.895732	0.924688		0.96138	1.23703	1.03968
GWHPARYT012956	115	K	60S ribosomal protein L7a OS=Helianthus annuus OX=4232 GN=HannXRQ_Chr04g0106351 PE=3 SV=1	HannXRQ_Chr04g0106351	0.985747	0.000184981	91.245	2	APETK(0.986)K(0.014)PIVVK	-2.5037	4	216470	183200	36688	133560	1.51931	1.2858	0.257497	0.937398	0.950404	0.94991	1.03933	1.06036	1.59859	1.3536	0.247753	0.884038	0.404041	0.871749
GWHPARYT012956	110	K	60S ribosomal protein L7a OS=Helianthus annuus OX=4232 GN=HannXRQ_Chr04g0106351 PE=3 SV=1	HannXRQ_Chr04g0106351	1	5.52927e-06	92.319	2	AQAEAEGK(1)APETK	-0.29318	2	17916	16541	0	0	1.0399	0.960095			0.950404	0.94991	1.03933	1.06036	1.09417	1.01072
GWHPARYT012956	181	K	60S ribosomal protein L7a OS=Helianthus annuus OX=4232 GN=HannXRQ_Chr04g0106351 PE=3 SV=1	HannXRQ_Chr04g0106351	1	0.000587531	103.17	2	K(1)TAAVLCLTTVK	-2.6256	4	127500	131750	80499	82949	1.20654	1.24675	0.761764	0.784948	0.950404	0.94991	1.03933	1.06036	1.2695	1.3125	0.73294	0.740266	0.57068	0.0165199
GWHPARYT012956	180	K	60S ribosomal protein L7a OS=Helianthus annuus OX=4232 GN=HannXRQ_Chr04g0106351 PE=3 SV=1	HannXRQ_Chr04g0106351	1	0.013163	74.269	2	LGTIVHK(1)K	-1.7799	3	25725	0	21043	19954	1.15666		0.94615	0.897185	0.950404	0.94991	1.03933	1.06036	1.21702		0.910349	0.846114	0.748012
GWHPARYT012959	143	K	Pollen Ole e 1 allergen and extensin family protein OS=Lactuca sativa OX=4236 GN=LSAT_0X3380 PE=4 SV=1	LSAT_0X3380	1	0.0654565	41.87	2	STSDEFSVK(1)SK	-0.98353	1	0	0	0	31606				1	0.898478	0.924529	1.07975	1.09725				0.911371
GWHPARYT012959	91	K	Pollen Ole e 1 allergen and extensin family protein OS=Lactuca sativa OX=4236 GN=LSAT_0X3380 PE=4 SV=1	LSAT_0X3380	1	0.00728679	62.271	2	TTNK(1)HGVYK	-1.6403	2	14137	12380	0	0	1.06626	0.933741			0.898478	0.924529	1.07975	1.09725	1.18674	1.00996
GWHPARYT012973	153	K	Phosphate transporter OS=Mikania micrantha OX=192012 GN=E3N88_02750 PE=3 SV=1	E3N88_02750	1	0.0320785	72.922	2	FGFYEFFK(1)K	-3.1195	2	0	44903	37363	0		1.09165	0.908346		0.968542	0.990777	1.02097	1.01971		1.10182	0.889689
GWHPARYT012973	154	K	Phosphate transporter OS=Mikania micrantha OX=192012 GN=E3N88_02750 PE=3 SV=1	E3N88_02750	1	7.01775e-06	105.19	2	K(1)YYSDIAGPEYATK	-2.8296	3	94323	0	6401.7	146780	1.14329		0.0775949	1.77912	0.968542	0.990777	1.02097	1.01971	1.18042		0.0760011	1.74473	0.0643847
GWHPARYT012973	217	K	Phosphate transporter OS=Mikania micrantha OX=192012 GN=E3N88_02750 PE=3 SV=1	E3N88_02750	1	2.60407e-08	126.32	2	FVK(1)SEGALGLYK	-1.3448	2	206640	203590	0	0	1.00743	0.992565			0.968542	0.990777	1.02097	1.01971	1.04016	1.0018
GWHPARYT012973	167	K	Phosphate transporter OS=Mikania micrantha OX=192012 GN=E3N88_02750 PE=3 SV=1	E3N88_02750	1	1.07438e-09	138.33	2	YYSDIAGPEYATK(1)YK	-4.2349	4	128260	114720	123150	137640	1.0184	0.910892	0.977827	1.09288	0.968542	0.990777	1.02097	1.01971	1.05148	0.919371	0.957743	1.07176	1.0383	0.173589
GWHPARYT012973	262	K	Phosphate transporter OS=Mikania micrantha OX=192012 GN=E3N88_02750 PE=3 SV=1	E3N88_02750	1	6.53073e-06	111.38	2	YAIPTPK(1)DQCSK	-0.62814	5	183200	271300	296690	197610	0.772344	1.14376	1.2508	0.833094	0.968542	0.990777	1.02097	1.01971	0.797429	1.15441	1.22511	0.816991	1.12202	0.522197
GWHPARYT013037	117	K	phosphoglycerate mutase (2,3-diphosphoglycerate-independent) OS=Helianthus annuus OX=4232 GN=HannXRQ_Chr15g0464621 PE=3 SV=1	HannXRQ_Chr15g0464621	1	0.0142892	74.524	2	IYDGEGFK(1)YIK	0.085926	1	43951	0	0	0	1				0.98328	1.01149	0.99125	1.01398	1.017
GWHPARYT013037	245	K	phosphoglycerate mutase (2,3-diphosphoglycerate-independent) OS=Helianthus annuus OX=4232 GN=HannXRQ_Chr15g0464621 PE=3 SV=1	HannXRQ_Chr15g0464621	1	0.0136302	55.578	2	SALEAVK(1)TLR	-4.2017	3	0	27463	21407	20468		1.18822	0.926202	0.885575	0.98328	1.01149	0.99125	1.01398		1.17473	0.934378	0.873363	0.74346
GWHPARYT013037	222	K	phosphoglycerate mutase (2,3-diphosphoglycerate-independent) OS=Helianthus annuus OX=4232 GN=HannXRQ_Chr15g0464621 PE=3 SV=1	HannXRQ_Chr15g0464621	1	0.000221804	99.276	2	YENDWSVVK(1)R	-0.034368	3	51398	54629	0	49803	0.989501	1.0517		0.958795	0.98328	1.01149	0.99125	1.01398	1.00633	1.03976		0.945573	0.909415
GWHPARYT013057	115	K	Putative vacuolar ATP synthase subunit E1 OS=Helianthus annuus OX=4232 GN=TUF PE=3 SV=1	TUF	1	0.0664432	40.83	2	LLK(1)GLIVQSLLR	-1.6463	1	10350	0	0	0	1				1.0958	1.09655	0.893446	0.914204	0.912578
GWHPARYT016207	327	K	26S proteasome regulatory subunit 6B homolog OS=Tanacetum cinerariifolium OX=118510 GN=Tci_061224 PE=3 SV=1	Tci_061224	1	0.0082768	54.199	2	K(1)IEFPLPDR	-3.4222	2	99874	99381	0	0	1.00247	0.997526			1.0579	1.08291	0.907013	0.952173	0.947607	0.92115
GWHPARYT013094	221	K	T-complex protein 1 subunit eta OS=Cynara cardunculus var. scolymus OX=59895 GN=Ccrd_013596 PE=3 SV=1	Ccrd_013596	1	0.00943318	59.997	2	K(1)TFSYAGFEQQPK	0.46023	1	0	0	0	23165				1	0.987119	0.982325	1.01166	1.0189				0.981452
GWHPARYT013099	192	K	2-oxoglutarate (2OG) and Fe(II)-dependent oxygenase superfamily protein OS=Artemisia annua OX=35608 GN=CTI12_AA556680 PE=4 SV=1	CTI12_AA556680	1	0.00156942	91.993	2	IQQNESK(1)LSLCR	-2.4172	3	126120	0	79014	86621	1.29684		0.812469	0.890689	0.935001			1.065	1.38699			0.836329
GWHPARYT013121	129	K	Protein LURP-one-related 10-like OS=Tanacetum cinerariifolium OX=118510 GN=Tci_014372 PE=3 SV=1	Tci_014372	1	0.0490776	79.311	2	VK(1)GDWLEK	2.7874	2	0	45378	72088	0		0.772615	1.22738		0.817161	0.797657	1.11045	1.27473		0.968605	1.10531
GWHPARYT013150	99	K	Macrophage migration inhibitory factor OS=Artemisia annua OX=35608 GN=CTI12_AA173680 PE=3 SV=1	CTI12_AA173680	1	0.0596532	45.939	2	FFLK(1)FYDSK	-2.2138	1	2904.9	0	0	0	1				0.937039	0.984799	1.03084	1.04732	1.06719
GWHPARYT013153	298	K	FAM175 family OS=Cynara cardunculus var. scolymus OX=59895 GN=Ccrd_010395 PE=4 SV=1	Ccrd_010395	1	0.0532432	40.83	2	VLEQENHNMK(1)LR	-1.3275	1	4643.4	0	0	0	1				0.939437	1.03255	1.01242	1.01559	1.06447
GWHPARYT013167	148	K	Ferritin OS=Helianthus annuus OX=4232 GN=HannXRQ_Chr16g0509611 PE=3 SV=1	HannXRQ_Chr16g0509611	1	2.52422e-23	153.52	2	EHAEK(1)LMEYQNK	-0.53065	4	9645.8	7428	16931	18161	0.739626	0.569569	1.29825	1.39256	0.658055	0.664375	1.3087	1.36887	1.12396	0.8573	0.992009	1.01731	1.03462	0.207794
GWHPARYT013167	155	K	Ferritin OS=Helianthus annuus OX=4232 GN=HannXRQ_Chr16g0509611 PE=3 SV=1	HannXRQ_Chr16g0509611	1	0.00209497	83.358	2	LMEYQNK(1)R	-1.4937	2	0	0	49958	51998			0.979991	1.02001	0.658055	0.664375	1.3087	1.36887			0.748826	0.745148
GWHPARYT013167	136	K	Ferritin OS=Helianthus annuus OX=4232 GN=HannXRQ_Chr16g0509611 PE=3 SV=1	HannXRQ_Chr16g0509611	1	0.0239957	62.705	2	FFK(1)ESSEEER	0.46404	1	0	0	0	38928				1	0.658055	0.664375	1.3087	1.36887				0.730531
GWHPARYT013167	197	K	Ferritin OS=Helianthus annuus OX=4232 GN=HannXRQ_Chr16g0509611 PE=3 SV=1	HannXRQ_Chr16g0509611	1	0.000907923	52.773	2	MTNEK(1)LLNLHCVADR	-2.9305	2	0	12837	51050	0		0.401866	1.59813		0.658055	0.664375	1.3087	1.36887		0.604878	1.22116
GWHPARYT013193	344	K	pyruvate decarboxylase OS=Artemisia annua OX=35608 GN=CTI12_AA538100 PE=3 SV=1	CTI12_AA538100	1	0.0302284	47.915	2	DK(1)AIIVQPDR	-0.66341	1	0	22322	0	0		1			0.924229	0.90616	1.08315	1.08647		1.10356
GWHPARYT013193	378	K	pyruvate decarboxylase OS=Artemisia annua OX=35608 GN=CTI12_AA538100 PE=3 SV=1	CTI12_AA538100	1	0.00146509	66.509	2	LK(1)QNTTAHENYHR	-1.7306	3	6758.4	5014.5	5984.8	0	1.14177	0.847154	1.01108		0.924229	0.90616	1.08315	1.08647	1.23537	0.934883	0.933464		0.755612
GWHPARYT013197	43	K	Peptidase M24 domain-containing protein OS=Lactuca sativa OX=4236 GN=LSAT_9X35001 PE=3 SV=1	LSAT_9X35001	0.760202	0.00618614	56.08	2	ALQLVLSECK(0.24)PK(0.76)AR	4.6181	1	0	0	0	13243				1	0.459916	0.432774	1.5072	1.60011				0.624956
GWHPARYT013235	357	K	Mitochondrial carrier domain protein OS=Helianthus annuus OX=4232 GN=HannXRQ_Chr11g0331591 PE=3 SV=1	HannXRQ_Chr11g0331591	1	0.0152802	74.849	2	LTTFDTVK(1)R	-0.1629	1	0	0	63814	0			1
GWHPARYT013244	126	K	Clathrin light chain OS=Lactuca sativa OX=4236 GN=LSAT_9X33780 PE=3 SV=1	LSAT_9X33780	1	0.00645279	58.313	2	FHAEASK(1)NYFK	1.6271	2	0	17683	0	12468		1.17296		0.827037	1.0446	1.06082	0.932181	0.962401		1.10571		0.859348	0.777188
GWHPARYT013282	341	K	acetyl-CoA carboxytransferase OS=Artemisia annua OX=35608 GN=CTI12_AA014090 PE=3 SV=1	CTI12_AA014090	1	0.0157309	72.327	2	LK(1)ITATELCK	-2.2334	1	0	24892	0	0		1			1.13123	1.15652	0.857982	0.854267		0.864662
GWHPARYT013318	78	K	Alpha crystallin/Hsp20 domain-containing protein OS=Artemisia annua OX=35608 GN=CTI12_AA419930 PE=3 SV=1	CTI12_AA419930	0.989342	0.0154663	74.62	2	SAEKEDK(0.989)DDK(0.011)WHR	-1.338	1	0	19929	0	0		1			1.85446	1.81629	0.179053	0.150189		0.550572
GWHPARYT013318	81	K	Alpha crystallin/Hsp20 domain-containing protein OS=Artemisia annua OX=35608 GN=CTI12_AA419930 PE=3 SV=1	CTI12_AA419930	0.999832	0.00698196	83.775	2	EDKDDK(1)WHR	-1.7131	1	31375	0	0	0	1				1.85446	1.81629	0.179053	0.150189	0.539239
GWHPARYT013318	56	K	Alpha crystallin/Hsp20 domain-containing protein OS=Artemisia annua OX=35608 GN=CTI12_AA419930 PE=3 SV=1	CTI12_AA419930	0.989248	0.0747941	40.372	2	K(0.011)EEVK(0.989)VEVEEGR	-1.4653	1	0	74336	0	0		1			1.85446	1.81629	0.179053	0.150189		0.550572
GWHPARYT013318	75	K	Alpha crystallin/Hsp20 domain-containing protein OS=Artemisia annua OX=35608 GN=CTI12_AA419930 PE=3 SV=1	CTI12_AA419930	0.991303	0.00269308	54.912	3	SAEK(0.991)EDK(0.009)DDKWHR	1.9894	1	0	7123.5	0	0		1			1.85446	1.81629	0.179053	0.150189		0.550572
GWHPARYT013318	35	K	Alpha crystallin/Hsp20 domain-containing protein OS=Artemisia annua OX=35608 GN=CTI12_AA419930 PE=3 SV=1	CTI12_AA419930	1	0.000155465	122.2	2	VDWK(1)ETQEAHVFK	-1.8249	2	116560	110600	0	0	1.02624	0.973763			1.85446	1.81629	0.179053	0.150189	0.553387	0.536126
GWHPARYT013320	485	K	peptidylprolyl isomerase OS=Helianthus annuus OX=4232 GN=PAS1 PE=4 SV=1	PAS1	1	3.12432e-15	124.62	2	VLDANPVHVK(1)AFYR	-0.16061	5	86889	75942	57813	63311	1.22398	1.06978	0.814397	0.891846	1.04194	1.04432	0.945483	0.968255	1.17471	1.02437	0.861355	0.921085	0.816208	0.143743
GWHPARYT013350	234	K	glutathione transferase OS=Lactuca sativa OX=4236 GN=LSAT_8X81960 PE=3 SV=1	LSAT_8X81960	1	0.00684676	64.21	2	AFSSK(1)GEEQVEEAR	-2.3532	2	11262	10538	0	0	1.03321	0.966789			1.19033	1.52065	0.622446	0.666579	0.868006	0.635774
GWHPARYT013351	7	K	glutathione transferase OS=Mikania micrantha OX=192012 GN=E3N88_17432 PE=3 SV=1	E3N88_17432	1	0.000233123	78.864	2	AAEQVK(1)LLGLR	-0.41284	2	0	0	13300	12433			1.03369	0.966308	0.598291	0.658876	1.45471	1.28812			0.710584	0.750166
GWHPARYT013409	58	K	Mitochondrial import inner membrane translocase subunit OS=Helianthus annuus OX=4232 GN=HannXRQ_Chr05g0136091 PE=3 SV=1	HannXRQ_Chr05g0136091	1	0.000430398	85.081	2	TLDK(1)QEESCVR	-1.353	4	17987	17339	10127	12303	1.24572	1.20084	0.701364	0.852067
GWHPARYT013417	18	K	AAA+ ATPase domain-containing protein OS=Lactuca sativa OX=4236 GN=LSAT_5X154920 PE=3 SV=1	LSAT_5X154920	1	6.68217e-17	198.1	2	DAYVGDEAQSK(1)R	-0.84381	4	625120	610060	411950	339340	1.25876	1.22843	0.829512	0.683303
GWHPARYT013456	892	K	Eukaryotic translation initiation factor 3 subunit A OS=Helianthus annuus OX=4232 GN=EIF3A PE=3 SV=1	EIF3A	1	8.51309e-05	76.23	2	AAEPGLATAPTPGK(1)YVPK	-3.2015	2	81252	85065	0	0	0.977074	1.02293			1.13451	1.18045	0.83772	0.847321	0.861231	0.866555
GWHPARYT013456	211	K	Eukaryotic translation initiation factor 3 subunit A OS=Helianthus annuus OX=4232 GN=EIF3A PE=3 SV=1	EIF3A	1	0.0140527	64.064	2	NHLANLNK(1)YR	2.5012	3	30472	35767	29805	0	0.951814	1.11721	0.93098		1.13451	1.18045	0.83772	0.847321	0.838966	0.946424	1.11133		1.32464
GWHPARYT013458	381	K	T-complex protein 1 subunit gamma OS=Helianthus annuus OX=4232 GN=HannXRQ_Chr14g0454011 PE=3 SV=1	HannXRQ_Chr14g0454011	1	0.0148301	42.495	2	GASK(1)DLLNEVER	0.26448	1	12943	0	0	0	1				0.879999	0.926013	1.08861	1.10538	1.13637
GWHPARYT013459	15	K	ADF-H domain-containing protein OS=Lactuca sativa OX=4236 GN=LSAT_8X16461 PE=3 SV=1	LSAT_8X16461	1	0.0047372	40.363	2	ANAASGMAVHDDCK(1)LK	-3.1251	1	37026	0	0	0	1				0.965014	0.962391	1.05698	1.01561	1.03625
GWHPARYT013459	107	K	ADF-H domain-containing protein OS=Lactuca sativa OX=4236 GN=LSAT_8X16461 PE=3 SV=1	LSAT_8X16461	1	0.0683175	44.598	2	MIYASSK(1)DR	0.35003	1	0	0	0	11276				1	0.965014	0.962391	1.05698	1.01561				0.984629
GWHPARYT013459	39	K	ADF-H domain-containing protein OS=Lactuca sativa OX=4236 GN=LSAT_8X16461 PE=3 SV=1	LSAT_8X16461	1	0.00283312	81.099	2	QK(1)QVMVEK	0.98038	3	37075	43530	30967	0	0.99689	1.17045	0.832655		0.965014	0.962391	1.05698	1.01561	1.03303	1.21619	0.787765		0.762576
GWHPARYT013459	33	K	ADF-H domain-containing protein OS=Lactuca sativa OX=4236 GN=LSAT_8X16461 PE=3 SV=1	LSAT_8X16461	1	0.0262947	45.939	2	SIVYK(1)IEEK	0.074829	1	0	0	15222	0			1		0.965014	0.962391	1.05698	1.01561			0.946088
GWHPARYT013465	29	K	Histone H2A OS=Cynara cardunculus var. scolymus OX=59895 GN=Ccrd_007457 PE=3 SV=1	Ccrd_007457	1	0.000112094	115.35	2	SVK(1)AGLQFPVGR	-3.8246	1	0	0	56749	0			1		0.783645	0.874432	1.25372	1.0882			0.797623
GWHPARYT013953	121	K	Ribosomal protein L23/L25 N-terminal domain-containing protein OS=Lactuca sativa OX=4236 GN=LSAT_9X66280 PE=3 SV=1	LSAT_9X66280	1	0.00979861	93.649	2	K(1)VNTLIRPDGTK	-3.6328	1	0	37365	0	0		1			0.886382	0.941242	1.12746	1.04491		1.06243
GWHPARYT013953	132	K	Ribosomal protein L23/L25 N-terminal domain-containing protein OS=Lactuca sativa OX=4236 GN=LSAT_9X66280 PE=3 SV=1	LSAT_9X66280	1	0.00755945	66.485	2	VNTLIRPDGTK(1)K	0.056328	3	0	39895	33991	0		1.07991	0.920093		0.886382	0.941242	1.12746	1.04491		1.14732	0.816074
GWHPARYT013953	120	K	Ribosomal protein L23/L25 N-terminal domain-containing protein OS=Lactuca sativa OX=4236 GN=LSAT_9X66280 PE=3 SV=1	LSAT_9X66280	1	0.00989776	62.969	2	MYDIQTK(1)K	-0.77353	2	27008	0	15641	0	1.26652		0.733476		0.886382	0.941242	1.12746	1.04491	1.42887		0.650554		0.455293
GWHPARYT013545	50	K	Cytosolic ascorbate peroxidase OS=Codonopsis lanceolata OX=103999 PE=2 SV=1	--	1	0.0119618	69.201	2	LAWHAAGTYDFK(1)TK	-2.7417	1	0	25440	0	0		1			1.45857	1.33373	0.599049	0.608645		0.749775
GWHPARYT013545	14	K	Cytosolic ascorbate peroxidase OS=Codonopsis lanceolata OX=103999 PE=2 SV=1	--	1	0.000286921	99.442	2	SYPTVSEEYQK(1)AVEK	-2.5906	2	23632	24171	0	0	0.988725	1.01128			1.45857	1.33373	0.599049	0.608645	0.677871	0.758229
GWHPARYT013565	438	K	Elongation factor 1-alpha OS=Stevia rebaudiana OX=55670 PE=2 SV=1	--	1	0.00117857	128.97	2	DPTGAK(1)VTK	-0.51909	9	149420	163120	142360	147810	0.991654	1.08258	0.944799	0.980969	0.946425	0.969702	1.05059	1.03329	1.04779	1.1164	0.899307	0.949368	0.854336	0.00654374
GWHPARYT013565	146	K	Elongation factor 1-alpha OS=Stevia rebaudiana OX=55670 PE=2 SV=1	--	1	1.92408e-12	153.97	3	EHALLAFTLGVK(1)QMICCCNK	-0.24369	2	30873	30476	0	0	1.00647	0.993529			0.946425	0.969702	1.05059	1.03329	1.06345	1.02457
GWHPARYT013565	154	K	Elongation factor 1-alpha OS=Stevia rebaudiana OX=55670 PE=2 SV=1	--	1	2.1358e-104	293.59	2	QMICCCNK(1)MDATTPK	-4.6856	16	1089600	1108900	1264800	1218100	0.931004	0.947494	1.0807	1.0408	0.946425	0.969702	1.05059	1.03329	0.983706	0.977098	1.02867	1.00727	1.03829	0.0100956
GWHPARYT013565	179	K	Elongation factor 1-alpha OS=Stevia rebaudiana OX=55670 PE=2 SV=1	--	1	0.0117295	69.915	2	EVSSYLK(1)K	-0.07046	3	0	509280	549390	585640		0.929168	1.00235	1.06848	0.946425	0.969702	1.05059	1.03329		0.958199	0.954084	1.03406	1.07917
GWHPARYT013565	44	K	Elongation factor 1-alpha OS=Stevia rebaudiana OX=55670 PE=2 SV=1	--	1	0.0584556	42.446	2	FEK(1)EAAEMNK	-0.079213	1	0	23523	0	0		1			0.946425	0.969702	1.05059	1.03329		1.03124
GWHPARYT013565	20	K	Elongation factor 1-alpha OS=Stevia rebaudiana OX=55670 PE=2 SV=1	--	1	3.28057e-16	125.52	3	IHISIVVIGHVDSGK(1)STTTGHLIYK	9.1486	2	0	0	22522	57699			0.561499	1.4385	0.946425	0.969702	1.05059	1.03329			0.534462	1.39216
GWHPARYT013565	243	K	Elongation factor 1-alpha OS=Stevia rebaudiana OX=55670 PE=2 SV=1	--	1	2.55759e-07	141	3	LPLQDVYK(1)IGGIGTVPVGR	-2.2646	4	396820	360950	312240	299950	1.15863	1.0539	0.911676	0.875792	0.946425	0.969702	1.05059	1.03329	1.22422	1.08683	0.867778	0.847579	0.744353	0.0674697
GWHPARYT013565	161	K	Elongation factor 1-alpha OS=Stevia rebaudiana OX=55670 PE=2 SV=1	--	1	2.704e-09	145.95	2	MDATTPK(1)YSK	-2.3123	9	792000	818470	588770	572930	1.14279	1.18098	0.849544	0.826688	0.946425	0.969702	1.05059	1.03329	1.20748	1.21788	0.808638	0.800057	0.663309	0.0136081
GWHPARYT013565	427	K	Elongation factor 1-alpha OS=Stevia rebaudiana OX=55670 PE=2 SV=1	--	1	3.40163e-35	251.28	2	QTVAVGVIK(1)SVEK	-2.4775	6	2306800	2337100	1312500	714480	1.38321	1.40137	0.787003	0.428417	0.946425	0.969702	1.05059	1.03329	1.46151	1.44516	0.749108	0.414616	0.399729	0.399182
GWHPARYT013565	172	K	Elongation factor 1-alpha OS=Stevia rebaudiana OX=55670 PE=2 SV=1	--	1	3.15529e-06	75.969	2	YEEIVK(1)EVSSYLK	-1.5939	2	0	355840	0	139340		1.43721		0.562785	0.946425	0.969702	1.05059	1.03329		1.48212		0.544656	0.367484
GWHPARYT013597	274	K	Major intrinsic protein OS=Helianthus annuus OX=4232 GN=HannXRQ_Chr07g0195061 PE=3 SV=1	HannXRQ_Chr07g0195061	1	0.0339166	67.887	2	AAAVK(1)ALGSFR	-2.4944	1	0	0	0	74163				1
GWHPARYT013597	3	K	Major intrinsic protein OS=Helianthus annuus OX=4232 GN=HannXRQ_Chr07g0195061 PE=3 SV=1	HannXRQ_Chr07g0195061	1	0.00230386	48.701	2	AK(1)DIEVGGGYGAK	1.0168	1	26570	0	0	0	1
GWHPARYT013597	239	K	Major intrinsic protein OS=Helianthus annuus OX=4232 GN=HannXRQ_Chr07g0195061 PE=3 SV=1	HannXRQ_Chr07g0195061	1	0.00247921	67.838	2	SFGAAVIYGK(1)DK	0.24634	3	103670	0	100960	111940	0.982437		0.956755	1.06081
GWHPARYT013597	146	K	Major intrinsic protein OS=Helianthus annuus OX=4232 GN=HannXRQ_Chr07g0195061 PE=3 SV=1	HannXRQ_Chr07g0195061	1	5.07471e-28	201.87	3	SFQK(1)THYNTYGGGANELADGYNK	0.62647	2	220160	217460	0	0	1.00617	0.99383
GWHPARYT013618	118	K	Isopropylmalate dehydrogenase-like domain-containing protein OS=Lactuca sativa OX=4236 GN=LSAT_1X53221 PE=3 SV=1	LSAT_1X53221	1	0.00150704	106.11	2	GPMATPIGK(1)GHR	-3.7744	4	42616	13637	18165	24526	1.72283	0.551302	0.734355	0.99151	1.05675	1.05998	0.93431	0.948959	1.63031	0.520106	0.785986	1.04484	1.2455	0.866802
GWHPARYT013618	336	K	Isopropylmalate dehydrogenase-like domain-containing protein OS=Lactuca sativa OX=4236 GN=LSAT_1X53221 PE=3 SV=1	LSAT_1X53221	1	0.00298929	60	2	HLELHDK(1)ADR	-0.71283	3	10570	11398	5824.8	0	1.14094	1.23032	0.628738		1.05675	1.05998	0.93431	0.948959	1.07967	1.1607	0.672944		0.623286
GWHPARYT013618	226	K	Isopropylmalate dehydrogenase-like domain-containing protein OS=Lactuca sativa OX=4236 GN=LSAT_1X53221 PE=3 SV=1	LSAT_1X53221	1	0.000242743	112.93	2	TDGLFLK(1)CCR	-2.0482	4	80680	82901	13001	27300	1.58288	1.62645	0.255069	0.535604	1.05675	1.05998	0.93431	0.948959	1.49787	1.53442	0.273003	0.564412	0.275048	0.477085
GWHPARYT013618	201	K	Isopropylmalate dehydrogenase-like domain-containing protein OS=Lactuca sativa OX=4236 GN=LSAT_1X53221 PE=3 SV=1	LSAT_1X53221	1	0.000706591	61.067	2	VAEYAFHYAK(1)AHGR	-3.2461	1	6467.5	0	0	0	1				1.05675	1.05998	0.93431	0.948959	0.946297
GWHPARYT013623	205	K	Peptide-methionine (R)-S-oxide reductase OS=Cynara cardunculus var. scolymus OX=59895 GN=Ccrd_010714 PE=3 SV=1	Ccrd_010714	1	6.94649e-06	90.376	2	HCVNSISLK(1)FTPGN	3.7415	2	18529	14204	0	0	1.13213	0.86787			0.977989	0.958477	1.03115	1.03238	1.15761	0.905468
GWHPARYT013641	341	K	methylmalonate-semialdehyde dehydrogenase (CoA acylating) OS=Helianthus annuus OX=4232 GN=ALDH6B2 PE=3 SV=1	ALDH6B2	1	2.53035e-08	179.31	2	EWENK(1)LVER	-0.12029	4	513470	506310	719960	736780	0.829341	0.817777	1.16286	1.19002	1.01404	1.01929	0.982251	0.98441	0.817855	0.802297	1.18387	1.20887	1.47715	0.0283549
GWHPARYT013641	135	K	methylmalonate-semialdehyde dehydrogenase (CoA acylating) OS=Helianthus annuus OX=4232 GN=ALDH6B2 PE=3 SV=1	ALDH6B2	1	7.09601e-10	135.5	2	IALNITTEQGK(1)TLK	0.16136	4	42175	25952	25037	60679	1.09657	0.674766	0.650975	1.57769	1.01404	1.01929	0.982251	0.98441	1.08139	0.661993	0.662738	1.60267	1.51692	0.842849
GWHPARYT013641	138	K	methylmalonate-semialdehyde dehydrogenase (CoA acylating) OS=Helianthus annuus OX=4232 GN=ALDH6B2 PE=3 SV=1	ALDH6B2	1	0.0040096	59.67	2	TLK(1)DAQGDVFR	-0.65211	2	105120	0	109260	0	0.980688		1.01931		1.01404	1.01929	0.982251	0.98441	0.967106		1.03773		1.07303
GWHPARYT013641	113	K	methylmalonate-semialdehyde dehydrogenase (CoA acylating) OS=Helianthus annuus OX=4232 GN=ALDH6B2 PE=3 SV=1	ALDH6B2	1	0.0561949	58.313	2	IMFK(1)LQELIR	-1.5371	1	0	49252	0	0		1			1.01404	1.01929	0.982251	0.98441		0.981071
GWHPARYT013641	448	K	methylmalonate-semialdehyde dehydrogenase (CoA acylating) OS=Helianthus annuus OX=4232 GN=ALDH6B2 PE=3 SV=1	ALDH6B2	1	0.00137757	42.066	2	NK(1)YGNGAAIFTTSGVAAR	-4.4567	1	0	0	30116	0			1		1.01404	1.01929	0.982251	0.98441			1.01807
GWHPARYT013659	374	K	fructose-bisphosphatase OS=Cynara cardunculus var. scolymus OX=59895 GN=Ccrd_016941 PE=3 SV=1	Ccrd_016941	1	0.00733105	55.578	2	ILSIQPVK(1)LHQR	-2.8897	3	20474	22196	0	36418	0.776629	0.841948		1.38142	0.806855	0.7382	1.22263	1.23232	0.962538	1.14054		1.121	0.982862
GWHPARYT013662	171	K	CN hydrolase domain-containing protein OS=Mikania micrantha OX=192012 GN=E3N88_41825 PE=4 SV=1	E3N88_41825	1	0.00277681	80.379	2	K(1)YNMVIISPILER	2.0443	2	105150	105460	0	0	0.998528	1.00147			0.90652	0.896144	1.08165	1.11569	1.1015	1.11753
GWHPARYT013714	255	K	Protein phosphatase 2C OS=Cynara cardunculus var. scolymus OX=59895 GN=Ccrd_004528 PE=4 SV=1	Ccrd_004528	1	8.57698e-17	187.47	2	AAK(1)QLAAEALNR	-1.8428	5	457330	450550	61565	376490	1.35914	1.33899	0.182966	1.1189	0.929409	0.922569	1.06927	1.07875	1.46238	1.45138	0.171113	1.03721	0.415826	1.01627
GWHPARYT013714	51	K	Protein phosphatase 2C OS=Cynara cardunculus var. scolymus OX=59895 GN=Ccrd_004528 PE=4 SV=1	Ccrd_004528	1	2.62269e-06	58.061	3	ANHPMEDYHVAK(1)FVNYHGR	-1.9522	3	15222	20587	0	15568	0.888841	1.20211		0.909045	0.929409	0.922569	1.06927	1.07875	0.956352	1.30301		0.842683	0.646722
GWHPARYT013722	64	K	P-type ATP-ase 1 OS=Artemisia annua OX=35608 GN=CTI12_AA366720 PE=3 SV=1	CTI12_AA366720	1	0.0532432	46.768	2	HLTTCGFK(1)SNPR	-1.8316	1	0	0	0	3213.1				1	1.0215	0.99307	1.01015	0.97528				1.02535
GWHPARYT013739	204	K	3-hydroxyacyl-[acyl-carrier-protein] dehydratase OS=Lactuca sativa OX=4236 GN=LSAT_9X117420 PE=3 SV=1	LSAT_9X117420	1	0.00236385	135.63	2	MTLTK(1)LQK	-1.4153	4	155250	100670	100550	112860	1.32316	0.857989	0.856966	0.961882	1.064	1.06974	0.93998	0.926281	1.24358	0.802052	0.911686	1.03843	1.01392	0.391665
GWHPARYT013819	97	K	Chemocyanin OS=Artemisia annua OX=35608 GN=CTI12_AA416940 PE=4 SV=1	CTI12_AA416940	1	0.0711403	44.82	2	DQIK(1)LVK	-0.10076	1	60901	0	0	0	1				0.807051	0.827514	1.14588	1.21956	1.23908
GWHPARYT013819	100	K	Chemocyanin OS=Artemisia annua OX=35608 GN=CTI12_AA416940 PE=4 SV=1	CTI12_AA416940	1	1.586e-12	174.46	3	LVK(1)GQNFFICSIPGHCGAGMK	2.0133	5	650750	606200	355080	317250	1.34921	1.25684	0.736192	0.657758	0.807051	0.827514	1.14588	1.21956	1.67178	1.51882	0.64247	0.539341	0.369705	0.055844
GWHPARYT013842	84	K	11-S seed storage protein, RmlC-like cupin domain protein OS=Artemisia annua OX=35608 GN=CTI12_AA009730 PE=3 SV=1	CTI12_AA009730	1	4.16557e-15	171.2	2	AYDLNHK(1)ESEK	-1.5287	4	263510	249990	145250	152930	1.29859	1.23196	0.715799	0.753647	1.08253	1.04275	0.93159	0.94313	1.19959	1.18146	0.768363	0.799091	0.658442	0.038488
GWHPARYT013842	91	K	11-S seed storage protein, RmlC-like cupin domain protein OS=Artemisia annua OX=35608 GN=CTI12_AA009730 PE=3 SV=1	CTI12_AA009730	1	3.75438e-06	126.63	2	LAK(1)SQTGALIIK	-1.4174	4	48841	49354	29678	29778	1.23922	1.25223	0.753005	0.755542	1.08253	1.04275	0.93159	0.94313	1.14474	1.2009	0.808301	0.801101	0.686593	0.0401779
GWHPARYT013881	166	K	Ribosome biogenesis protein BOP1 homolog OS=Cynara cardunculus var. scolymus OX=59895 GN=Ccrd_010543 PE=3 SV=1	Ccrd_010543	1	0.00349904	80.294	2	K(1)IK(1)K(1)K(1)ER	-13.475	2	0	2120000	1686000	0		1.11403	0.88597
GWHPARYT013881	168	K	Ribosome biogenesis protein BOP1 homolog OS=Cynara cardunculus var. scolymus OX=59895 GN=Ccrd_010543 PE=3 SV=1	Ccrd_010543	1	0.00349904	80.294	2	K(1)IK(1)K(1)K(1)ER	-13.475	2	0	2120000	1686000	0		1.11403	0.88597
GWHPARYT013881	169	K	Ribosome biogenesis protein BOP1 homolog OS=Cynara cardunculus var. scolymus OX=59895 GN=Ccrd_010543 PE=3 SV=1	Ccrd_010543	1	0.00349904	80.294	2	K(1)IK(1)K(1)K(1)ER	-13.475	2	0	2120000	1686000	0		1.11403	0.88597
GWHPARYT013881	170	K	Ribosome biogenesis protein BOP1 homolog OS=Cynara cardunculus var. scolymus OX=59895 GN=Ccrd_010543 PE=3 SV=1	Ccrd_010543	1	0.00349904	80.294	2	K(1)IK(1)K(1)K(1)ER	-13.475	2	0	2120000	1686000	0		1.11403	0.88597
GWHPARYT013913	155	K	Ribosomal protein L3 OS=Mikania micrantha OX=192012 GN=E3N88_35261 PE=3 SV=1	E3N88_35261	1	0.0141068	83.623	2	K(1)YCTVIR	-1.6032	2	0	0	24449	23368			1.02261	0.977393	0.846534	0.864241	1.07376	1.21547			0.952364	0.804129
GWHPARYT013913	361	K	Ribosomal protein L3 OS=Mikania micrantha OX=192012 GN=E3N88_35261 PE=3 SV=1	E3N88_35261	1	0.0237781	43.306	2	LK(1)FIDTSSK	0.71994	1	41039	0	0	0	1				0.846534	0.864241	1.07376	1.21547	1.18129
GWHPARYT013925	247	K	Glutathione S-transferase/chloride channel, C-terminal OS=Cynara cardunculus var. scolymus OX=59895 GN=Ccrd_018657 PE=4 SV=1	Ccrd_018657	0.924027	1.36178e-06	111.06	3	EAPK(0.076)PK(0.924)VETPVEEEEAPKPK	0.0355	2	38231	0	0	25214	1.20517			0.79483	0.944888	0.924429	1.05296	1.07773	1.27546			0.737506
GWHPARYT013925	259	K	Glutathione S-transferase/chloride channel, C-terminal OS=Cynara cardunculus var. scolymus OX=59895 GN=Ccrd_018657 PE=4 SV=1	Ccrd_018657	1	5.86804e-06	123.24	2	VETPVEEEEAPK(1)PK	-1.6937	3	34141	42782	0	17792	1.08138	1.35508		0.563543	0.944888	0.924429	1.05296	1.07773	1.14445	1.46585		0.5229	0.356721
GWHPARYT013925	261	K	Glutathione S-transferase/chloride channel, C-terminal OS=Cynara cardunculus var. scolymus OX=59895 GN=Ccrd_018657 PE=4 SV=1	Ccrd_018657	0.999806	3.48884e-21	184.37	2	VETPVEEEEAPKPK(1)AK	-1.7938	4	57214	62076	47844	58500	1.01428	1.10047	0.84817	1.03708	0.944888	0.924429	1.05296	1.07773	1.07344	1.19043	0.805514	0.962282	0.779375	0.052567
GWHPARYT013925	226	K	Glutathione S-transferase/chloride channel, C-terminal OS=Cynara cardunculus var. scolymus OX=59895 GN=Ccrd_018657 PE=4 SV=1	Ccrd_018657	0.998757	4.63333e-05	105.79	2	SSSQPAAK(0.999)PK(0.001)PEPK	-1.1299	3	0	74681	60920	44927		1.24104	1.01236	0.746593	0.944888	0.924429	1.05296	1.07773		1.3425	0.96145	0.692748	0.516014
GWHPARYT013932	327	K	Protein kinase domain-containing protein OS=Lactuca sativa OX=4236 GN=LSAT_4X53520 PE=4 SV=1	LSAT_4X53520	1	0.0285999	51.872	2	K(1)GLLHWIQK	0.66727	1	22832	0	0	0	1
GWHPARYT013933	62	K	Ran GTPase OS=Cynara cardunculus var. scolymus OX=59895 GN=Ccrd_026632 PE=4 SV=1	Ccrd_026632	1	0.000227673	90.89	2	TVK(1)AQIWDTAGQER	-3.2951	2	23064	30132	0	0	0.867133	1.13287			0.969838	0.906676	1.10701	1.01647	0.8941	1.24947
GWHPARYT013989	741	K	Mannosylglycoprotein endo-beta-mannosidase OS=Artemisia annua OX=35608 GN=CTI12_AA103190 PE=3 SV=1	CTI12_AA103190	1	0.010639	50.314	2	VSEK(1)LSVPSK	-2.9811	1	0	16428	0	0		1			1.04292	1.02089	0.959016	0.97717		0.979537
GWHPARYT014035	240	K	Ferritin-like catalase Nec2 OS=Nesocodon mauritianus OX=519296 GN=NEC2 PE=1 SV=1	NEC2	1	1.77806e-05	88.421	2	LAMCGIK(1)DEGVIVPR	-0.10777	3	20274	31265	0	34087	0.710322	1.0954		1.19428	1.08807	1.1334	0.890455	0.888076	0.652828	0.966476		1.34479	1.39144
GWHPARYT014052	48	K	U6 snRNA-associated Sm-like protein LSm4 (Fragment) OS=Cynara cardunculus var. scolymus OX=59895 GN=LSM4 PE=3 SV=1	LSM4	1	0.00113641	78.157	2	EVICTSK(1)DGDR	-1.4148	2	19538	19550	0	0	0.999693	1.00031			0.847712	0.987278	1.09407	1.07094	1.17928	1.0132
GWHPARYT017484	83	K	TCTP domain-containing protein OS=Lactuca sativa OX=4236 GN=LSAT_6X95760 PE=3 SV=1	LSAT_6X95760	1	0.00415829	66.953	2	LQEQPPFDK(1)K	0.66251	1	0	0	81161	0			1		1.05665	0.954435	0.987429	1.00149			1.01273
GWHPARYT017506	163	K	Ribosomal protein L18e OS=Cynara cardunculus var. scolymus OX=59895 GN=Ccrd_009077 PE=3 SV=1	Ccrd_009077	1	0.000428448	70.806	3	APGVPHSHTK(1)PYVR	0.58539	4	21711	28658	23542	0	0.881236	1.16321	0.955555		0.872177	0.907935	1.07554	1.14435	1.01039	1.28116	0.888443		0.879311
GWHPARYT017506	10	K	Ribosomal protein L18e OS=Cynara cardunculus var. scolymus OX=59895 GN=Ccrd_009077 PE=3 SV=1	Ccrd_009077	1	0.0101269	59.67	2	GIDLVAGGK(1)SK	-0.75637	3	63437	67364	0	52735	1.03691	1.1011		0.861983	0.872177	0.907935	1.07554	1.14435	1.18888	1.21275		0.753252	0.621108
GWHPARYT017506	153	K	Ribosomal protein L18e OS=Cynara cardunculus var. scolymus OX=59895 GN=Ccrd_009077 PE=3 SV=1	Ccrd_009077	1	0.0447526	62.494	2	HFGK(1)APGVPHSHTK	-4.1073	1	0	4448.9	0	0		1			0.872177	0.907935	1.07554	1.14435		1.1014
GWHPARYT017506	31	K	Ribosomal protein L18e OS=Cynara cardunculus var. scolymus OX=59895 GN=Ccrd_009077 PE=3 SV=1	Ccrd_009077	1	0.00449497	121.31	2	LLVK(1)LYR	-3.5275	5	177550	168490	131530	179710	1.08051	1.02538	0.80045	1.09366	0.872177	0.907935	1.07554	1.14435	1.23887	1.12935	0.744233	0.955703	0.723488	0.239947
GWHPARYT014099	67	K	Eukaryotic translation initiation factor 3 subunit A OS=Helianthus annuus OX=4232 GN=EIF3A PE=3 SV=1	EIF3A	1	0.0145211	47.361	2	YAK(1)DGLIQYR	-2.5566	1	0	30765	0	0		1			1.06146	1.06986	0.910829	0.957849		0.9347
GWHPARYT014110	347	K	Importin subunit alpha OS=Cynara cardunculus var. scolymus OX=59895 GN=Ccrd_024605 PE=3 SV=1	Ccrd_024605	1	0.000950544	58.061	2	K(1)EACWTISNITAGNK	0.39935	2	26792	16990	0	0	1.22388	0.776118			0.753677	0.765067	1.25726	1.224	1.62388	1.01444
GWHPARYT014119	284	K	Probable protein disulfide-isomerase A6 OS=Tanacetum cinerariifolium OX=118510 GN=Tci_030034 PE=3 SV=1	Tci_030034	1	0.0124927	40.224	2	EFVSAESDEK(1)K	-1.4862	1	0	0	0	6345.1				1	1.09704	1.08865	0.902244	0.912065				1.09641
GWHPARYT014119	337	K	Probable protein disulfide-isomerase A6 OS=Tanacetum cinerariifolium OX=118510 GN=Tci_030034 PE=3 SV=1	Tci_030034	1	0.0628695	55.754	2	MLAK(1)SISPVK	-0.39721	1	0	37585	0	0		1			1.09704	1.08865	0.902244	0.912065		0.918569
GWHPARYT014119	79	K	Probable protein disulfide-isomerase A6 OS=Tanacetum cinerariifolium OX=118510 GN=Tci_030034 PE=3 SV=1	Tci_030034	1	7.55889e-06	137.4	2	SVLIGK(1)VDCDEHK	-2.7126	3	83415	0	67328	64883	1.16055		0.936733	0.902716	1.09704	1.08865	0.902244	0.912065	1.05789		1.03823	0.989749	0.98141
GWHPARYT014119	86	K	Probable protein disulfide-isomerase A6 OS=Tanacetum cinerariifolium OX=118510 GN=Tci_030034 PE=3 SV=1	Tci_030034	1	0.00217827	65.12	2	VDCDEHK(1)GVCSK	-2.1155	2	39780	34369	0	0	1.07297	0.927025			1.09704	1.08865	0.902244	0.912065	0.978063	0.851536
GWHPARYT014124	67	K	GTP-binding protein SAR1A OS=Mikania micrantha OX=192012 GN=E3N88_28165 PE=3 SV=1	E3N88_28165	1	0.00104109	58.508	2	FK(1)AFDLGGHQIAR	-2.2672	1	27181	0	0	0	1				0.97334	0.997499	1.0134	1.01576	1.02739
GWHPARYT014127	163	K	UspA domain-containing protein OS=Lactuca sativa OX=4236 GN=LSAT_5X103981 PE=4 SV=1	LSAT_5X103981	1	2.60101e-05	67.607	3	AFLGSVSNHCAQNAK(1)CPVLIVK	-0.76388	2	26074	0	0	17273	1.20304			0.796964	0.889425	0.902261	1.07477	1.13355	1.3526			0.70307
GWHPARYT014127	130	K	UspA domain-containing protein OS=Lactuca sativa OX=4236 GN=LSAT_5X103981 PE=4 SV=1	LSAT_5X103981	1	0.000181791	85.813	2	EVICEVAEK(1)LR	-4.2007	1	0	0	55377	0			1		0.889425	0.902261	1.07477	1.13355			0.930435
GWHPARYT014127	173	K	UspA domain-containing protein OS=Lactuca sativa OX=4236 GN=LSAT_5X103981 PE=4 SV=1	LSAT_5X103981	1	0.00171528	96.313	2	RPK(1)TVTATTN	-4.547	2	21918	0	0	20843	1.02514			0.97486	0.889425	0.902261	1.07477	1.13355	1.15259			0.860007
GWHPARYT014151	134	K	NmrA-like domain, NAD(P)-binding domain superfamily OS=Helianthus annuus OX=4232 GN=ALL12 PE=4 SV=1	ALL12	1	0.000939062	66.913	2	ASALPPFQTLLDLK(1)K	2.2003	1	0	73007	0	0		1			0.78806	0.789918	1.21064	1.21138		1.26595
GWHPARYT014151	56	K	NmrA-like domain, NAD(P)-binding domain superfamily OS=Helianthus annuus OX=4232 GN=ALL12 PE=4 SV=1	ALL12	0.858103	0.00230128	86.997	3	K(0.142)LESK(0.858)GVTVIQGGLEDHDK	-0.19436	1	0	10196	0	0		1			0.78806	0.789918	1.21064	1.21138		1.26595
GWHPARYT014151	304	K	NmrA-like domain, NAD(P)-binding domain superfamily OS=Helianthus annuus OX=4232 GN=ALL12 PE=4 SV=1	ALL12	1	0.00881687	85.081	2	LLDK(1)YAATCPK	0.90174	3	267810	236910	241430	0	1.07677	0.95253	0.970703		0.78806	0.789918	1.21064	1.21138	1.36635	1.20586	0.801808		0.586823
GWHPARYT014151	46	K	NmrA-like domain, NAD(P)-binding domain superfamily OS=Helianthus annuus OX=4232 GN=ALL12 PE=4 SV=1	ALL12	1	0.000246314	113.86	2	PTSDPAK(1)LDQQK	-1.2826	2	0	40439	65651	0		0.762353	1.23765		0.78806	0.789918	1.21064	1.21138		0.965104	1.02231
GWHPARYT014166	207	K	40S ribosomal protein S6 OS=Cynara cardunculus var. scolymus OX=59895 GN=Ccrd_014805 PE=3 SV=1	Ccrd_014805	1	0.0141011	63.908	2	AK(1)SEAADYQK	-2.0418	2	0	0	4586.2	6581.9			0.821304	1.1787	0.619825	0.597158	1.35115	1.43187			0.607856	0.823187
GWHPARYT014166	14	K	40S ribosomal protein S6 OS=Cynara cardunculus var. scolymus OX=59895 GN=Ccrd_014805 PE=3 SV=1	Ccrd_014805	1	0.00273055	90.156	2	FNIANPTTGCQK(1)K	-2.729	4	26312	32967	74715	99644	0.450475	0.564412	1.27916	1.70596	0.619825	0.597158	1.35115	1.43187	0.726778	0.945162	0.94672	1.19142	1.28158	0.0232193
GWHPARYT014166	15	K	40S ribosomal protein S6 OS=Cynara cardunculus var. scolymus OX=59895 GN=Ccrd_014805 PE=3 SV=1	Ccrd_014805	1	0.0547667	47.361	2	K(1)LEIDDDQK	-0.57013	1	0	0	12860	0			1		0.619825	0.597158	1.35115	1.43187			0.740112
GWHPARYT014166	157	K	40S ribosomal protein S6 OS=Cynara cardunculus var. scolymus OX=59895 GN=Ccrd_014805 PE=3 SV=1	Ccrd_014805	1	0.0382328	66.087	2	K(1)YVNTYR	-1.5682	2	0	0	5687.4	8419.1			0.806352	1.19365	0.619825	0.597158	1.35115	1.43187			0.59679	0.833629
GWHPARYT017714	417	K	S-adenosylmethionine synthase OS=Cynara cardunculus var. scolymus OX=59895 GN=Ccrd_001506 PE=3 SV=1	Ccrd_001506	1	0.000901562	86.838	2	FLK(1)TAAYGHFGR	1.5829	3	20952	55843	16877	0	0.671022	1.78846	0.540514		1.339	1.34291	0.662362	0.655734	0.501139	1.33178	0.81604		1.62837
GWHPARYT014212	67	K	S-adenosylmethionine synthase OS=Senecio scandens OX=189247 PE=2 SV=1	--	1	0.043606	66.664	2	IDYEK(1)IVR	-1.8669	1	0	45851	0	0		1			1.28589	1.3035	0.711075	0.699541		0.767167
GWHPARYT014214	158	K	HAD-superfamily hydrolase, subfamily IIB, HAD superfamily OS=Helianthus annuus OX=4232 GN=HanXRQr2_Chr04g0183841 PE=4 SV=1	HanXRQr2_Chr04g0183841	1	0.0624785	43.272	2	PK(1)MVSVLR	1.0865	1	7272.2	0	0	0	1				1.11273	1.08782	0.913689	0.885765	0.898693
GWHPARYT014225	48	K	Cysteine synthase OS=Mikania micrantha OX=192012 GN=E3N88_20892 PE=3 SV=1	E3N88_20892	1	2.78625e-09	153.05	2	LEMMEPCSSVK(1)DR	-0.22546	5	12306	259120	195890	0	0.0790001	1.66346	1.25754		0.847121	0.855497	1.16336	1.13402	0.0932571	1.94443	1.08095		11.5911
GWHPARYT014266	208	K	Germin-like protein OS=Helianthus annuus OX=4232 GN=HannXRQ_Chr06g0181801 PE=3 SV=1	HannXRQ_Chr06g0181801	1	0.000334536	95.138	2	GFQIGTK(1)QVQK	-1.4727	3	120680	127850	0	116040	0.99306	1.05206		0.954878	0.902329	0.911173	1.09953	1.08697	1.10055	1.15462		0.878476	0.760833
GWHPARYT014268	284	K	Phytochrome OS=Artemisia annua OX=35608 GN=CTI12_AA604130 PE=3 SV=1	CTI12_AA604130	1	0.0754553	69.905	2	FLFMK(1)NK	-2.4356	1	32703	0	0	0	1				0.708766	0.731792	1.25611	1.30333	1.4109
GWHPARYT014268	76	K	Phytochrome OS=Artemisia annua OX=35608 GN=CTI12_AA604130 PE=3 SV=1	CTI12_AA604130	1	1.26996e-05	128.41	2	VTTAYLHHIQK(1)GK	-0.99635	3	4856.5	0	0	15567	0.47558			1.52442	0.708766	0.731792	1.25611	1.30333	0.670996			1.16963
GWHPARYT014341	274	K	60S ribosomal protein L4 C-terminal domain-containing protein OS=Lactuca sativa OX=4236 GN=LSAT_2X67821 PE=3 SV=1	LSAT_2X67821	1	0.00145544	84.266	2	LDSIYGSFDK(1)PSEK	-1.9462	3	23273	0	20456	21860	1.06449		0.935645	0.999863	0.988983	0.950689	1.04034	1.01999	1.07635		0.899365	0.980268	0.835569
GWHPARYT014341	278	K	60S ribosomal protein L4 C-terminal domain-containing protein OS=Lactuca sativa OX=4236 GN=LSAT_2X67821 PE=3 SV=1	LSAT_2X67821	0.993789	0.0108724	92.593	2	LDSIYGSFDK(0.006)PSEK(0.994)K	-12.296	1	57666	0	0	0	1				0.988983	0.950689	1.04034	1.01999	1.01114
GWHPARYT014341	176	K	60S ribosomal protein L4 C-terminal domain-containing protein OS=Lactuca sativa OX=4236 GN=LSAT_2X67821 PE=3 SV=1	LSAT_2X67821	1	0.0345235	67.887	2	VLK(1)QIGAFPDAEK	-3.9483	3	77697	61325	50188	0	1.23192	0.972332	0.795751		0.988983	0.950689	1.04034	1.01999	1.24564	1.02277	0.764896		0.614058
GWHPARYT014347	114	K	Transcription factor CBF/NF-Y/archaeal histone domain-containing protein OS=Lactuca sativa OX=4236 GN=LSAT_2X64201 PE=4 SV=1	LSAT_2X64201	1	0.0549462	52.837	2	IMK(1)ADEDVR	0.7623	1	28830	0	0	0	1
GWHPARYT014356	237	K	Alpha-L-fucosidase OS=Helianthus annuus OX=4232 GN=HanXRQr2_Chr09g0390661 PE=4 SV=1	HanXRQr2_Chr09g0390661	1	0.00875367	43.09	2	TDPSK(1)LDAIGCVSAHNQAAK	-5.0195	1	0	41061	0	0		1			1.46382	1.47212	0.521741	0.54232		0.679294
GWHPARYT014356	147	K	Alpha-L-fucosidase OS=Helianthus annuus OX=4232 GN=HanXRQr2_Chr09g0390661 PE=4 SV=1	HanXRQr2_Chr09g0390661	1	0.00179318	108.4	2	VLLLQAK(1)SK	-3.5555	3	156260	146050	60852	0	1.29083	1.20649	0.502685		1.46382	1.47212	0.521741	0.54232	0.881822	0.819558	0.963476		1.0926
GWHPARYT014420	52	K	glucose-6-phosphate 1-epimerase OS=Cynara cardunculus var. scolymus OX=59895 GN=Ccrd_025008 PE=3 SV=1	Ccrd_025008	1	0.000152059	61.867	3	IYLSTPTK(1)IAILDHEK	-3.3992	1	0	15388	0	0		1			0.850737	0.895039	1.12581	1.12841		1.11727
GWHPARYT014436	203	K	Cytochrome P450 oxidase 74A1-like protein OS=Platycodon grandiflorus OX=94286 PE=2 SV=1	--	1	0.00825391	46.353	2	YPSESPIGSSGPEIAK(1)R	-2.9433	1	0	0	34643	0			1		1.00621	1.0893	0.94367	0.960814			1.05969
GWHPARYT014438	12	K	Cold-shock conserved site-containing protein OS=Cynara cardunculus var. scolymus OX=59895 GN=Ccrd_017602 PE=4 SV=1	Ccrd_017602	1	0.0264964	66.953	2	GTVK(1)WFNDTK	-0.07381	1	0	0	131550	0			1
GWHPARYT014497	314	K	Tetratricopeptide-like helical domain superfamily, ankyrin repeat-containing OS=Helianthus annuus OX=4232 GN=HanXRQr2_Chr14g0648641 PE=4 SV=1	HanXRQr2_Chr14g0648641	1	0.0130821	50.519	2	EVDMPK(1)DCSSTTSK	-1.7697	1	0	8246.6	0	0		1			1.17727	1.20946	0.815148	0.798116		0.826812
GWHPARYT014497	405	K	Tetratricopeptide-like helical domain superfamily, ankyrin repeat-containing OS=Helianthus annuus OX=4232 GN=HanXRQr2_Chr14g0648641 PE=4 SV=1	HanXRQr2_Chr14g0648641	1	0.0402202	51.454	3	VLRPNWPK(1)ACYR	-0.99438	1	23111	0	0	0	1				1.17727	1.20946	0.815148	0.798116	0.849422
GWHPARYT014521	807	K	beta-galactosidase OS=Artemisia annua OX=35608 GN=CTI12_AA100700 PE=3 SV=1	CTI12_AA100700	1	0.0131728	76.049	2	IK(1)NSTLCYETTENK	-1.7739	1	6731.1	0	0	0	1				0.916125	0.923967	1.09311	1.06679	1.09155
GWHPARYT014586	89	K	Ketol-acid reductoisomerase OS=Helianthus annuus OX=4232 GN=HannXRQ_Chr06g0171391 PE=3 SV=1	HannXRQ_Chr06g0171391	1	0.00997374	55.354	2	EK(1)INLAGHEEYIVR	-2.7336	2	14839	12931	0	0	1.06871	0.931293			1.15438	1.17378	0.834354	0.837486	0.925787	0.793411
GWHPARYT014586	244	K	Ketol-acid reductoisomerase OS=Helianthus annuus OX=4232 GN=HannXRQ_Chr06g0171391 PE=3 SV=1	HannXRQ_Chr06g0171391	1	0.000235979	60.734	3	HISVIAVCPK(1)GMGPSVR	-2.6149	4	52258	0	72697	49729	0.897472		1.24849	0.854039	1.15438	1.17378	0.834354	0.837486	0.777452		1.49635	1.01977	1.92469
GWHPARYT014682	191	K	GroES-like zinc-binding alcohol dehydrogenase family protein OS=Artemisia annua OX=35608 GN=CTI12_AA510020 PE=4 SV=1	CTI12_AA510020	1	0.001626	78.157	2	AK(1)GTLYDGETR	-1.4794	3	26982	30210	22437	0	1.01654	1.13815	0.845308		0.989189	0.966793	1.01836	1.02566	1.02765	1.17725	0.830066		0.807732
GWHPARYT014682	106	K	GroES-like zinc-binding alcohol dehydrogenase family protein OS=Artemisia annua OX=35608 GN=CTI12_AA510020 PE=4 SV=1	CTI12_AA510020	1	0.000277218	54.418	3	TK(1)ACGVCHSDLHVLK	-1.5766	4	48867	41040	0	31298	1.20953	1.0158		0.774671	0.989189	0.966793	1.01836	1.02566	1.22275	1.05069		0.755293	0.718854
GWHPARYT014778	136	K	H(+)-transporting two-sector ATPase OS=Helianthus annuus OX=4232 GN=HanXRQr2_Chr12g0548611 PE=4 SV=1	HanXRQr2_Chr12g0548611	1	0.00109911	84.999	2	GIHK(1)LNAGPDK	-0.1215	2	0	35653	36020	0		0.99488	1.00512		1.01298	1.01727	0.982256	0.98749		0.977987	1.02328
GWHPARYT014778	143	K	H(+)-transporting two-sector ATPase OS=Helianthus annuus OX=4232 GN=HanXRQr2_Chr12g0548611 PE=4 SV=1	HanXRQr2_Chr12g0548611	1	0.000314969	102.03	2	LNAGPDK(1)ECK	-1.0315	4	36386	34889	29686	30081	1.11067	1.06497	0.906152	0.918209	1.01298	1.01727	0.982256	0.98749	1.09643	1.04689	0.922521	0.929842	0.864789	0.0382764
GWHPARYT014778	129	K	H(+)-transporting two-sector ATPase OS=Helianthus annuus OX=4232 GN=HanXRQr2_Chr12g0548611 PE=4 SV=1	HanXRQr2_Chr12g0548611	1	3.62135e-15	140.78	2	GLCGGINSTSVK(1)ISK	-1.8602	4	60792	55734	54804	65054	1.0287	0.94311	0.927372	1.10082	1.01298	1.01727	0.982256	0.98749	1.01552	0.927096	0.944125	1.11476	1.06606	0.180897
GWHPARYT014808	324	K	Glucan endo-1,3-beta-D-glucosidase OS=Helianthus annuus OX=4232 GN=HanXRQr2_Chr11g0516781 PE=4 SV=1	HanXRQr2_Chr11g0516781	1	1.20199e-08	110.95	3	GGDESEK(1)HFGLFTPSQQPK	-1.1198	1	0	128600	0	0		1			1.81991	1.89707	0.140231	0.142781		0.527128
GWHPARYT014882	222	K	ADP/ATP translocase OS=Artemisia annua OX=35608 GN=CTI12_AA280770 PE=3 SV=1	CTI12_AA280770	1	0.00456938	92.707	2	LANDAK(1)AAK	-2.2757	3	127600	0	70143	74147	1.40792		0.773949	0.818129	1.07115	1.1217	0.899732	0.907417	1.31441		0.860199	0.901602	0.654439
GWHPARYT014882	120	K	ADP/ATP translocase OS=Artemisia annua OX=35608 GN=CTI12_AA280770 PE=3 SV=1	CTI12_AA280770	1	0.000213681	84.105	2	LLIQNQDEMIK(1)SGR	-1.1006	3	51788	40928	0	17797	1.40584	1.11104		0.48312	1.07115	1.1217	0.899732	0.907417	1.31247	0.990491		0.532412	0.537523
GWHPARYT014882	377	K	ADP/ATP translocase OS=Artemisia annua OX=35608 GN=CTI12_AA280770 PE=3 SV=1	CTI12_AA280770	1	0.0248236	57.888	2	LQVIVFGK(1)K	-6.9423	3	18490	23168	8190.7	0	1.11277	1.3943	0.492934		1.07115	1.1217	0.899732	0.907417	1.03886	1.24302	0.547867		0.527375
GWHPARYT014882	129	K	ADP/ATP translocase OS=Artemisia annua OX=35608 GN=CTI12_AA280770 PE=3 SV=1	CTI12_AA280770	1	0.0077879	60.324	2	LSQPYK(1)GIGECFSR	-0.74548	2	0	40765	28597	0		1.17543	0.824573		1.07115	1.1217	0.899732	0.907417		1.0479	0.916464
GWHPARYT014882	326	K	ADP/ATP translocase OS=Artemisia annua OX=35608 GN=CTI12_AA280770 PE=3 SV=1	CTI12_AA280770	1	0.00765871	62.454	2	MMMTSGEAVK(1)YK	0.25528	1	0	0	0	50258				1	1.07115	1.1217	0.899732	0.907417				1.10203
GWHPARYT014882	109	K	ADP/ATP translocase OS=Artemisia annua OX=35608 GN=CTI12_AA280770 PE=3 SV=1	CTI12_AA280770	1	1.68844e-09	91.032	2	VK(1)LLIQNQDEMIK	-1.5208	5	180220	156150	42402	39894	1.72185	1.49188	0.405115	0.381153	1.07115	1.1217	0.899732	0.907417	1.60748	1.33001	0.450262	0.420042	0.297961	0.0847547
GWHPARYT014918	53	K	Putative NAD(P)-binding Rossmann-fold superfamily protein OS=Helianthus annuus OX=4232 GN=HannXRQ_Chr02g0056471 PE=4 SV=1	HannXRQ_Chr02g0056471	1	0.0391887	49.96	2	K(1)VFPGVECK	-3.063	1	0	0	5684.7	0			1		0.868797	0.915392	1.09312	1.12269			0.914814
GWHPARYT014921	80	K	Lipoxygenase OS=Mikania micrantha OX=192012 GN=E3N88_41548 PE=3 SV=1	E3N88_41548	1	0.000864218	73.502	2	AK(1)ASFDHQVNFK	-2.4494	1	0	0	23997	0			1		0.997424	1.01949	0.998576	0.984514			1.00143
GWHPARYT014921	93	K	Lipoxygenase OS=Mikania micrantha OX=192012 GN=E3N88_41548 PE=3 SV=1	E3N88_41548	1	0.0747458	41.025	2	ELK(1)YVCR	-1.0106	1	0	0	0	35914				1	0.997424	1.01949	0.998576	0.984514				1.01573
GWHPARYT014921	604	K	Lipoxygenase OS=Mikania micrantha OX=192012 GN=E3N88_41548 PE=3 SV=1	E3N88_41548	1	0.000415406	90.376	2	GMAVEDPK(1)APHGLK	-1.1501	3	21937	26460	9777.4	0	1.13127	1.36452	0.504211		0.997424	1.01949	0.998576	0.984514	1.13419	1.33844	0.504931		0.44519
GWHPARYT014921	232	K	Lipoxygenase OS=Mikania micrantha OX=192012 GN=E3N88_41548 PE=3 SV=1	E3N88_41548	1	0.0534343	72.492	2	K(1)DPNTECR	0.35703	1	0	0	6896.9	0			1		0.997424	1.01949	0.998576	0.984514			1.00143
GWHPARYT014921	327	K	Lipoxygenase OS=Mikania micrantha OX=192012 GN=E3N88_41548 PE=3 SV=1	E3N88_41548	1	0.0197412	70.195	2	TASDAK(1)NNVLR	-1.1582	2	23201	0	0	20813	1.05426			0.945745	0.997424	1.01949	0.998576	0.984514	1.05698			0.960621
GWHPARYT014923	63	K	Lipoxygenase OS=Mikania micrantha OX=192012 GN=E3N88_41548 PE=3 SV=1	E3N88_41548	0.996888	0.000873118	113.66	3	K(0.003)PIK(0.997)AHASFDHQGNFK	0.033675	4	120560	116530	0	90638	1.1036	1.06671		0.829694	1.00641	1.04391	0.986092	0.963588	1.09657	1.02183		0.861047	0.842648
GWHPARYT014923	4	K	Lipoxygenase OS=Mikania micrantha OX=192012 GN=E3N88_41548 PE=3 SV=1	E3N88_41548	1	0.00209667	64.906	2	MFGK(1)HNEDK	-3.1967	2	0	0	55397	47694			1.07472	0.92528	1.00641	1.04391	0.986092	0.963588			1.08988	0.960244
GWHPARYT014923	140	K	Lipoxygenase OS=Mikania micrantha OX=192012 GN=E3N88_41548 PE=3 SV=1	E3N88_41548	1	0.00842211	58.508	2	VFFTTK(1)SYLPSK	0.33496	1	0	43827	0	0		1			1.00641	1.04391	0.986092	0.963588		0.957933
GWHPARYT014936	283	K	K Homology domain-containing protein OS=Cynara cardunculus var. scolymus OX=59895 GN=Ccrd_007142 PE=4 SV=1	Ccrd_007142	1	0.0289827	55.354	2	LCDNFAK(1)GSCTFGER	0.19078	1	0	5865.8	0	0		1			1.0224	1.03705	0.918878	1.02167		0.964273
GWHPARYT014936	109	K	K Homology domain-containing protein OS=Cynara cardunculus var. scolymus OX=59895 GN=Ccrd_007142 PE=4 SV=1	Ccrd_007142	1	0.00500203	65.173	2	LCNK(1)FNTAEGCR	3.0264	1	18495	0	0	0	1				1.0224	1.03705	0.918878	1.02167	0.978092
GWHPARYT014936	274	K	K Homology domain-containing protein OS=Cynara cardunculus var. scolymus OX=59895 GN=Ccrd_007142 PE=4 SV=1	Ccrd_007142	1	0.0310983	58.539	2	MSGGGGGSGPAGNFK(1)TK	0.23244	1	0	0	0	6712				1	1.0224	1.03705	0.918878	1.02167				0.978787
GWHPARYT014944	438	K	Alpha-1,4 glucan phosphorylase OS=Helianthus annuus OX=4232 GN=PHSH PE=3 SV=1	PHSH	1	0.0590968	50.314	2	ILDHNPQK(1)PVVR	-2.3315	1	0	0	0	6477.4				1	0.985142	1.02178	0.979631	1.01345				0.986733
GWHPARYT014971	136	K	SHSP domain-containing protein OS=Lactuca sativa OX=4236 GN=LSAT_5X168220 PE=3 SV=1	LSAT_5X168220	1	0.00133591	72.327	2	LPENAK(1)LDQVK	-0.98315	2	29609	33175	0	0	0.943202	1.0568			1.75793	1.76244	0.238375	0.241253	0.536541	0.599622
GWHPARYT015367	140	K	Histone H2B OS=Lactuca sativa OX=4236 GN=LSAT_8X77640 PE=3 SV=1	LSAT_8X77640	1	8.60684e-12	168.43	2	HAVSEGTK(1)AVTK	-2.6995	4	124480	123170	38017	112890	1.24931	1.23616	0.381546	1.13299
GWHPARYT015367	12	K	Histone H2B OS=Lactuca sativa OX=4236 GN=LSAT_8X77640 PE=3 SV=1	LSAT_8X77640	0.861496	0.0390486	57.042	2	KPAEK(0.861)K(0.138)PAEEK	-1.0532	1	29580	0	0	0	1
GWHPARYT015367	110	K	Histone H2B OS=Lactuca sativa OX=4236 GN=LSAT_8X77640 PE=3 SV=1	LSAT_8X77640	1	0.0671553	50.834	2	K(1)PTITSR	-2.3264	1	0	25253	0	0		1
GWHPARYT015367	56	K	Histone H2B OS=Lactuca sativa OX=4236 GN=LSAT_8X77640 PE=3 SV=1	LSAT_8X77640	1	0.0374366	55.235	2	K(1)SVETYK	1.4791	1	0	0	0	12889				1
GWHPARYT015367	132	K	Histone H2B OS=Lactuca sativa OX=4236 GN=LSAT_8X77640 PE=3 SV=1	LSAT_8X77640	1	0.000219266	59.09	2	LVLPGELAK(1)HAVSEGTK	-1.4947	3	87389	51671	34508	0	1.51046	0.893097	0.596446
GWHPARYT015108	25	K	Histone H2B, histone-fold protein OS=Helianthus annuus OX=4232 GN=HanXRQr2_Chr08g0344341 PE=4 SV=1	HanXRQr2_Chr08g0344341	1	0.00294988	98.865	2	TTVAEK(1)APAEK	-1.3567	2	0	69936	114020	0		0.760356	1.23964
GWHPARYT015367	70	K	Histone H2B OS=Lactuca sativa OX=4236 GN=LSAT_8X77640 PE=3 SV=1	LSAT_8X77640	1	2.02386e-09	125.75	2	VLK(1)QVHPDIGISSK	-1.6214	4	204230	268210	228290	251730	0.857695	1.12639	0.958738	1.05718
GWHPARYT015367	109	K	Histone H2B OS=Lactuca sativa OX=4236 GN=LSAT_8X77640 PE=3 SV=1	LSAT_8X77640	0.997812	0.00776509	95.138	2	YNK(0.998)K(0.002)PTITSR	-1.6356	1	60544	0	0	0	1
GWHPARYT015176	173	K	L-ascorbate peroxidase OS=Helianthus annuus OX=4232 GN=HanXRQr2_Chr05g0196731 PE=4 SV=1	HanXRQr2_Chr05g0196731	1	0.00137732	73.305	2	DVFVK(1)HMGLSDK	1.0072	2	0	188470	0	136180		1.16107		0.838934	0.9801	0.989113	1.0066	1.02418		1.17385		0.819125	0.697813
GWHPARYT015176	180	K	L-ascorbate peroxidase OS=Helianthus annuus OX=4232 GN=HanXRQr2_Chr05g0196731 PE=4 SV=1	HanXRQr2_Chr05g0196731	1	1.09562e-09	173.79	3	HMGLSDK(1)DIVALSGGHTLGR	-2.1107	4	296480	107880	216630	258880	1.34784	0.490436	0.984827	1.1769	0.9801	0.989113	1.0066	1.02418	1.3752	0.495834	0.978367	1.14911	1.51448	0.749881
GWHPARYT015176	56	K	L-ascorbate peroxidase OS=Helianthus annuus OX=4232 GN=HanXRQr2_Chr05g0196731 PE=4 SV=1	HanXRQr2_Chr05g0196731	1	0.000796823	106.97	2	GFIAEK(1)NCAPLMLR	-3.2126	3	0	0	102900	66135			1.2175	0.782501	0.9801	0.989113	1.0066	1.02418			1.20951	0.764024
GWHPARYT015176	89	K	L-ascorbate peroxidase OS=Helianthus annuus OX=4232 GN=HanXRQr2_Chr05g0196731 PE=4 SV=1	HanXRQr2_Chr05g0196731	1	3.9394e-05	75.686	3	HK(1)AEQGHAANNGLEIAVR	1.142	1	104920	0	0	0	1				0.9801	0.989113	1.0066	1.02418	1.0203
GWHPARYT015176	78	K	L-ascorbate peroxidase OS=Helianthus annuus OX=4232 GN=HanXRQr2_Chr05g0196731 PE=4 SV=1	HanXRQr2_Chr05g0196731	1	3.96189e-16	125.82	3	LAWHSAGTYDVTTK(1)TGGPFGTMR	-1.6206	2	160070	150950	0	0	1.02932	0.970677			0.9801	0.989113	1.0066	1.02418	1.05022	0.981361
GWHPARYT015176	148	K	L-ascorbate peroxidase OS=Helianthus annuus OX=4232 GN=HanXRQr2_Chr05g0196731 PE=4 SV=1	HanXRQr2_Chr05g0196731	1	9.42829e-06	100.69	2	QDK(1)EEPPLEGR	-1.6835	6	19787	24511	11715	11757	1.16789	1.44672	0.691456	0.693935	0.9801	0.989113	1.0066	1.02418	1.1916	1.46264	0.68692	0.67755	0.519852	0.154015
GWHPARYT015176	44	K	L-ascorbate peroxidase OS=Helianthus annuus OX=4232 GN=HanXRQr2_Chr05g0196731 PE=4 SV=1	HanXRQr2_Chr05g0196731	1	0.0259981	62.804	2	SYPTVSAEYQAAIDK(1)AR	-5.4418	1	0	21346	0	0		1			0.9801	0.989113	1.0066	1.02418		1.01101
GWHPARYT015195	143	K	Tetraspanin OS=Lactuca sativa OX=4236 GN=LSAT_6X26521 PE=4 SV=1	LSAT_6X26521	1	0.000339951	65.212	2	ISSCIHDSK(1)VCGR	-0.42988	5	49495	41214	0	43314	1.10791	0.922543		0.96955	0.95896	0.966815	1.05136	1.02287	1.15532	0.954209		0.947874	0.993361
GWHPARYT015195	134	K	Tetraspanin OS=Lactuca sativa OX=4236 GN=LSAT_6X26521 PE=4 SV=1	LSAT_6X26521	1	0.00591427	44.584	3	VSSQSYWGK(1)ISSCIHDSK	0.41583	1	34853	0	0	0	1				0.95896	0.966815	1.05136	1.02287	1.0428
GWHPARYT015205	135	K	ATP synthase subunit d, mitochondrial OS=Helianthus annuus OX=4232 GN=HannXRQ_Chr06g0164581 PE=3 SV=1	HannXRQ_Chr06g0164581	1	0.0730149	65.879	2	EIAEVQELK(1)K	-1.9972	1	0	16259	0	0		1			1.01389	1.03037	0.965593	0.99014		0.970521
GWHPARYT015219	179	K	Elongation factor 1-alpha OS=Carthamus tinctorius OX=4222 GN=EF1 PE=2 SV=1	EF1	1	0.0117295	69.915	2	EVSSYLK(1)K	-0.07046	3	0	509280	549390	585640		0.929168	1.00235	1.06848	0.917148	0.928619	1.07258	1.08166		1.00059	0.934523	0.987823	0.98724
GWHPARYT015219	427	K	Elongation factor 1-alpha OS=Carthamus tinctorius OX=4222 GN=EF1 PE=2 SV=1	EF1	1	2.01794e-06	146.75	2	QTVAVGVIK(1)SVDK	-1.7942	4	654670	702590	584470	424160	1.10685	1.18787	0.988161	0.717125	0.917148	0.928619	1.07258	1.08166	1.20684	1.27917	0.921296	0.662988	0.640846	0.270446
GWHPARYT015219	172	K	Elongation factor 1-alpha OS=Carthamus tinctorius OX=4222 GN=EF1 PE=2 SV=1	EF1	1	2.83208e-05	104.86	2	YDEIVK(1)EVSSYLK	-1.2634	4	201400	190030	144990	129930	1.20897	1.14072	0.870353	0.77995	0.917148	0.928619	1.07258	1.08166	1.31819	1.22841	0.81146	0.721071	0.601292	0.0336217
GWHPARYT015236	45	K	Beta-galactosidase OS=Cynara cardunculus var. scolymus OX=59895 GN=Ccrd_007208 PE=3 SV=1	Ccrd_007208	1	0.0668588	59.645	2	ALVIDGK(1)R	0.30291	1	0	0	11157	0			1		0.721448	0.715261	1.28524	1.27805			0.778067
GWHPARYT015236	391	K	Beta-galactosidase OS=Cynara cardunculus var. scolymus OX=59895 GN=Ccrd_007208 PE=3 SV=1	Ccrd_007208	1	0.000497185	76.196	2	NCGK(1)PSQTLYHVPR	-6.0015	1	0	0	0	5869				1	0.721448	0.715261	1.28524	1.27805				0.782439
GWHPARYT015236	154	K	Beta-galactosidase OS=Cynara cardunculus var. scolymus OX=59895 GN=Ccrd_007208 PE=3 SV=1	Ccrd_007208	1	0.0489297	65.12	2	TDNEPFK(1)AEMK	4.8406	1	22036	0	0	0	1				0.721448	0.715261	1.28524	1.27805	1.3861
GWHPARYT015255	277	K	Aquaporin-like protein OS=Cynara cardunculus var. scolymus OX=59895 GN=Ccrd_012268 PE=3 SV=1	Ccrd_012268	1	0.00172243	106.11	2	AAAIK(1)ALGSFR	-4.0771	2	1029600	0	0	583120	1.27685			0.723151	1.06885	1.14941	0.870865	0.910874	1.1946			0.793908
GWHPARYT015255	149	K	Aquaporin-like protein OS=Cynara cardunculus var. scolymus OX=59895 GN=Ccrd_012268 PE=3 SV=1	Ccrd_012268	1	2.07295e-08	130.79	2	AFQK(1)SHYNR	-1.8005	4	293020	316150	216240	216690	1.12473	1.21351	0.830016	0.831744	1.06885	1.14941	0.870865	0.910874	1.05228	1.05577	0.953095	0.913126	0.885318	0.0326276
GWHPARYT015255	242	K	Aquaporin-like protein OS=Cynara cardunculus var. scolymus OX=59895 GN=Ccrd_012268 PE=3 SV=1	Ccrd_012268	1	8.41779e-12	162.52	2	SFGAAVIYNK(1)EK	-1.6072	3	0	280880	294230	301500		0.961248	1.00694	1.03182	1.06885	1.14941	0.870865	0.910874		0.836297	1.15625	1.13277	1.35451
GWHPARYT015330	855	K	AMP-binding, conserved site-containing protein OS=Cynara cardunculus var. scolymus OX=59895 GN=Ccrd_007234 PE=4 SV=1	Ccrd_007234	1	0.0393323	40.861	2	FIAEQVAPYK(1)R	-2.2486	1	15139	0	0	0	1				1.26085	1.26121	0.73739	0.740556	0.793118
GWHPARYT015331	948	K	Putative homeodomain-like, Myb-like domain protein OS=Helianthus annuus OX=4232 GN=HannXRQ_Chr10g0309901 PE=4 SV=1	HannXRQ_Chr10g0309901	1	0.00045013	58.313	3	GFGHIGVTVDDTYK(1)ACER	-0.69019	2	8380.3	6406.5	0	0	1.13348	0.866516			1.12665	1.1451	0.842474	0.885782	1.00607	0.756718
GWHPARYT015367	40	K	Histone H2B OS=Lactuca sativa OX=4236 GN=LSAT_8X77640 PE=3 SV=1	LSAT_8X77640	0.824879	0.0421631	69.224	2	K(0.175)LPK(0.825)EAGAAAGDK	-1.7376	1	0	0	0	24433				1
GWHPARYT015367	25	K	Histone H2B OS=Lactuca sativa OX=4236 GN=LSAT_8X77640 PE=3 SV=1	LSAT_8X77640	1	3.89166e-05	137.39	2	TAVAEK(1)APAEK	-1.0266	3	112570	110670	0	47491	1.2474	1.22635		0.526253
GWHPARYT015391	769	K	Post-transcriptional gene silencing PAZ-Argonaute family OS=Helianthus annuus OX=4232 GN=HannXRQ_Chr01g0018021 PE=3 SV=1	HannXRQ_Chr01g0018021	1	0.0045996	77.431	2	DPVK(1)GEVHSGMIR	-2.1468	1	0	20791	0	0		1			1.05152	1.04251	0.960387	0.945583		0.959225
GWHPARYT015391	187	K	Post-transcriptional gene silencing PAZ-Argonaute family OS=Helianthus annuus OX=4232 GN=HannXRQ_Chr01g0018021 PE=3 SV=1	HannXRQ_Chr01g0018021	1	0.00386642	61.211	3	NLHHYDVSITPEVTSK(1)K	-0.23759	1	11731	0	0	0	1				1.05152	1.04251	0.960387	0.945583	0.951002
GWHPARYT015400	181	K	NAD-dependent epimerase/dehydratase domain-containing protein OS=Lactuca sativa OX=4236 GN=LSAT_6X42821 PE=4 SV=1	LSAT_6X42821	1	1.31629e-21	142.32	2	EDDSPCIFGSIEK(1)QR	0.026561	3	98490	86612	0	29244	1.37847	1.21223		0.409301	1.22498	1.26874	0.749817	0.756462	1.1253	0.955454		0.541073	0.566299
GWHPARYT015400	252	K	NAD-dependent epimerase/dehydratase domain-containing protein OS=Lactuca sativa OX=4236 GN=LSAT_6X42821 PE=4 SV=1	LSAT_6X42821	1	0.00109	63.947	2	EPLK(1)LVDGGESQR	0.044353	1	74322	0	0	0	1				1.22498	1.26874	0.749817	0.756462	0.816342
GWHPARYT015400	55	K	NAD-dependent epimerase/dehydratase domain-containing protein OS=Lactuca sativa OX=4236 GN=LSAT_6X42821 PE=4 SV=1	LSAT_6X42821	1	0.00641227	69.327	2	VLAVDVYNDK(1)IK	-0.43814	1	42163	0	0	0	1				1.22498	1.26874	0.749817	0.756462	0.816342
GWHPARYT015405	290	K	AP-2 complex subunit alpha OS=Helianthus annuus OX=4232 GN=alpha-ADR PE=3 SV=1	alpha-ADR	1	0.00690062	56.938	2	ILMGTDVVK(1)NVNK	-2.7702	1	35653	0	0	0	1				1.02762	1.04073	0.962449	0.969192	0.973118
GWHPARYT015433	131	K	Coatomer subunit delta OS=Helianthus annuus OX=4232 GN=HannXRQ_Chr06g0181631 PE=3 SV=1	HannXRQ_Chr06g0181631	1	0.00584959	42.959	3	ENVTVTQVK(1)QYCEMESHEER	0.26935	1	0	29532	0	0		1			1.04046	1.00834	0.964005	0.987196		0.991731
GWHPARYT015433	241	K	Coatomer subunit delta OS=Helianthus annuus OX=4232 GN=HannXRQ_Chr06g0181631 PE=3 SV=1	HannXRQ_Chr06g0181631	1	1.44702e-08	127.89	3	GRPPASATAPPK(1)GLGMQLGK	-1.9639	8	2177300	2414700	1423500	1365900	1.17988	1.30853	0.771398	0.740185	1.04046	1.00834	0.964005	0.987196	1.134	1.29771	0.800201	0.749785	0.641709	0.1409
GWHPARYT015484	275	K	CRAL-TRIO domain-containing protein OS=Cynara cardunculus var. scolymus OX=59895 GN=Ccrd_007311 PE=3 SV=1	Ccrd_007311	1	0.0434698	43.518	2	ELYQK(1)TFSDEEK	1.6068	1	0	14046	0	0		1			1.02453	1.0637	0.930068	0.981706		0.940114
GWHPARYT015633	190	K	Putative immunoglobulin E-set superfamily protein OS=Helianthus annuus OX=4232 GN=HannXRQ_Chr02g0053301 PE=4 SV=1	HannXRQ_Chr02g0053301	1	0.0278917	60.547	2	MTMEDEK(1)K	-1.4728	1	0	0	0	12164				1	0.849781	0.86126	1.13243	1.15653				0.864657
GWHPARYT015633	154	K	Putative immunoglobulin E-set superfamily protein OS=Helianthus annuus OX=4232 GN=HannXRQ_Chr02g0053301 PE=4 SV=1	HannXRQ_Chr02g0053301	1	1.47492e-32	190.72	3	VPVHFETHDICEK(1)TSCPISGK	-1.0014	4	464840	447700	491380	546470	0.953327	0.918175	1.00776	1.12074	0.849781	0.86126	1.13243	1.15653	1.12185	1.06608	0.889906	0.969056	0.851117	0.096155
GWHPARYT015633	93	K	Putative immunoglobulin E-set superfamily protein OS=Helianthus annuus OX=4232 GN=HannXRQ_Chr02g0053301 PE=4 SV=1	HannXRQ_Chr02g0053301	0.936014	0.0507058	72.846	2	YCDK(0.064)K(0.936)GNYAVK	-0.79683	1	0	0	0	11196				1	0.849781	0.86126	1.13243	1.15653				0.864657
GWHPARYT015635	188	K	Nucleotide/sugar transporter family protein OS=Artemisia annua OX=35608 GN=CTI12_AA319700 PE=4 SV=1	CTI12_AA319700	1	0.0139786	62.88	2	LIFMEILVK(1)R	14.673	1	0	0	0	173690				1
GWHPARYT015653	233	K	Putative glycoside hydrolase family 3 C-terminal domain-containing protein OS=Tanacetum cinerariifolium OX=118510 GN=Tci_012083 PE=4 SV=1	Tci_012083	1	3.31715e-07	100.98	2	VAACAK(1)HFVGDGGTVK	-2.427	3	30124	27954	93052	0	0.597975	0.5549	1.84712		0.473538	0.485344	1.52439	1.51673	1.26278	1.14331	1.21171		0.95956
GWHPARYT015655	645	K	Molybdopterin biosynthesis protein CNX1 OS=Mikania micrantha OX=192012 GN=E3N88_01097 PE=3 SV=1	E3N88_01097	1	0.000960809	77.325	2	VASNSDK(1)ELGCSCSH	-3.6565	1	2379.1	0	0	0	1				0.729323	0.705943	1.27106	1.29368	1.37113
GWHPARYT015680	796	K	Argonaute/Dicer protein, PAZ OS=Cynara cardunculus var. scolymus OX=59895 GN=Ccrd_013552 PE=3 SV=1	Ccrd_013552	1	3.99247e-07	72.891	3	FFQPGSPDNVQPGTVIDNK(1)VCHPR	0.23473	2	0	24848	19008	0		1.13316	0.866837		1.01207	1.0295	0.985041	0.973387		1.10069	0.880001
GWHPARYT019227	40	K	Ribosomal protein L44e OS=Cynara cardunculus var. scolymus OX=59895 GN=Ccrd_009834 PE=3 SV=1	Ccrd_009834	1	0.0025542	72.365	2	DSLAAQGK(1)R	1.3114	1	0	0	0	13102				1	0.820137	0.847577	1.17221	1.16008				0.862013
GWHPARYT019227	32	K	Ribosomal protein L44e OS=Cynara cardunculus var. scolymus OX=59895 GN=Ccrd_009834 PE=3 SV=1	Ccrd_009834	1	0.048004	66.953	2	GK(1)DSLAAQGK	-0.24106	2	0	0	5121.2	5344.2			0.978692	1.02131	0.820137	0.847577	1.17221	1.16008			0.834911	0.880381
GWHPARYT019227	97	K	Ribosomal protein L44e OS=Cynara cardunculus var. scolymus OX=59895 GN=Ccrd_009834 PE=3 SV=1	Ccrd_009834	1	0.00257399	68.49	2	HFEIGGDK(1)K	-0.76968	4	29965	31407	24209	30901	1.029	1.07852	0.831339	1.06114	0.820137	0.847577	1.17221	1.16008	1.25467	1.27247	0.709206	0.914719	0.642053	0.16916
GWHPARYT019227	24	K	Ribosomal protein L44e OS=Cynara cardunculus var. scolymus OX=59895 GN=Ccrd_009834 PE=3 SV=1	Ccrd_009834	1	0.000243135	86.838	2	HTLHK(1)VTQYK	-2.0898	2	0	0	25964	24597			1.02704	0.972963	0.820137	0.847577	1.17221	1.16008			0.876154	0.838707
GWHPARYT019227	86	K	Ribosomal protein L44e OS=Cynara cardunculus var. scolymus OX=59895 GN=Ccrd_009834 PE=3 SV=1	Ccrd_009834	1	0.000979041	85.622	2	HVSQHPIK(1)R	-0.075877	4	25596	22565	30653	31498	0.928131	0.818225	1.1115	1.14214	0.820137	0.847577	1.17221	1.16008	1.13168	0.965369	0.94821	0.984541	0.92887	0.138533
GWHPARYT019227	78	K	Ribosomal protein L44e OS=Cynara cardunculus var. scolymus OX=59895 GN=Ccrd_009834 PE=3 SV=1	Ccrd_009834	1	0.00258748	54.261	3	LQCQGCK(1)HVSQHPIK	-1.834	2	0	24590	0	38818		0.775612		1.22439	0.820137	0.847577	1.17221	1.16008		0.915093		1.05544	1.15337
GWHPARYT015785	625	K	Sucrose synthase OS=Helianthus annuus OX=4232 GN=SUS1 PE=3 SV=1	SUS1	1	0.000136792	108.24	2	DLEEQAQMK(1)K	-0.91082	6	27598	12873	19945	19361	1.38376	0.645449	1.00004	0.970756	0.896929	0.909769	1.09496	1.09834	1.54277	0.709465	0.913307	0.883839	0.918887	0.503109
GWHPARYT015785	741	K	Sucrose synthase OS=Helianthus annuus OX=4232 GN=SUS1 PE=3 SV=1	SUS1	1	0.00130522	69.369	2	EDPSHWETISK(1)GGLK	-1.7748	1	0	0	30755	0			1		0.896929	0.909769	1.09496	1.09834			0.913273
GWHPARYT015785	190	K	Sucrose synthase OS=Helianthus annuus OX=4232 GN=SUS1 PE=3 SV=1	SUS1	1	0.0149819	73.655	2	GK(1)TMMLNDR	-3.3045	2	40530	6742.5	0	0	1.71474	0.285261			0.896929	0.909769	1.09496	1.09834	1.91179	0.313553
GWHPARYT015785	167	K	Sucrose synthase OS=Helianthus annuus OX=4232 GN=SUS1 PE=3 SV=1	SUS1	1	9.65159e-06	122.51	2	HLSAK(1)MFHDR	0.060332	6	23802	25953	18467	0	1.04667	1.14126	0.812069		0.896929	0.909769	1.09496	1.09834	1.16695	1.25445	0.741641		0.635538
GWHPARYT015785	750	K	Sucrose synthase OS=Helianthus annuus OX=4232 GN=SUS1 PE=3 SV=1	SUS1	1	0.000339951	65.212	2	IHEK(1)YTWQIYSER	-3.0375	4	0	15259	0	17280		0.93789		1.06211	0.896929	0.909769	1.09496	1.09834		1.03091		0.967014	0.93802
GWHPARYT015785	353	K	Sucrose synthase OS=Helianthus annuus OX=4232 GN=SUS1 PE=3 SV=1	SUS1	1	2.9327e-07	137.58	2	LEK(1)VFGTEHSHILR	-3.8441	7	149830	140580	154030	0	1.01136	0.948924	1.03971		0.896929	0.909769	1.09496	1.09834	1.12758	1.04304	0.949542		0.842103
GWHPARYT015785	616	K	Sucrose synthase OS=Helianthus annuus OX=4232 GN=SUS1 PE=3 SV=1	SUS1	1	7.5134e-07	141.88	2	SK(1)DLEEQAQMK	-0.41679	2	132690	0	0	97658	1.15208			0.847917	0.896929	0.909769	1.09496	1.09834	1.28448			0.771999
GWHPARYT015785	371	K	Sucrose synthase OS=Helianthus annuus OX=4232 GN=SUS1 PE=3 SV=1	SUS1	1	0.0212565	62.88	2	TEK(1)GILR	-1.5841	2	0	35711	0	54276		0.793692		1.20631	0.896929	0.909769	1.09496	1.09834		0.872411		1.0983	1.25893
GWHPARYT015797	174	K	GroES-like superfamily, groES chaperonin family, groES chaperonin superfamily OS=Helianthus annuus OX=4232 GN=HanXRQr2_Chr11g0504431 PE=4 SV=1	HanXRQr2_Chr11g0504431	1	0.011697	40.224	2	VLIK(1)VVEAEEK	-0.69183	1	26392	0	0	0	1				1.12833	1.1402	0.85902	0.872456	0.886269
GWHPARYT015840	23	K	40S ribosomal protein S24 OS=Helianthus annuus OX=4232 GN=HannXRQ_Chr04g0118921 PE=3 SV=1	HannXRQ_Chr04g0118921	1	0.0293659	45.459	3	K(1)QFVIDVLHPGRPNVSK	-0.54109	1	48192	0	0	0	1
GWHPARYT015855	124	K	Putative related to ubiquitin 1 OS=Helianthus annuus OX=4232 GN=RUB1 PE=4 SV=1	RUB1	1	0.00120909	78.157	2	LIYAGK(1)QLGDDK	0.2361	3	51536	47284	0	29162	1.20804	1.10837		0.683581
GWHPARYT015927	222	K	Dehydrin OS=Artemisia annua OX=35608 GN=CTI12_AA378960 PE=4 SV=1	CTI12_AA378960	1	0.00785443	58.508	2	GLEK(1)VCSPWGHK	-0.045695	2	25964	0	18605	0	1.16511		0.834885		0.769331	0.756231	1.2013	1.27314	1.51445		0.694986		0.458903
GWHPARYT015944	206	K	Serine aminopeptidase S33 domain-containing protein OS=Lactuca sativa OX=4236 GN=LSAT_5X142901 PE=4 SV=1	LSAT_5X142901	1	0.000824753	44.584	3	INTNMHDACLQIDK(1)DCR	-0.40428	1	0	0	8637.8	0			1		0.825304	0.858033	1.14169	1.17497			0.875896
[truncated: 452 more rows]

## Sheet: Peptide_quant
ID	Sequence	Length	Modifications	Modified sequence	Protein accession	Protein description	Charge	m/z	Mass error [ppm]	PEP	Score	Experiment	Intensity
[truncated: 58,132 more rows]
