# Supplementary material for: Quantitative Proteomic Analysis of Lysine Malonylation in Response to Salicylic Acid in the Roots of Platycodon grandiflorus
Source: Int J Mol Sci. 2025 Feb 6;26(3):1392. doi: 10.3390/ijms26031392 (PMC11818218; doi:10.3390/ijms26031392)
Supplement: Supplementary file 1 [file ijms-26-01392-s001.zip › Supplementary Table S2. (Annotation of malonylated proteins in P. grandiflorus.).xlsx]

## Sheet: Annotation_Combine
Protein accession	Position	Amino acid	Protein description	Gene name	Localization probability	PEP	Score	Charge	Modified sequence	Mass error [ppm]	MS/MS Counts	Intensity C1	Intensity C2	Intensity SA1	Intensity SA2	C1	C2	SA1	SA2	MS/MS Counts.1	SA/C Ratio	SA/C CV	Subcellular localization	KEGG KO No.	KEGG Gene	KEGG pathway	Biological Process	Cellular Component	Molecular Function	Pfam ID	Domain description	COG/KOG category	COG/KOG NO.	COG/KOG description
GWHPARYT020520	195	K	Ribosomal protein S7 domain-containing protein OS=Mikania micrantha OX=192012 GN=E3N88_24487 PE=3 SV=1	E3N88_24487	1	0.000655684	88.24	2	GSSNSYAIK(1)K	-0.31451	2	0	70218	0	49557					2			cytoskeleton	K02989	RP-S5e, RPS5; small subunit ribosomal protein S5e	map03010 Ribosome				PF00177	PF00177 Ribosomal protein S7p/S5e	J	KOG3291	Ribosomal protein S7
GWHPARYT020520	92	K	Ribosomal protein S7 domain-containing protein OS=Mikania micrantha OX=192012 GN=E3N88_24487 PE=3 SV=1	E3N88_24487	1	0.0233307	83.358	2	IK(1)AVCIVK	-1.8543	3	365630	363460	0	245520					3			cytoskeleton	K02989	RP-S5e, RPS5; small subunit ribosomal protein S5e	map03010 Ribosome				PF00177	PF00177 Ribosomal protein S7p/S5e	J	KOG3291	Ribosomal protein S7
GWHPARYT020520	67	K	Ribosomal protein S7 domain-containing protein OS=Mikania micrantha OX=192012 GN=E3N88_24487 PE=3 SV=1	E3N88_24487	1	1.78716e-08	179.95	2	K(1)AQCPIVER	-1.8838	5	347080	427660	201420	828830					5			cytoskeleton	K02989	RP-S5e, RPS5; small subunit ribosomal protein S5e	map03010 Ribosome				PF00177	PF00177 Ribosomal protein S7p/S5e	J	KOG3291	Ribosomal protein S7
GWHPARYT000032	371	K	Cytochrome P450 oxidase 74A2-like protein OS=Platycodon grandiflorus OX=94286 PE=2 SV=1	--	1	2.14833e-09	67.199	3	AKEDLVINSHDASFVIK(1)K	-1.4333	1	0	69781	0	0		0.907743			1			chloroplast	K01723	AOS; hydroperoxide dehydratase [EC:4.2.1.92]	map00592 alpha-Linolenic acid metabolism; map01100 Metabolic pathways; map01110 Biosynthesis of secondary metabolites	GO:0006629 lipid metabolic process; GO:0008152 metabolic process; GO:0008202 steroid metabolic process; GO:0016125 sterol metabolic process; GO:0044238 primary metabolic process; GO:0071704 organic substance metabolic process; GO:1901360 organic cyclic compound metabolic process; GO:1901615 organic hydroxy compound metabolic process;		GO:0003824 catalytic activity; GO:0004497 monooxygenase activity; GO:0016491 oxidoreductase activity;	PF00067	PF00067 Cytochrome P450
GWHPARYT000032	429	K	Cytochrome P450 oxidase 74A2-like protein OS=Platycodon grandiflorus OX=94286 PE=2 SV=1	--	1	4.46363e-07	132.01	2	ETDDPTPDDK(1)QCPGK	-1.3996	4	20160	37288	26346	26462	0.661821	1.22798	1.07459	1.06222	4	1.24435	0.431114	chloroplast	K01723	AOS; hydroperoxide dehydratase [EC:4.2.1.92]	map00592 alpha-Linolenic acid metabolism; map01100 Metabolic pathways; map01110 Biosynthesis of secondary metabolites	GO:0006629 lipid metabolic process; GO:0008152 metabolic process; GO:0008202 steroid metabolic process; GO:0016125 sterol metabolic process; GO:0044238 primary metabolic process; GO:0071704 organic substance metabolic process; GO:1901360 organic cyclic compound metabolic process; GO:1901615 organic hydroxy compound metabolic process;		GO:0003824 catalytic activity; GO:0004497 monooxygenase activity; GO:0016491 oxidoreductase activity;	PF00067	PF00067 Cytochrome P450
GWHPARYT000032	434	K	Cytochrome P450 oxidase 74A2-like protein OS=Platycodon grandiflorus OX=94286 PE=2 SV=1	--	1	0.0530961	40.83	2	QCPGK(1)DLVILWCR	0.22973	1	0	20074	0	0		0.907743			1			chloroplast	K01723	AOS; hydroperoxide dehydratase [EC:4.2.1.92]	map00592 alpha-Linolenic acid metabolism; map01100 Metabolic pathways; map01110 Biosynthesis of secondary metabolites	GO:0006629 lipid metabolic process; GO:0008152 metabolic process; GO:0008202 steroid metabolic process; GO:0016125 sterol metabolic process; GO:0044238 primary metabolic process; GO:0071704 organic substance metabolic process; GO:1901360 organic cyclic compound metabolic process; GO:1901615 organic hydroxy compound metabolic process;		GO:0003824 catalytic activity; GO:0004497 monooxygenase activity; GO:0016491 oxidoreductase activity;	PF00067	PF00067 Cytochrome P450
GWHPARYT000032	408	K	Cytochrome P450 oxidase 74A2-like protein OS=Platycodon grandiflorus OX=94286 PE=2 SV=1	--	1	0.00206241	112.73	2	FVGEEGEK(1)LK	-0.71715	4	81637	85567	51964	0	1.01117	1.0632	0.79968		4	0.790848		chloroplast	K01723	AOS; hydroperoxide dehydratase [EC:4.2.1.92]	map00592 alpha-Linolenic acid metabolism; map01100 Metabolic pathways; map01110 Biosynthesis of secondary metabolites	GO:0006629 lipid metabolic process; GO:0008152 metabolic process; GO:0008202 steroid metabolic process; GO:0016125 sterol metabolic process; GO:0044238 primary metabolic process; GO:0071704 organic substance metabolic process; GO:1901360 organic cyclic compound metabolic process; GO:1901615 organic hydroxy compound metabolic process;		GO:0003824 catalytic activity; GO:0004497 monooxygenase activity; GO:0016491 oxidoreductase activity;	PF00067	PF00067 Cytochrome P450
GWHPARYT000032	50	K	Cytochrome P450 oxidase 74A2-like protein OS=Platycodon grandiflorus OX=94286 PE=2 SV=1	--	1	0.000294649	82.437	2	IQK(1)YDSTVFR	-0.39694	4	149750	45359	98303	69057	1.49537	0.454376	1.21962	0.843203	4	1.33567	0.550651	chloroplast	K01723	AOS; hydroperoxide dehydratase [EC:4.2.1.92]	map00592 alpha-Linolenic acid metabolism; map01100 Metabolic pathways; map01110 Biosynthesis of secondary metabolites	GO:0006629 lipid metabolic process; GO:0008152 metabolic process; GO:0008202 steroid metabolic process; GO:0016125 sterol metabolic process; GO:0044238 primary metabolic process; GO:0071704 organic substance metabolic process; GO:1901360 organic cyclic compound metabolic process; GO:1901615 organic hydroxy compound metabolic process;		GO:0003824 catalytic activity; GO:0004497 monooxygenase activity; GO:0016491 oxidoreductase activity;	PF00067	PF00067 Cytochrome P450
GWHPARYT000037	205	K	Glycosyltransferase 2-like domain-containing protein OS=Lactuca sativa OX=4236 GN=LSAT_3X11980 PE=4 SV=1	LSAT_3X11980	1	0.0037342	58.539	2	VVEK(1)GSVCPDYISDK	-1.6665	2	0	0	17416	14902			1.58322	1.10852	2			chloroplast
GWHPARYT000041	45	K	H(+)-transporting two-sector ATPase OS=Platycodon grandiflorus OX=94286 GN=atp8 PE=3 SV=1	atp8	1	0.0190462	69.093	2	K(1)QLLSHR	-0.32204	1	27313	0	0	0	1.07684				1			extracellular	K02109	ATPF0B, atpF; F-type H+-transporting ATPase subunit b	map00190 Oxidative phosphorylation; map00195 Photosynthesis; map01100 Metabolic pathways		GO:0000276 mitochondrial proton-transporting ATP synthase complex, coupling factor F(o); GO:0005622 intracellular anatomical structure; GO:0005737 cytoplasm; GO:0005739 mitochondrion; GO:0005740 mitochondrial envelope; GO:0005743 mitochondrial inner membrane; GO:0005753 mitochondrial proton-transporting ATP synthase complex; GO:0005773 vacuole; GO:0009507 chloroplast; GO:0009536 plastid; GO:00160…	GO:0005488 binding; GO:0043167 ion binding; GO:0043169 cation binding; GO:0046872 metal ion binding; GO:0046914 transition metal ion binding; GO:0050897 cobalt ion binding;
GWHPARYT002412	245	K	Putative serine/threonine/dual specificity protein kinase, catalytic domain-containing protein OS=Helianthus annuus OX=4232 GN=HannXRQ_Chr10g0310921 PE=3 SV=1	HannXRQ_Chr10g0310921	1	0.0353641	41.87	2	PAFDGLDQK(1)HQK	-4.5088	2	4351.9	16318	0	0	0.451028	1.73119			2			chloroplast				GO:0000003 reproduction; GO:0001558 regulation of cell growth; GO:0006464 cellular protein modification process; GO:0006468 protein phosphorylation; GO:0006793 phosphorus metabolic process; GO:0006796 phosphate-containing compound metabolic process; GO:0006807 nitrogen compound metabolic process; GO:0006950 response to stress; GO:0006952 defense response; GO:0007275 multicellular organism develop…	GO:0005618 cell wall; GO:0005886 plasma membrane; GO:0005911 cell-cell junction; GO:0009506 plasmodesma; GO:0016020 membrane; GO:0030054 cell junction; GO:0030312 external encapsulating structure; GO:0043680 filiform apparatus; GO:0055044 symplast; GO:0071944 cell periphery;	GO:0003824 catalytic activity; GO:0004672 protein kinase activity; GO:0016301 kinase activity; GO:0016740 transferase activity; GO:0016772 transferase activity, transferring phosphorus-containing groups; GO:0016773 phosphotransferase activity, alcohol group as acceptor; GO:0140096 catalytic activity, acting on a protein;	PF07714	PF07714 Protein tyrosine and serine/threonine kinase	T	KOG1187	Serine/threonine protein kinase
GWHPARYT002412	155	K	Putative serine/threonine/dual specificity protein kinase, catalytic domain-containing protein OS=Helianthus annuus OX=4232 GN=HannXRQ_Chr10g0310921 PE=3 SV=1	HannXRQ_Chr10g0310921	1	1.64427e-08	145.08	2	YLHDDTGNTK(1)R	-3.8339	3	0	48749	38540	37380		1.28622	0.867897	0.828446	3	0.644092		chloroplast				GO:0000003 reproduction; GO:0001558 regulation of cell growth; GO:0006464 cellular protein modification process; GO:0006468 protein phosphorylation; GO:0006793 phosphorus metabolic process; GO:0006796 phosphate-containing compound metabolic process; GO:0006807 nitrogen compound metabolic process; GO:0006950 response to stress; GO:0006952 defense response; GO:0007275 multicellular organism develop…	GO:0005618 cell wall; GO:0005886 plasma membrane; GO:0005911 cell-cell junction; GO:0009506 plasmodesma; GO:0016020 membrane; GO:0030054 cell junction; GO:0030312 external encapsulating structure; GO:0043680 filiform apparatus; GO:0055044 symplast; GO:0071944 cell periphery;	GO:0003824 catalytic activity; GO:0004672 protein kinase activity; GO:0016301 kinase activity; GO:0016740 transferase activity; GO:0016772 transferase activity, transferring phosphorus-containing groups; GO:0016773 phosphotransferase activity, alcohol group as acceptor; GO:0140096 catalytic activity, acting on a protein;	PF07714	PF07714 Protein tyrosine and serine/threonine kinase	T	KOG1187	Serine/threonine protein kinase
GWHPARYT000150	387	K	ATP synthase subunit alpha OS=Platycodon grandiflorus OX=94286 GN=atp1 PE=3 SV=1	atp1	1	0.000186882	133.49	2	IMK(1)QVCGSLK	1.0221	4	161140	108810	176790	155980	1.16604	0.810087	1.07333	0.942503	4	1.04198	0.164881	cytoplasm	K02132	ATPeF1A, ATP5A1, ATP1; F-type H+-transporting ATPase subunit alpha	map00190 Oxidative phosphorylation; map01100 Metabolic pathways				PF02874; PF00006; PF00306	PF02874 ATP synthase alpha/beta family, beta-barrel domain; PF00006 ATP synthase alpha/beta family, nucleotide-binding domain; PF00306 ATP synthase alpha/beta chain, C terminal domain	C	KOG1353	F0F1-type ATP synthase, alpha subunit
GWHPARYT000150	476	K	ATP synthase subunit alpha OS=Platycodon grandiflorus OX=94286 GN=atp1 PE=3 SV=1	atp1	1	4.84423e-06	114.5	2	NIK(1)AELLQSLLEK	-1.083	4	80873	89345	89899	93625	0.997109	1.13334	0.929952	0.963906	4	0.891573	0.0651545	cytoplasm	K02132	ATPeF1A, ATP5A1, ATP1; F-type H+-transporting ATPase subunit alpha	map00190 Oxidative phosphorylation; map01100 Metabolic pathways				PF02874; PF00006; PF00306	PF02874 ATP synthase alpha/beta family, beta-barrel domain; PF00006 ATP synthase alpha/beta family, nucleotide-binding domain; PF00306 ATP synthase alpha/beta chain, C terminal domain	C	KOG1353	F0F1-type ATP synthase, alpha subunit
GWHPARYT000184	173	K	Glutathione peroxidase OS=Mikania micrantha OX=192012 GN=E3N88_27157 PE=3 SV=1	E3N88_27157	1	0.00618238	44.82	2	FK(1)AEFPIFDK	-1.2386	2	0	19801	0	0		0.946279			2			chloroplast	K00432	gpx, btuE, bsaA; glutathione peroxidase [EC:1.11.1.9]	map00480 Glutathione metabolism; map00590 Arachidonic acid metabolism; map01100 Metabolic pathways	GO:0009628 response to abiotic stimulus; GO:0050896 response to stimulus; GO:0080167 response to karrikin;	GO:0005622 intracellular anatomical structure; GO:0005737 cytoplasm; GO:0009507 chloroplast; GO:0009526 plastid envelope; GO:0009532 plastid stroma; GO:0009534 chloroplast thylakoid; GO:0009535 chloroplast thylakoid membrane; GO:0009536 plastid; GO:0009570 chloroplast stroma; GO:0009579 thylakoid; GO:0009941 chloroplast envelope; GO:0016020 membrane; GO:0031967 organelle envelope; GO:0031975 enve…				O	KOG1651	Glutathione peroxidase
GWHPARYT000256	15	K	PH domain-containing protein OS=Lactuca sativa OX=4236 GN=LSAT_6X83941 PE=4 SV=1	LSAT_6X83941	1	0.0571897	58.508	2	HPK(1)PSGPVSQQAK	-1.7806	1	11610	0	0	0	0.832376				1			chloroplast
GWHPARYT000283	116	K	Calcyclin-binding protein OS=Helianthus annuus OX=4232 GN=HannXRQ_Chr15g0480861 PE=4 SV=1	HannXRQ_Chr15g0480861	1	0.000221759	118.91	2	FHNVQGK(1)NYR	0.32538	3	0	40628	16214	14139		1.28749	0.984816	0.82612	3	0.64165		cytoplasm	K04507	CACYBP, SIP; calcyclin binding protein					PF09032; PF04969	PF09032 Siah interacting protein, N terminal ; PF04969 CS domain	T	KOG3260	Calcyclin-binding protein CacyBP
GWHPARYT000346	188	K	Putative transducin family protein / WD-40 repeat family protein OS=Helianthus annuus OX=4232 GN=HannXRQ_Chr17g0569231 PE=3 SV=1	HannXRQ_Chr17g0569231	1	0.0636431	46.823	2	LASGGCDNTVK(1)VWK	-9.13	1	0	26160	0	0		1.07269			1			chloroplast	K14004	SEC13; protein transport protein SEC13	map03013 Nucleocytoplasmic transport; map04141 Protein processing in endoplasmic reticulum	GO:0006810 transport; GO:0006888 endoplasmic reticulum to Golgi vesicle-mediated transport; GO:0016192 vesicle-mediated transport; GO:0046907 intracellular transport; GO:0048193 Golgi vesicle transport; GO:0051179 localization; GO:0051234 establishment of localization; GO:0051641 cellular localization; GO:0051649 establishment of localization in cell;	GO:0000323 lytic vacuole; GO:0005622 intracellular anatomical structure; GO:0005634 nucleus; GO:0005635 nuclear envelope; GO:0005643 nuclear pore; GO:0005730 nucleolus; GO:0005737 cytoplasm; GO:0005764 lysosome; GO:0005765 lysosomal membrane; GO:0005773 vacuole; GO:0005774 vacuolar membrane; GO:0005829 cytosol; GO:0012505 endomembrane system; GO:0016020 membrane; GO:0031080 nuclear pore outer rin…				U	KOG1332	Vesicle coat complex COPII, subunit SEC13
GWHPARYT000370	109	K	Metal-dependent protein hydrolase OS=Mikania micrantha OX=192012 GN=E3N88_30647 PE=3 SV=1	E3N88_30647	1	4.85877e-09	105.57	3	YDHHQK(1)GFEEVFGHGFTTK	-1.0498	5	110340	132040	118650	105580	1.03002	1.23933	0.947399	0.826737	5	0.793434	0.225205	chloroplast	K25877	MYG1; MYG1 exonuclease [EC:3.1.-.-]							R	KOG2948	Predicted metal-binding protein
GWHPARYT000371	178	K	Aldehyde-lyase domain-containing protein OS=Cynara cardunculus var. scolymus OX=59895 GN=Ccrd_002653 PE=4 SV=1	Ccrd_002653	1	0.00632604	76.605	2	K(1)AVSYCR	1.1774	2	0	0	6054.5	7676.7			0.669667	0.913359	2			chloroplast
GWHPARYT000391	319	K	Adenylyl-sulfate reductase (Thioredoxin) OS=Helianthus annuus OX=4232 GN=APR3 PE=3 SV=1	APR3	1	0.0167523	79.311	2	ECGLHK(1)GNLK	-2.6754	1	0	12358	0	0		0.609875			1			chloroplast	K05907	APR; adenylyl-sulfate reductase (glutathione) [EC:1.8.4.9]	map00920 Sulfur metabolism; map01100 Metabolic pathways	GO:0000103 sulfate assimilation; GO:0006790 sulfur compound metabolic process; GO:0008152 metabolic process; GO:0009987 cellular process; GO:0019379 sulfate assimilation, phosphoadenylyl sulfate reduction by phosphoadenylyl-sulfate reductase (thioredoxin); GO:0019419 sulfate reduction; GO:0044237 cellular metabolic process;	GO:0005622 intracellular anatomical structure; GO:0005737 cytoplasm; GO:0009507 chloroplast; GO:0009532 plastid stroma; GO:0009536 plastid; GO:0009570 chloroplast stroma; GO:0043226 organelle; GO:0043227 membrane-bounded organelle; GO:0043229 intracellular organelle; GO:0043231 intracellular membrane-bounded organelle;	GO:0003824 catalytic activity; GO:0004604 phosphoadenylyl-sulfate reductase (thioredoxin) activity; GO:0009973 adenylyl-sulfate reductase activity; GO:0016491 oxidoreductase activity; GO:0016667 oxidoreductase activity, acting on a sulfur group of donors; GO:0016671 oxidoreductase activity, acting on a sulfur group of donors, disulfide as acceptor;	PF00085	PF00085 Thioredoxin	O	KOG0191	Thioredoxin/protein disulfide isomerase
GWHPARYT000393	125	K	Lactoylglutathione lyase OS=Lactuca sativa OX=4236 GN=LSAT_7X16221 PE=3 SV=1	LSAT_7X16221	1	4.96187e-05	92.178	2	EPGPVK(1)GGTSVIAFAK	-0.58859	2	467020	419900	0	0	1.00769	0.919202			2			cytoplasm	K01759	GLO1, gloA; lactoylglutathione lyase [EC:4.4.1.5]	map00620 Pyruvate metabolism; map01100 Metabolic pathways	GO:0006081 cellular aldehyde metabolic process; GO:0006082 organic acid metabolic process; GO:0006089 lactate metabolic process; GO:0006950 response to stress; GO:0006970 response to osmotic stress; GO:0006979 response to oxidative stress; GO:0008152 metabolic process; GO:0009056 catabolic process; GO:0009438 methylglyoxal metabolic process; GO:0009628 response to abiotic stimulus; GO:0009651 res…	GO:0005622 intracellular anatomical structure; GO:0005737 cytoplasm; GO:0005773 vacuole; GO:0005777 peroxisome; GO:0005829 cytosol; GO:0005886 plasma membrane; GO:0009507 chloroplast; GO:0009526 plastid envelope; GO:0009536 plastid; GO:0009941 chloroplast envelope; GO:0016020 membrane; GO:0031967 organelle envelope; GO:0031975 envelope; GO:0042579 microbody; GO:0043226 organelle; GO:0043227 membr…	GO:0003824 catalytic activity; GO:0004462 lactoylglutathione lyase activity; GO:0005488 binding; GO:0016151 nickel cation binding; GO:0016829 lyase activity; GO:0016846 carbon-sulfur lyase activity; GO:0019863 IgE binding; GO:0019865 immunoglobulin binding; GO:0043167 ion binding; GO:0043169 cation binding; GO:0044877 protein-containing complex binding; GO:0046872 metal ion binding; GO:0046914 tr…	PF00903	PF00903 Glyoxalase/Bleomycin resistance protein/Dioxygenase superfamily	G	KOG2943	Predicted glyoxalase
GWHPARYT000393	173	K	Lactoylglutathione lyase OS=Lactuca sativa OX=4236 GN=LSAT_7X16221 PE=3 SV=1	LSAT_7X16221	1	0.00563461	74.849	2	FYEK(1)AMGMK	-1.8593	3	91454	93695	0	81961	0.982835	1.02157		0.978564	3	0.957905		cytoplasm	K01759	GLO1, gloA; lactoylglutathione lyase [EC:4.4.1.5]	map00620 Pyruvate metabolism; map01100 Metabolic pathways	GO:0006081 cellular aldehyde metabolic process; GO:0006082 organic acid metabolic process; GO:0006089 lactate metabolic process; GO:0006950 response to stress; GO:0006970 response to osmotic stress; GO:0006979 response to oxidative stress; GO:0008152 metabolic process; GO:0009056 catabolic process; GO:0009438 methylglyoxal metabolic process; GO:0009628 response to abiotic stimulus; GO:0009651 res…	GO:0005622 intracellular anatomical structure; GO:0005737 cytoplasm; GO:0005773 vacuole; GO:0005777 peroxisome; GO:0005829 cytosol; GO:0005886 plasma membrane; GO:0009507 chloroplast; GO:0009526 plastid envelope; GO:0009536 plastid; GO:0009941 chloroplast envelope; GO:0016020 membrane; GO:0031967 organelle envelope; GO:0031975 envelope; GO:0042579 microbody; GO:0043226 organelle; GO:0043227 membr…	GO:0003824 catalytic activity; GO:0004462 lactoylglutathione lyase activity; GO:0005488 binding; GO:0016151 nickel cation binding; GO:0016829 lyase activity; GO:0016846 carbon-sulfur lyase activity; GO:0019863 IgE binding; GO:0019865 immunoglobulin binding; GO:0043167 ion binding; GO:0043169 cation binding; GO:0044877 protein-containing complex binding; GO:0046872 metal ion binding; GO:0046914 tr…	PF00903	PF00903 Glyoxalase/Bleomycin resistance protein/Dioxygenase superfamily	G	KOG2943	Predicted glyoxalase
GWHPARYT000393	48	K	Lactoylglutathione lyase OS=Lactuca sativa OX=4236 GN=LSAT_7X16221 PE=3 SV=1	LSAT_7X16221	1	0.0114485	64.266	2	FYTECFGMK(1)LLR	2.6973	1	399850	0	0	0	0.956856				1			cytoplasm	K01759	GLO1, gloA; lactoylglutathione lyase [EC:4.4.1.5]	map00620 Pyruvate metabolism; map01100 Metabolic pathways	GO:0006081 cellular aldehyde metabolic process; GO:0006082 organic acid metabolic process; GO:0006089 lactate metabolic process; GO:0006950 response to stress; GO:0006970 response to osmotic stress; GO:0006979 response to oxidative stress; GO:0008152 metabolic process; GO:0009056 catabolic process; GO:0009438 methylglyoxal metabolic process; GO:0009628 response to abiotic stimulus; GO:0009651 res…	GO:0005622 intracellular anatomical structure; GO:0005737 cytoplasm; GO:0005773 vacuole; GO:0005777 peroxisome; GO:0005829 cytosol; GO:0005886 plasma membrane; GO:0009507 chloroplast; GO:0009526 plastid envelope; GO:0009536 plastid; GO:0009941 chloroplast envelope; GO:0016020 membrane; GO:0031967 organelle envelope; GO:0031975 envelope; GO:0042579 microbody; GO:0043226 organelle; GO:0043227 membr…	GO:0003824 catalytic activity; GO:0004462 lactoylglutathione lyase activity; GO:0005488 binding; GO:0016151 nickel cation binding; GO:0016829 lyase activity; GO:0016846 carbon-sulfur lyase activity; GO:0019863 IgE binding; GO:0019865 immunoglobulin binding; GO:0043167 ion binding; GO:0043169 cation binding; GO:0044877 protein-containing complex binding; GO:0046872 metal ion binding; GO:0046914 tr…	PF00903	PF00903 Glyoxalase/Bleomycin resistance protein/Dioxygenase superfamily	G	KOG2943	Predicted glyoxalase
GWHPARYT000452	282	K	Pectinesterase OS=Artemisia annua OX=35608 GN=CTI12_AA412630 PE=3 SV=1	CTI12_AA412630	1	0.00853171	61.577	2	ENVEIGK(1)AK	-1.4133	1	0	70965	0	0		0.674087			1			cytoplasm	K01051	E3.1.1.11; pectinesterase [EC:3.1.1.11]	map00040 Pentose and glucuronate interconversions; map01100 Metabolic pathways	GO:0009605 response to external stimulus; GO:0009607 response to biotic stimulus; GO:0009617 response to bacterium; GO:0043086 negative regulation of catalytic activity; GO:0043207 response to external biotic stimulus; GO:0044092 negative regulation of molecular function; GO:0050790 regulation of catalytic activity; GO:0050896 response to stimulus; GO:0051707 response to other organism; GO:006500…	GO:0005618 cell wall; GO:0005622 intracellular anatomical structure; GO:0005737 cytoplasm; GO:0005773 vacuole; GO:0005774 vacuolar membrane; GO:0005829 cytosol; GO:0016020 membrane; GO:0030312 external encapsulating structure; GO:0031090 organelle membrane; GO:0043226 organelle; GO:0043227 membrane-bounded organelle; GO:0043229 intracellular organelle; GO:0043231 intracellular membrane-bounded or…	GO:0003824 catalytic activity; GO:0004857 enzyme inhibitor activity; GO:0016787 hydrolase activity; GO:0016788 hydrolase activity, acting on ester bonds; GO:0030234 enzyme regulator activity; GO:0030599 pectinesterase activity; GO:0046910 pectinesterase inhibitor activity; GO:0052689 carboxylic ester hydrolase activity; GO:0098772 molecular function regulator;	PF04043	PF04043 Plant invertase/pectin methylesterase inhibitor
GWHPARYT000452	410	K	Pectinesterase OS=Artemisia annua OX=35608 GN=CTI12_AA412630 PE=3 SV=1	CTI12_AA412630	1	4.05607e-06	136.06	2	GQK(1)NMVTAQGR	-1.1797	1	69517	0	0	0	0.693813				1			cytoplasm	K01051	E3.1.1.11; pectinesterase [EC:3.1.1.11]	map00040 Pentose and glucuronate interconversions; map01100 Metabolic pathways	GO:0009605 response to external stimulus; GO:0009607 response to biotic stimulus; GO:0009617 response to bacterium; GO:0043086 negative regulation of catalytic activity; GO:0043207 response to external biotic stimulus; GO:0044092 negative regulation of molecular function; GO:0050790 regulation of catalytic activity; GO:0050896 response to stimulus; GO:0051707 response to other organism; GO:006500…	GO:0005618 cell wall; GO:0005622 intracellular anatomical structure; GO:0005737 cytoplasm; GO:0005773 vacuole; GO:0005774 vacuolar membrane; GO:0005829 cytosol; GO:0016020 membrane; GO:0030312 external encapsulating structure; GO:0031090 organelle membrane; GO:0043226 organelle; GO:0043227 membrane-bounded organelle; GO:0043229 intracellular organelle; GO:0043231 intracellular membrane-bounded or…	GO:0003824 catalytic activity; GO:0004857 enzyme inhibitor activity; GO:0016787 hydrolase activity; GO:0016788 hydrolase activity, acting on ester bonds; GO:0030234 enzyme regulator activity; GO:0030599 pectinesterase activity; GO:0046910 pectinesterase inhibitor activity; GO:0052689 carboxylic ester hydrolase activity; GO:0098772 molecular function regulator;	PF04043	PF04043 Plant invertase/pectin methylesterase inhibitor
GWHPARYT000452	275	K	Pectinesterase OS=Artemisia annua OX=35608 GN=CTI12_AA412630 PE=3 SV=1	CTI12_AA412630	0.993641	0.0296689	66.509	2	K(0.006)GTYK(0.994)ENVEIGK	0.42303	1	13588	0	0	0	0.693813				1			cytoplasm	K01051	E3.1.1.11; pectinesterase [EC:3.1.1.11]	map00040 Pentose and glucuronate interconversions; map01100 Metabolic pathways	GO:0009605 response to external stimulus; GO:0009607 response to biotic stimulus; GO:0009617 response to bacterium; GO:0043086 negative regulation of catalytic activity; GO:0043207 response to external biotic stimulus; GO:0044092 negative regulation of molecular function; GO:0050790 regulation of catalytic activity; GO:0050896 response to stimulus; GO:0051707 response to other organism; GO:006500…	GO:0005618 cell wall; GO:0005622 intracellular anatomical structure; GO:0005737 cytoplasm; GO:0005773 vacuole; GO:0005774 vacuolar membrane; GO:0005829 cytosol; GO:0016020 membrane; GO:0030312 external encapsulating structure; GO:0031090 organelle membrane; GO:0043226 organelle; GO:0043227 membrane-bounded organelle; GO:0043229 intracellular organelle; GO:0043231 intracellular membrane-bounded or…	GO:0003824 catalytic activity; GO:0004857 enzyme inhibitor activity; GO:0016787 hydrolase activity; GO:0016788 hydrolase activity, acting on ester bonds; GO:0030234 enzyme regulator activity; GO:0030599 pectinesterase activity; GO:0046910 pectinesterase inhibitor activity; GO:0052689 carboxylic ester hydrolase activity; GO:0098772 molecular function regulator;	PF04043	PF04043 Plant invertase/pectin methylesterase inhibitor
GWHPARYT000452	495	K	Pectinesterase OS=Artemisia annua OX=35608 GN=CTI12_AA412630 PE=3 SV=1	CTI12_AA412630	1	5.94342e-05	67.057	2	TLYYGEYK(1)NHGPGASTSK	-2.9583	1	0	9062.9	0	0		0.674087			1			cytoplasm	K01051	E3.1.1.11; pectinesterase [EC:3.1.1.11]	map00040 Pentose and glucuronate interconversions; map01100 Metabolic pathways	GO:0009605 response to external stimulus; GO:0009607 response to biotic stimulus; GO:0009617 response to bacterium; GO:0043086 negative regulation of catalytic activity; GO:0043207 response to external biotic stimulus; GO:0044092 negative regulation of molecular function; GO:0050790 regulation of catalytic activity; GO:0050896 response to stimulus; GO:0051707 response to other organism; GO:006500…	GO:0005618 cell wall; GO:0005622 intracellular anatomical structure; GO:0005737 cytoplasm; GO:0005773 vacuole; GO:0005774 vacuolar membrane; GO:0005829 cytosol; GO:0016020 membrane; GO:0030312 external encapsulating structure; GO:0031090 organelle membrane; GO:0043226 organelle; GO:0043227 membrane-bounded organelle; GO:0043229 intracellular organelle; GO:0043231 intracellular membrane-bounded or…	GO:0003824 catalytic activity; GO:0004857 enzyme inhibitor activity; GO:0016787 hydrolase activity; GO:0016788 hydrolase activity, acting on ester bonds; GO:0030234 enzyme regulator activity; GO:0030599 pectinesterase activity; GO:0046910 pectinesterase inhibitor activity; GO:0052689 carboxylic ester hydrolase activity; GO:0098772 molecular function regulator;	PF04043	PF04043 Plant invertase/pectin methylesterase inhibitor
GWHPARYT000452	260	K	Pectinesterase OS=Artemisia annua OX=35608 GN=CTI12_AA412630 PE=3 SV=1	CTI12_AA412630	1	7.71613e-28	221.63	2	TVTEAVASAPNK(1)GK	-1.5179	2	169470	160560	0	0	0.712544	0.655888			2			cytoplasm	K01051	E3.1.1.11; pectinesterase [EC:3.1.1.11]	map00040 Pentose and glucuronate interconversions; map01100 Metabolic pathways	GO:0009605 response to external stimulus; GO:0009607 response to biotic stimulus; GO:0009617 response to bacterium; GO:0043086 negative regulation of catalytic activity; GO:0043207 response to external biotic stimulus; GO:0044092 negative regulation of molecular function; GO:0050790 regulation of catalytic activity; GO:0050896 response to stimulus; GO:0051707 response to other organism; GO:006500…	GO:0005618 cell wall; GO:0005622 intracellular anatomical structure; GO:0005737 cytoplasm; GO:0005773 vacuole; GO:0005774 vacuolar membrane; GO:0005829 cytosol; GO:0016020 membrane; GO:0030312 external encapsulating structure; GO:0031090 organelle membrane; GO:0043226 organelle; GO:0043227 membrane-bounded organelle; GO:0043229 intracellular organelle; GO:0043231 intracellular membrane-bounded or…	GO:0003824 catalytic activity; GO:0004857 enzyme inhibitor activity; GO:0016787 hydrolase activity; GO:0016788 hydrolase activity, acting on ester bonds; GO:0030234 enzyme regulator activity; GO:0030599 pectinesterase activity; GO:0046910 pectinesterase inhibitor activity; GO:0052689 carboxylic ester hydrolase activity; GO:0098772 molecular function regulator;	PF04043	PF04043 Plant invertase/pectin methylesterase inhibitor
GWHPARYT000452	508	K	Pectinesterase OS=Artemisia annua OX=35608 GN=CTI12_AA412630 PE=3 SV=1	CTI12_AA412630	1	0.0425449	46.358	2	VK(1)WPGYHPTMK	-0.56073	1	0	61498	0	0		0.674087			1			cytoplasm	K01051	E3.1.1.11; pectinesterase [EC:3.1.1.11]	map00040 Pentose and glucuronate interconversions; map01100 Metabolic pathways	GO:0009605 response to external stimulus; GO:0009607 response to biotic stimulus; GO:0009617 response to bacterium; GO:0043086 negative regulation of catalytic activity; GO:0043207 response to external biotic stimulus; GO:0044092 negative regulation of molecular function; GO:0050790 regulation of catalytic activity; GO:0050896 response to stimulus; GO:0051707 response to other organism; GO:006500…	GO:0005618 cell wall; GO:0005622 intracellular anatomical structure; GO:0005737 cytoplasm; GO:0005773 vacuole; GO:0005774 vacuolar membrane; GO:0005829 cytosol; GO:0016020 membrane; GO:0030312 external encapsulating structure; GO:0031090 organelle membrane; GO:0043226 organelle; GO:0043227 membrane-bounded organelle; GO:0043229 intracellular organelle; GO:0043231 intracellular membrane-bounded or…	GO:0003824 catalytic activity; GO:0004857 enzyme inhibitor activity; GO:0016787 hydrolase activity; GO:0016788 hydrolase activity, acting on ester bonds; GO:0030234 enzyme regulator activity; GO:0030599 pectinesterase activity; GO:0046910 pectinesterase inhibitor activity; GO:0052689 carboxylic ester hydrolase activity; GO:0098772 molecular function regulator;	PF04043	PF04043 Plant invertase/pectin methylesterase inhibitor
GWHPARYT000452	517	K	Pectinesterase OS=Artemisia annua OX=35608 GN=CTI12_AA412630 PE=3 SV=1	CTI12_AA412630	1	0.00057434	74.733	2	WPGYHPTMK(1)EADAK	-3.652	3	64514	39455	0	0	0.861038	0.511616			3			cytoplasm	K01051	E3.1.1.11; pectinesterase [EC:3.1.1.11]	map00040 Pentose and glucuronate interconversions; map01100 Metabolic pathways	GO:0009605 response to external stimulus; GO:0009607 response to biotic stimulus; GO:0009617 response to bacterium; GO:0043086 negative regulation of catalytic activity; GO:0043207 response to external biotic stimulus; GO:0044092 negative regulation of molecular function; GO:0050790 regulation of catalytic activity; GO:0050896 response to stimulus; GO:0051707 response to other organism; GO:006500…	GO:0005618 cell wall; GO:0005622 intracellular anatomical structure; GO:0005737 cytoplasm; GO:0005773 vacuole; GO:0005774 vacuolar membrane; GO:0005829 cytosol; GO:0016020 membrane; GO:0030312 external encapsulating structure; GO:0031090 organelle membrane; GO:0043226 organelle; GO:0043227 membrane-bounded organelle; GO:0043229 intracellular organelle; GO:0043231 intracellular membrane-bounded or…	GO:0003824 catalytic activity; GO:0004857 enzyme inhibitor activity; GO:0016787 hydrolase activity; GO:0016788 hydrolase activity, acting on ester bonds; GO:0030234 enzyme regulator activity; GO:0030599 pectinesterase activity; GO:0046910 pectinesterase inhibitor activity; GO:0052689 carboxylic ester hydrolase activity; GO:0098772 molecular function regulator;	PF04043	PF04043 Plant invertase/pectin methylesterase inhibitor
GWHPARYT000453	284	K	pectinesterase OS=Artemisia annua OX=35608 GN=CTI12_AA148350 PE=3 SV=1	CTI12_AA148350	1	0.00853171	61.577	2	ENVEIGK(1)AK	-1.4133	1	0	70965	0	0		2.01759			1			cytoplasm	K01051	E3.1.1.11; pectinesterase [EC:3.1.1.11]	map00040 Pentose and glucuronate interconversions; map01100 Metabolic pathways	GO:0009605 response to external stimulus; GO:0009607 response to biotic stimulus; GO:0009617 response to bacterium; GO:0043086 negative regulation of catalytic activity; GO:0043207 response to external biotic stimulus; GO:0044092 negative regulation of molecular function; GO:0050790 regulation of catalytic activity; GO:0050896 response to stimulus; GO:0051707 response to other organism; GO:006500…	GO:0005618 cell wall; GO:0005622 intracellular anatomical structure; GO:0005737 cytoplasm; GO:0005773 vacuole; GO:0005774 vacuolar membrane; GO:0005829 cytosol; GO:0016020 membrane; GO:0030312 external encapsulating structure; GO:0031090 organelle membrane; GO:0043226 organelle; GO:0043227 membrane-bounded organelle; GO:0043229 intracellular organelle; GO:0043231 intracellular membrane-bounded or…	GO:0003824 catalytic activity; GO:0004857 enzyme inhibitor activity; GO:0016787 hydrolase activity; GO:0016788 hydrolase activity, acting on ester bonds; GO:0030234 enzyme regulator activity; GO:0030599 pectinesterase activity; GO:0046910 pectinesterase inhibitor activity; GO:0052689 carboxylic ester hydrolase activity; GO:0098772 molecular function regulator;	PF04043	PF04043 Plant invertase/pectin methylesterase inhibitor
GWHPARYT000453	287	K	pectinesterase OS=Artemisia annua OX=35608 GN=CTI12_AA148350 PE=3 SV=1	CTI12_AA148350	1	0.00338138	55.604	2	K(1)NVMLTGDGMDK	-0.49937	2	0	0	20421	25975			0.594035	0.7462	2			cytoplasm	K01051	E3.1.1.11; pectinesterase [EC:3.1.1.11]	map00040 Pentose and glucuronate interconversions; map01100 Metabolic pathways	GO:0009605 response to external stimulus; GO:0009607 response to biotic stimulus; GO:0009617 response to bacterium; GO:0043086 negative regulation of catalytic activity; GO:0043207 response to external biotic stimulus; GO:0044092 negative regulation of molecular function; GO:0050790 regulation of catalytic activity; GO:0050896 response to stimulus; GO:0051707 response to other organism; GO:006500…	GO:0005618 cell wall; GO:0005622 intracellular anatomical structure; GO:0005737 cytoplasm; GO:0005773 vacuole; GO:0005774 vacuolar membrane; GO:0005829 cytosol; GO:0016020 membrane; GO:0030312 external encapsulating structure; GO:0031090 organelle membrane; GO:0043226 organelle; GO:0043227 membrane-bounded organelle; GO:0043229 intracellular organelle; GO:0043231 intracellular membrane-bounded or…	GO:0003824 catalytic activity; GO:0004857 enzyme inhibitor activity; GO:0016787 hydrolase activity; GO:0016788 hydrolase activity, acting on ester bonds; GO:0030234 enzyme regulator activity; GO:0030599 pectinesterase activity; GO:0046910 pectinesterase inhibitor activity; GO:0052689 carboxylic ester hydrolase activity; GO:0098772 molecular function regulator;	PF04043	PF04043 Plant invertase/pectin methylesterase inhibitor
GWHPARYT000453	458	K	pectinesterase OS=Artemisia annua OX=35608 GN=CTI12_AA148350 PE=3 SV=1	CTI12_AA148350	1	0.0355496	62.969	2	PWK(1)EYSR	0.55658	2	0	0	31196	36453			0.622376	0.718211	2			cytoplasm	K01051	E3.1.1.11; pectinesterase [EC:3.1.1.11]	map00040 Pentose and glucuronate interconversions; map01100 Metabolic pathways	GO:0009605 response to external stimulus; GO:0009607 response to biotic stimulus; GO:0009617 response to bacterium; GO:0043086 negative regulation of catalytic activity; GO:0043207 response to external biotic stimulus; GO:0044092 negative regulation of molecular function; GO:0050790 regulation of catalytic activity; GO:0050896 response to stimulus; GO:0051707 response to other organism; GO:006500…	GO:0005618 cell wall; GO:0005622 intracellular anatomical structure; GO:0005737 cytoplasm; GO:0005773 vacuole; GO:0005774 vacuolar membrane; GO:0005829 cytosol; GO:0016020 membrane; GO:0030312 external encapsulating structure; GO:0031090 organelle membrane; GO:0043226 organelle; GO:0043227 membrane-bounded organelle; GO:0043229 intracellular organelle; GO:0043231 intracellular membrane-bounded or…	GO:0003824 catalytic activity; GO:0004857 enzyme inhibitor activity; GO:0016787 hydrolase activity; GO:0016788 hydrolase activity, acting on ester bonds; GO:0030234 enzyme regulator activity; GO:0030599 pectinesterase activity; GO:0046910 pectinesterase inhibitor activity; GO:0052689 carboxylic ester hydrolase activity; GO:0098772 molecular function regulator;	PF04043	PF04043 Plant invertase/pectin methylesterase inhibitor
GWHPARYT000453	685	K	pectinesterase OS=Artemisia annua OX=35608 GN=CTI12_AA148350 PE=3 SV=1	CTI12_AA148350	1	1.42118e-09	153.08	2	TITEAVASAPNK(1)GK	-0.43952	2	16301	23511	0	0	1.56899	2.38298			2			cytoplasm	K01051	E3.1.1.11; pectinesterase [EC:3.1.1.11]	map00040 Pentose and glucuronate interconversions; map01100 Metabolic pathways	GO:0009605 response to external stimulus; GO:0009607 response to biotic stimulus; GO:0009617 response to bacterium; GO:0043086 negative regulation of catalytic activity; GO:0043207 response to external biotic stimulus; GO:0044092 negative regulation of molecular function; GO:0050790 regulation of catalytic activity; GO:0050896 response to stimulus; GO:0051707 response to other organism; GO:006500…	GO:0005618 cell wall; GO:0005622 intracellular anatomical structure; GO:0005737 cytoplasm; GO:0005773 vacuole; GO:0005774 vacuolar membrane; GO:0005829 cytosol; GO:0016020 membrane; GO:0030312 external encapsulating structure; GO:0031090 organelle membrane; GO:0043226 organelle; GO:0043227 membrane-bounded organelle; GO:0043229 intracellular organelle; GO:0043231 intracellular membrane-bounded or…	GO:0003824 catalytic activity; GO:0004857 enzyme inhibitor activity; GO:0016787 hydrolase activity; GO:0016788 hydrolase activity, acting on ester bonds; GO:0030234 enzyme regulator activity; GO:0030599 pectinesterase activity; GO:0046910 pectinesterase inhibitor activity; GO:0052689 carboxylic ester hydrolase activity; GO:0098772 molecular function regulator;	PF04043	PF04043 Plant invertase/pectin methylesterase inhibitor
GWHPARYT000484	10	K	Thioredoxin h OS=Codonopsis lanceolata OX=103999 GN=TRX PE=2 SV=1	TRX	1	2.77329e-10	103.17	2	MEHHQISISK(1)VVK	-5.8288	3	0	72193	62610	0		1.12814	0.920337		3			cytoplasm	K03671	trxA; thioredoxin 1		GO:0006950 response to stress; GO:0006979 response to oxidative stress; GO:0008152 metabolic process; GO:0009636 response to toxic substance; GO:0009987 cellular process; GO:0019725 cellular homeostasis; GO:0033554 cellular response to stress; GO:0034599 cellular response to oxidative stress; GO:0042221 response to chemical; GO:0042592 homeostatic process; GO:0045454 cell redox homeostasis; GO:00…	GO:0005622 intracellular anatomical structure; GO:0005737 cytoplasm; GO:0005829 cytosol;	GO:0003756 protein disulfide isomerase activity; GO:0003824 catalytic activity; GO:0004791 thioredoxin-disulfide reductase activity; GO:0015035 protein-disulfide reductase activity; GO:0015036 disulfide oxidoreductase activity; GO:0016209 antioxidant activity; GO:0016491 oxidoreductase activity; GO:0016651 oxidoreductase activity, acting on NAD(P)H; GO:0016667 oxidoreductase activity, acting on a…	PF00085	PF00085 Thioredoxin	O	KOG0907	Thioredoxin
GWHPARYT000510	228	K	Glucose-methanol-choline oxidoreductase OS=Cynara cardunculus var. scolymus OX=59895 GN=Ccrd_002478 PE=3 SV=1	Ccrd_002478	1	0.000337791	81.578	2	HTSADLLEYANPK(1)R	-2.6515	3	15589	4451.3	0	20380	2.06644	0.598375		1.11539	3	1.86403		endoplasmic reticulum				GO:0006082 organic acid metabolic process; GO:0006629 lipid metabolic process; GO:0006631 fatty acid metabolic process; GO:0007154 cell communication; GO:0007267 cell-cell signaling; GO:0007275 multicellular organism development; GO:0008152 metabolic process; GO:0009553 embryo sac development; GO:0009987 cellular process; GO:0010430 fatty acid omega-oxidation; GO:0019395 fatty acid oxidation; GO:…	GO:0005576 extracellular region;	GO:0000166 nucleotide binding; GO:0003824 catalytic activity; GO:0005488 binding; GO:0016829 lyase activity; GO:0016830 carbon-carbon lyase activity; GO:0016832 aldehyde-lyase activity; GO:0036094 small molecule binding; GO:0043167 ion binding; GO:0043168 anion binding; GO:0046593 mandelonitrile lyase activity; GO:0050660 flavin adenine dinucleotide binding; GO:0097159 organic cyclic compound bin…	PF00732; PF05199	PF00732 GMC oxidoreductase; PF05199 GMC oxidoreductase	R	KOG1238	Glucose dehydrogenase/choline dehydrogenase/mandelonitrile lyase (GMC oxidoreductase family)
GWHPARYT000510	246	K	Glucose-methanol-choline oxidoreductase OS=Cynara cardunculus var. scolymus OX=59895 GN=Ccrd_002478 PE=3 SV=1	Ccrd_002478	0.95384	0.0328663	58.426	2	ILFK(0.092)TK(0.954)GK(0.954)LK	1.7831	3	1349700	1266000	0	1178300	1.90609	1.8131		0.687036	3	0.378929		endoplasmic reticulum				GO:0006082 organic acid metabolic process; GO:0006629 lipid metabolic process; GO:0006631 fatty acid metabolic process; GO:0007154 cell communication; GO:0007267 cell-cell signaling; GO:0007275 multicellular organism development; GO:0008152 metabolic process; GO:0009553 embryo sac development; GO:0009987 cellular process; GO:0010430 fatty acid omega-oxidation; GO:0019395 fatty acid oxidation; GO:…	GO:0005576 extracellular region;	GO:0000166 nucleotide binding; GO:0003824 catalytic activity; GO:0005488 binding; GO:0016829 lyase activity; GO:0016830 carbon-carbon lyase activity; GO:0016832 aldehyde-lyase activity; GO:0036094 small molecule binding; GO:0043167 ion binding; GO:0043168 anion binding; GO:0046593 mandelonitrile lyase activity; GO:0050660 flavin adenine dinucleotide binding; GO:0097159 organic cyclic compound bin…	PF00732; PF05199	PF00732 GMC oxidoreductase; PF05199 GMC oxidoreductase	R	KOG1238	Glucose dehydrogenase/choline dehydrogenase/mandelonitrile lyase (GMC oxidoreductase family)
GWHPARYT000510	248	K	Glucose-methanol-choline oxidoreductase OS=Cynara cardunculus var. scolymus OX=59895 GN=Ccrd_002478 PE=3 SV=1	Ccrd_002478	0.95384	0.0328663	58.426	2	ILFK(0.092)TK(0.954)GK(0.954)LK	1.7831	3	1349700	1266000	0	1178300	1.90609	1.8131		0.687036	3	0.378929		endoplasmic reticulum				GO:0006082 organic acid metabolic process; GO:0006629 lipid metabolic process; GO:0006631 fatty acid metabolic process; GO:0007154 cell communication; GO:0007267 cell-cell signaling; GO:0007275 multicellular organism development; GO:0008152 metabolic process; GO:0009553 embryo sac development; GO:0009987 cellular process; GO:0010430 fatty acid omega-oxidation; GO:0019395 fatty acid oxidation; GO:…	GO:0005576 extracellular region;	GO:0000166 nucleotide binding; GO:0003824 catalytic activity; GO:0005488 binding; GO:0016829 lyase activity; GO:0016830 carbon-carbon lyase activity; GO:0016832 aldehyde-lyase activity; GO:0036094 small molecule binding; GO:0043167 ion binding; GO:0043168 anion binding; GO:0046593 mandelonitrile lyase activity; GO:0050660 flavin adenine dinucleotide binding; GO:0097159 organic cyclic compound bin…	PF00732; PF05199	PF00732 GMC oxidoreductase; PF05199 GMC oxidoreductase	R	KOG1238	Glucose dehydrogenase/choline dehydrogenase/mandelonitrile lyase (GMC oxidoreductase family)
GWHPARYT000589	176	K	Enoyl reductase (ER) domain-containing protein OS=Lactuca sativa OX=4236 GN=LSAT_4X57401 PE=4 SV=1	LSAT_4X57401	1	0.0482073	51.577	2	VFVTAGSEEK(1)LAVCK	-3.7731	1	0	0	0	26798				0.844727	1			cytoplasm				GO:0006139 nucleobase-containing compound metabolic process; GO:0006725 cellular aromatic compound metabolic process; GO:0006739 NADP metabolic process; GO:0006753 nucleoside phosphate metabolic process; GO:0006793 phosphorus metabolic process; GO:0006796 phosphate-containing compound metabolic process; GO:0006807 nitrogen compound metabolic process; GO:0008152 metabolic process; GO:0009117 nucle…	GO:0005622 intracellular anatomical structure; GO:0005737 cytoplasm; GO:0005829 cytosol;	GO:0000166 nucleotide binding; GO:0003824 catalytic activity; GO:0003960 NADPH:quinone reductase activity; GO:0005488 binding; GO:0005515 protein binding; GO:0016491 oxidoreductase activity; GO:0016651 oxidoreductase activity, acting on NAD(P)H; GO:0016655 oxidoreductase activity, acting on NAD(P)H, quinone or similar compound as acceptor; GO:0036094 small molecule binding; GO:0042802 identical p…	PF08240; PF00107	PF08240 Alcohol dehydrogenase GroES-like domain; PF00107 Zinc-binding dehydrogenase	CR	KOG1198	Zinc-binding oxidoreductase
GWHPARYT000589	166	K	Enoyl reductase (ER) domain-containing protein OS=Lactuca sativa OX=4236 GN=LSAT_4X57401 PE=4 SV=1	LSAT_4X57401	1	0.00204374	47.844	2	YHGVK(1)VFVTAGSEEK	-4.4326	1	3807.6	0	0	0	1.20677				1			cytoplasm				GO:0006139 nucleobase-containing compound metabolic process; GO:0006725 cellular aromatic compound metabolic process; GO:0006739 NADP metabolic process; GO:0006753 nucleoside phosphate metabolic process; GO:0006793 phosphorus metabolic process; GO:0006796 phosphate-containing compound metabolic process; GO:0006807 nitrogen compound metabolic process; GO:0008152 metabolic process; GO:0009117 nucle…	GO:0005622 intracellular anatomical structure; GO:0005737 cytoplasm; GO:0005829 cytosol;	GO:0000166 nucleotide binding; GO:0003824 catalytic activity; GO:0003960 NADPH:quinone reductase activity; GO:0005488 binding; GO:0005515 protein binding; GO:0016491 oxidoreductase activity; GO:0016651 oxidoreductase activity, acting on NAD(P)H; GO:0016655 oxidoreductase activity, acting on NAD(P)H, quinone or similar compound as acceptor; GO:0036094 small molecule binding; GO:0042802 identical p…	PF08240; PF00107	PF08240 Alcohol dehydrogenase GroES-like domain; PF00107 Zinc-binding dehydrogenase	CR	KOG1198	Zinc-binding oxidoreductase
GWHPARYT000692	110	K	Pistil-specific extensin-like protein (Fragment) OS=Cynara cardunculus var. scolymus OX=59895 GN=Ccrd_001065 PE=4 SV=1	Ccrd_001065	1	2.22081e-08	110.44	2	K(1)LVAVQGVVYCK	-3.2016	3	65133	56755	0	0	1.06972	0.945677			3			extracellular				GO:0001101 response to acid chemical; GO:0009719 response to endogenous stimulus; GO:0009725 response to hormone; GO:0009753 response to jasmonic acid; GO:0010033 response to organic substance; GO:0042221 response to chemical; GO:0048580 regulation of post-embryonic development; GO:0050789 regulation of biological process; GO:0050793 regulation of developmental process; GO:0050896 response to sti…	GO:0005618 cell wall; GO:0005886 plasma membrane; GO:0005911 cell-cell junction; GO:0009505 plant-type cell wall; GO:0009506 plasmodesma; GO:0016020 membrane; GO:0030054 cell junction; GO:0030312 external encapsulating structure; GO:0055044 symplast; GO:0071944 cell periphery;
GWHPARYT000692	121	K	Pistil-specific extensin-like protein (Fragment) OS=Cynara cardunculus var. scolymus OX=59895 GN=Ccrd_001065 PE=4 SV=1	Ccrd_001065	1	6.33123e-10	159.83	2	LVAVQGVVYCK(1)SCK	-1.7948	8	198610	186280	134950	112590	1.25733	1.19642	0.839265	0.712709	8	0.6316	0.080381	extracellular				GO:0001101 response to acid chemical; GO:0009719 response to endogenous stimulus; GO:0009725 response to hormone; GO:0009753 response to jasmonic acid; GO:0010033 response to organic substance; GO:0042221 response to chemical; GO:0048580 regulation of post-embryonic development; GO:0050789 regulation of biological process; GO:0050793 regulation of developmental process; GO:0050896 response to sti…	GO:0005618 cell wall; GO:0005886 plasma membrane; GO:0005911 cell-cell junction; GO:0009505 plant-type cell wall; GO:0009506 plasmodesma; GO:0016020 membrane; GO:0030054 cell junction; GO:0030312 external encapsulating structure; GO:0055044 symplast; GO:0071944 cell periphery;
GWHPARYT000692	156	K	Pistil-specific extensin-like protein (Fragment) OS=Cynara cardunculus var. scolymus OX=59895 GN=Ccrd_001065 PE=4 SV=1	Ccrd_001065	1	2.98338e-06	119.43	2	YPIVVK(1)GTTDK	-2.7748	3	285040	0	295640	291490	0.981354		0.999913	1.00348	3	1.01891		extracellular				GO:0001101 response to acid chemical; GO:0009719 response to endogenous stimulus; GO:0009725 response to hormone; GO:0009753 response to jasmonic acid; GO:0010033 response to organic substance; GO:0042221 response to chemical; GO:0048580 regulation of post-embryonic development; GO:0050789 regulation of biological process; GO:0050793 regulation of developmental process; GO:0050896 response to sti…	GO:0005618 cell wall; GO:0005886 plasma membrane; GO:0005911 cell-cell junction; GO:0009505 plant-type cell wall; GO:0009506 plasmodesma; GO:0016020 membrane; GO:0030054 cell junction; GO:0030312 external encapsulating structure; GO:0055044 symplast; GO:0071944 cell periphery;
GWHPARYT000717	43	K	Dormancy-associated protein OS=Codonopsis lanceolata OX=103999 GN=DRM PE=2 SV=1	DRM	1	5.77392e-06	120.75	2	VEVGEGSSGK(1)FFQR	0.52618	4	29154	32632	18361	15240	1.38316	1.57698	0.67488	0.577049	4	0.426923	0.202076	cytoplasm
GWHPARYT000735	374	K	Cytochrome P450 OS=Cynara cardunculus var. scolymus OX=59895 GN=Ccrd_004678 PE=4 SV=1	Ccrd_004678	0.999939	0.00611414	42.17	3	AKEDIVVNSHDASYLIK(1)K	-1.4645	1	21730	0	0	0	0.810644				1			cytoplasm	K01723	AOS; hydroperoxide dehydratase [EC:4.2.1.92]	map00592 alpha-Linolenic acid metabolism; map01100 Metabolic pathways; map01110 Biosynthesis of secondary metabolites	GO:0006629 lipid metabolic process; GO:0008152 metabolic process; GO:0008202 steroid metabolic process; GO:0016125 sterol metabolic process; GO:0044238 primary metabolic process; GO:0071704 organic substance metabolic process; GO:1901360 organic cyclic compound metabolic process; GO:1901615 organic hydroxy compound metabolic process;		GO:0003824 catalytic activity; GO:0004497 monooxygenase activity; GO:0016491 oxidoreductase activity;	PF00067	PF00067 Cytochrome P450
GWHPARYT000735	431	K	Cytochrome P450 OS=Cynara cardunculus var. scolymus OX=59895 GN=Ccrd_004678 PE=4 SV=1	Ccrd_004678	1	2.833e-50	248.24	2	ETEDPTADNK(1)QCPAK	-3.6644	4	62229	53086	19651	25021	1.26124	1.13008	0.618635	0.784186	4	0.592209	0.242893	cytoplasm	K01723	AOS; hydroperoxide dehydratase [EC:4.2.1.92]	map00592 alpha-Linolenic acid metabolism; map01100 Metabolic pathways; map01110 Biosynthesis of secondary metabolites	GO:0006629 lipid metabolic process; GO:0008152 metabolic process; GO:0008202 steroid metabolic process; GO:0016125 sterol metabolic process; GO:0044238 primary metabolic process; GO:0071704 organic substance metabolic process; GO:1901360 organic cyclic compound metabolic process; GO:1901615 organic hydroxy compound metabolic process;		GO:0003824 catalytic activity; GO:0004497 monooxygenase activity; GO:0016491 oxidoreductase activity;	PF00067	PF00067 Cytochrome P450
GWHPARYT000735	129	K	Cytochrome P450 OS=Cynara cardunculus var. scolymus OX=59895 GN=Ccrd_004678 PE=4 SV=1	Ccrd_004678	1	0.0567454	42.446	2	HHTLK(1)SFYLSR	-0.57325	1	0	75921	0	0		0.851438			1			cytoplasm	K01723	AOS; hydroperoxide dehydratase [EC:4.2.1.92]	map00592 alpha-Linolenic acid metabolism; map01100 Metabolic pathways; map01110 Biosynthesis of secondary metabolites	GO:0006629 lipid metabolic process; GO:0008152 metabolic process; GO:0008202 steroid metabolic process; GO:0016125 sterol metabolic process; GO:0044238 primary metabolic process; GO:0071704 organic substance metabolic process; GO:1901360 organic cyclic compound metabolic process; GO:1901615 organic hydroxy compound metabolic process;		GO:0003824 catalytic activity; GO:0004497 monooxygenase activity; GO:0016491 oxidoreductase activity;	PF00067	PF00067 Cytochrome P450
GWHPARYT000735	52	K	Cytochrome P450 OS=Cynara cardunculus var. scolymus OX=59895 GN=Ccrd_004678 PE=4 SV=1	Ccrd_004678	1	0.00208526	94.791	2	IQK(1)YNSTVFR	-2.6157	3	158380	103960	0	40382	1.27235	0.877196		0.501654	3	0.571884		cytoplasm	K01723	AOS; hydroperoxide dehydratase [EC:4.2.1.92]	map00592 alpha-Linolenic acid metabolism; map01100 Metabolic pathways; map01110 Biosynthesis of secondary metabolites	GO:0006629 lipid metabolic process; GO:0008152 metabolic process; GO:0008202 steroid metabolic process; GO:0016125 sterol metabolic process; GO:0044238 primary metabolic process; GO:0071704 organic substance metabolic process; GO:1901360 organic cyclic compound metabolic process; GO:1901615 organic hydroxy compound metabolic process;		GO:0003824 catalytic activity; GO:0004497 monooxygenase activity; GO:0016491 oxidoreductase activity;	PF00067	PF00067 Cytochrome P450
GWHPARYT000735	146	K	Cytochrome P450 OS=Cynara cardunculus var. scolymus OX=59895 GN=Ccrd_004678 PE=4 SV=1	Ccrd_004678	1	0.018863	46.768	3	LAESHNTFIPK(1)FR	-1.2215	1	8460.3	0	0	0	0.810644				1			cytoplasm	K01723	AOS; hydroperoxide dehydratase [EC:4.2.1.92]	map00592 alpha-Linolenic acid metabolism; map01100 Metabolic pathways; map01110 Biosynthesis of secondary metabolites	GO:0006629 lipid metabolic process; GO:0008152 metabolic process; GO:0008202 steroid metabolic process; GO:0016125 sterol metabolic process; GO:0044238 primary metabolic process; GO:0071704 organic substance metabolic process; GO:1901360 organic cyclic compound metabolic process; GO:1901615 organic hydroxy compound metabolic process;		GO:0003824 catalytic activity; GO:0004497 monooxygenase activity; GO:0016491 oxidoreductase activity;	PF00067	PF00067 Cytochrome P450
GWHPARYT000735	124	K	Cytochrome P450 OS=Cynara cardunculus var. scolymus OX=59895 GN=Ccrd_004678 PE=4 SV=1	Ccrd_004678	1	9.87247e-05	72.075	3	VCAFLDPAEPK(1)HHTLK	-0.257	2	84336	48329	0	0	1.03066	0.620347			2			cytoplasm	K01723	AOS; hydroperoxide dehydratase [EC:4.2.1.92]	map00592 alpha-Linolenic acid metabolism; map01100 Metabolic pathways; map01110 Biosynthesis of secondary metabolites	GO:0006629 lipid metabolic process; GO:0008152 metabolic process; GO:0008202 steroid metabolic process; GO:0016125 sterol metabolic process; GO:0044238 primary metabolic process; GO:0071704 organic substance metabolic process; GO:1901360 organic cyclic compound metabolic process; GO:1901615 organic hydroxy compound metabolic process;		GO:0003824 catalytic activity; GO:0004497 monooxygenase activity; GO:0016491 oxidoreductase activity;	PF00067	PF00067 Cytochrome P450
GWHPARYT005593	80	K	Histone H3/CENP-A, histone-fold protein OS=Helianthus annuus OX=4232 GN=HanXRQr2_Chr15g0705501 PE=4 SV=1	HanXRQr2_Chr15g0705501	1	0.0125441	43.613	2	EIAQDFK(1)TDLR	-2.176	1	95290	0	0	0					1			nucleus	K11253	H3; histone H3		GO:0006323 DNA packaging; GO:0006325 chromatin organization; GO:0006333 chromatin assembly or disassembly; GO:0006334 nucleosome assembly; GO:0006996 organelle organization; GO:0009987 cellular process; GO:0016043 cellular component organization; GO:0022607 cellular component assembly; GO:0031497 chromatin assembly; GO:0034728 nucleosome organization; GO:0043933 protein-containing complex organiz…	GO:0000785 chromatin; GO:0000786 nucleosome; GO:0005622 intracellular anatomical structure; GO:0005634 nucleus; GO:0005694 chromosome; GO:0032991 protein-containing complex; GO:0032993 protein-DNA complex; GO:0043226 organelle; GO:0043227 membrane-bounded organelle; GO:0043228 non-membrane-bounded organelle; GO:0043229 intracellular organelle; GO:0043231 intracellular membrane-bounded organelle; …	GO:0003676 nucleic acid binding; GO:0003677 DNA binding; GO:0003682 chromatin binding; GO:0005488 binding; GO:0031490 chromatin DNA binding; GO:0031491 nucleosome binding; GO:0031492 nucleosomal DNA binding; GO:0044877 protein-containing complex binding; GO:0097159 organic cyclic compound binding; GO:1901363 heterocyclic compound binding;	PF00125	PF00125 Core histone H2A/H2B/H3/H4	B	KOG1745	Histones H3 and H4
GWHPARYT005593	57	K	Histone H3/CENP-A, histone-fold protein OS=Helianthus annuus OX=4232 GN=HanXRQr2_Chr15g0705501 PE=4 SV=1	HanXRQr2_Chr15g0705501	1	0.00119552	84.999	2	YQK(1)STELLIR	-1.2044	6	24529	62140	0	86171					6			nucleus	K11253	H3; histone H3		GO:0006323 DNA packaging; GO:0006325 chromatin organization; GO:0006333 chromatin assembly or disassembly; GO:0006334 nucleosome assembly; GO:0006996 organelle organization; GO:0009987 cellular process; GO:0016043 cellular component organization; GO:0022607 cellular component assembly; GO:0031497 chromatin assembly; GO:0034728 nucleosome organization; GO:0043933 protein-containing complex organiz…	GO:0000785 chromatin; GO:0000786 nucleosome; GO:0005622 intracellular anatomical structure; GO:0005634 nucleus; GO:0005694 chromosome; GO:0032991 protein-containing complex; GO:0032993 protein-DNA complex; GO:0043226 organelle; GO:0043227 membrane-bounded organelle; GO:0043228 non-membrane-bounded organelle; GO:0043229 intracellular organelle; GO:0043231 intracellular membrane-bounded organelle; …	GO:0003676 nucleic acid binding; GO:0003677 DNA binding; GO:0003682 chromatin binding; GO:0005488 binding; GO:0031490 chromatin DNA binding; GO:0031491 nucleosome binding; GO:0031492 nucleosomal DNA binding; GO:0044877 protein-containing complex binding; GO:0097159 organic cyclic compound binding; GO:1901363 heterocyclic compound binding;	PF00125	PF00125 Core histone H2A/H2B/H3/H4	B	KOG1745	Histones H3 and H4
GWHPARYT005593	24	K	Histone H3/CENP-A, histone-fold protein OS=Helianthus annuus OX=4232 GN=HanXRQr2_Chr15g0705501 PE=4 SV=1	HanXRQr2_Chr15g0705501	1	0.00267352	114.39	2	QLATK(1)AAR	-0.25389	2	0	0	42808	45182					2			nucleus	K11253	H3; histone H3		GO:0006323 DNA packaging; GO:0006325 chromatin organization; GO:0006333 chromatin assembly or disassembly; GO:0006334 nucleosome assembly; GO:0006996 organelle organization; GO:0009987 cellular process; GO:0016043 cellular component organization; GO:0022607 cellular component assembly; GO:0031497 chromatin assembly; GO:0034728 nucleosome organization; GO:0043933 protein-containing complex organiz…	GO:0000785 chromatin; GO:0000786 nucleosome; GO:0005622 intracellular anatomical structure; GO:0005634 nucleus; GO:0005694 chromosome; GO:0032991 protein-containing complex; GO:0032993 protein-DNA complex; GO:0043226 organelle; GO:0043227 membrane-bounded organelle; GO:0043228 non-membrane-bounded organelle; GO:0043229 intracellular organelle; GO:0043231 intracellular membrane-bounded organelle; …	GO:0003676 nucleic acid binding; GO:0003677 DNA binding; GO:0003682 chromatin binding; GO:0005488 binding; GO:0031490 chromatin DNA binding; GO:0031491 nucleosome binding; GO:0031492 nucleosomal DNA binding; GO:0044877 protein-containing complex binding; GO:0097159 organic cyclic compound binding; GO:1901363 heterocyclic compound binding;	PF00125	PF00125 Core histone H2A/H2B/H3/H4	B	KOG1745	Histones H3 and H4
GWHPARYT005593	123	K	Histone H3/CENP-A, histone-fold protein OS=Helianthus annuus OX=4232 GN=HanXRQr2_Chr15g0705501 PE=4 SV=1	HanXRQr2_Chr15g0705501	1	0.0110687	61.042	2	VTIMPK(1)DIQLAR	-1.0733	1	0	56809	0	0					1			nucleus	K11253	H3; histone H3		GO:0006323 DNA packaging; GO:0006325 chromatin organization; GO:0006333 chromatin assembly or disassembly; GO:0006334 nucleosome assembly; GO:0006996 organelle organization; GO:0009987 cellular process; GO:0016043 cellular component organization; GO:0022607 cellular component assembly; GO:0031497 chromatin assembly; GO:0034728 nucleosome organization; GO:0043933 protein-containing complex organiz…	GO:0000785 chromatin; GO:0000786 nucleosome; GO:0005622 intracellular anatomical structure; GO:0005634 nucleus; GO:0005694 chromosome; GO:0032991 protein-containing complex; GO:0032993 protein-DNA complex; GO:0043226 organelle; GO:0043227 membrane-bounded organelle; GO:0043228 non-membrane-bounded organelle; GO:0043229 intracellular organelle; GO:0043231 intracellular membrane-bounded organelle; …	GO:0003676 nucleic acid binding; GO:0003677 DNA binding; GO:0003682 chromatin binding; GO:0005488 binding; GO:0031490 chromatin DNA binding; GO:0031491 nucleosome binding; GO:0031492 nucleosomal DNA binding; GO:0044877 protein-containing complex binding; GO:0097159 organic cyclic compound binding; GO:1901363 heterocyclic compound binding;	PF00125	PF00125 Core histone H2A/H2B/H3/H4	B	KOG1745	Histones H3 and H4
GWHPARYT014549	70	K	ALOG domain-containing protein OS=Cynara cardunculus var. scolymus OX=59895 GN=Ccrd_001186 PE=3 SV=1	Ccrd_001186	1	0.0659126	47.361	2	YLDQFGK(1)TK	-0.91012	1	0	166210	0	0		1.04357			1			nucleus				GO:0006139 nucleobase-containing compound metabolic process; GO:0006351 transcription, DNA-templated; GO:0006725 cellular aromatic compound metabolic process; GO:0006807 nitrogen compound metabolic process; GO:0008152 metabolic process; GO:0009058 biosynthetic process; GO:0009059 macromolecule biosynthetic process; GO:0009299 mRNA transcription; GO:0009314 response to radiation; GO:0009416 respon…	GO:0005622 intracellular anatomical structure; GO:0005634 nucleus; GO:0043226 organelle; GO:0043227 membrane-bounded organelle; GO:0043229 intracellular organelle; GO:0043231 intracellular membrane-bounded organelle;
GWHPARYT000884	155	K	Ribosomal protein OS=Helianthus annuus OX=4232 GN=HannXRQ_Chr01g0024071 PE=3 SV=1	HannXRQ_Chr01g0024071	1	0.0596049	58.916	2	ATVK(1)FQLK	-0.9149	1	0	18017	0	0		0.923871			1			cytoplasm	K02865	RP-L10Ae, RPL10A; large subunit ribosomal protein L10Ae	map03010 Ribosome	GO:0000470 maturation of LSU-rRNA; GO:0006139 nucleobase-containing compound metabolic process; GO:0006364 rRNA processing; GO:0006396 RNA processing; GO:0006412 translation; GO:0006518 peptide metabolic process; GO:0006725 cellular aromatic compound metabolic process; GO:0006807 nitrogen compound metabolic process; GO:0008152 metabolic process; GO:0009058 biosynthetic process; GO:0009059 macromo…	GO:0005622 intracellular anatomical structure; GO:0005737 cytoplasm; GO:0005829 cytosol; GO:0005840 ribosome; GO:0005844 polysome; GO:0005886 plasma membrane; GO:0005911 cell-cell junction; GO:0009506 plasmodesma; GO:0015934 large ribosomal subunit; GO:0016020 membrane; GO:0022625 cytosolic large ribosomal subunit; GO:0022626 cytosolic ribosome; GO:0030054 cell junction; GO:0032991 protein-contai…	GO:0003676 nucleic acid binding; GO:0003723 RNA binding; GO:0003735 structural constituent of ribosome; GO:0005198 structural molecule activity; GO:0005488 binding; GO:0097159 organic cyclic compound binding; GO:1901363 heterocyclic compound binding;	PF00687	PF00687 Ribosomal protein L1p/L10e family	J	KOG1570	60S ribosomal protein L10A
GWHPARYT000884	206	K	Ribosomal protein OS=Helianthus annuus OX=4232 GN=HannXRQ_Chr01g0024071 PE=3 SV=1	HannXRQ_Chr01g0024071	1	0.0288584	48.701	2	CLYLK(1)STMGK	-0.90362	3	0	40298	30780	22399		1.19484	1.09898	0.769193	3	0.64376		cytoplasm	K02865	RP-L10Ae, RPL10A; large subunit ribosomal protein L10Ae	map03010 Ribosome	GO:0000470 maturation of LSU-rRNA; GO:0006139 nucleobase-containing compound metabolic process; GO:0006364 rRNA processing; GO:0006396 RNA processing; GO:0006412 translation; GO:0006518 peptide metabolic process; GO:0006725 cellular aromatic compound metabolic process; GO:0006807 nitrogen compound metabolic process; GO:0008152 metabolic process; GO:0009058 biosynthetic process; GO:0009059 macromo…	GO:0005622 intracellular anatomical structure; GO:0005737 cytoplasm; GO:0005829 cytosol; GO:0005840 ribosome; GO:0005844 polysome; GO:0005886 plasma membrane; GO:0005911 cell-cell junction; GO:0009506 plasmodesma; GO:0015934 large ribosomal subunit; GO:0016020 membrane; GO:0022625 cytosolic large ribosomal subunit; GO:0022626 cytosolic ribosome; GO:0030054 cell junction; GO:0032991 protein-contai…	GO:0003676 nucleic acid binding; GO:0003723 RNA binding; GO:0003735 structural constituent of ribosome; GO:0005198 structural molecule activity; GO:0005488 binding; GO:0097159 organic cyclic compound binding; GO:1901363 heterocyclic compound binding;	PF00687	PF00687 Ribosomal protein L1p/L10e family	J	KOG1570	60S ribosomal protein L10A
GWHPARYT000884	195	K	Ribosomal protein OS=Helianthus annuus OX=4232 GN=HannXRQ_Chr01g0024071 PE=3 SV=1	HannXRQ_Chr01g0024071	1	0.0462131	56.014	2	K(1)NWQNVR	3.8348	2	0	120130	92520	0		1.04382	0.968067		2			cytoplasm	K02865	RP-L10Ae, RPL10A; large subunit ribosomal protein L10Ae	map03010 Ribosome	GO:0000470 maturation of LSU-rRNA; GO:0006139 nucleobase-containing compound metabolic process; GO:0006364 rRNA processing; GO:0006396 RNA processing; GO:0006412 translation; GO:0006518 peptide metabolic process; GO:0006725 cellular aromatic compound metabolic process; GO:0006807 nitrogen compound metabolic process; GO:0008152 metabolic process; GO:0009058 biosynthetic process; GO:0009059 macromo…	GO:0005622 intracellular anatomical structure; GO:0005737 cytoplasm; GO:0005829 cytosol; GO:0005840 ribosome; GO:0005844 polysome; GO:0005886 plasma membrane; GO:0005911 cell-cell junction; GO:0009506 plasmodesma; GO:0015934 large ribosomal subunit; GO:0016020 membrane; GO:0022625 cytosolic large ribosomal subunit; GO:0022626 cytosolic ribosome; GO:0030054 cell junction; GO:0032991 protein-contai…	GO:0003676 nucleic acid binding; GO:0003723 RNA binding; GO:0003735 structural constituent of ribosome; GO:0005198 structural molecule activity; GO:0005488 binding; GO:0097159 organic cyclic compound binding; GO:1901363 heterocyclic compound binding;	PF00687	PF00687 Ribosomal protein L1p/L10e family	J	KOG1570	60S ribosomal protein L10A
GWHPARYT000884	63	K	Ribosomal protein OS=Helianthus annuus OX=4232 GN=HannXRQ_Chr01g0024071 PE=3 SV=1	HannXRQ_Chr01g0024071	1	3.73923e-05	104.76	3	MK(1)VCMLGDAQHVEEAEK	3.0603	6	162290	167350	115300	90429	1.11841	1.15516	0.958387	0.722944	6	0.741377	0.220398	cytoplasm	K02865	RP-L10Ae, RPL10A; large subunit ribosomal protein L10Ae	map03010 Ribosome	GO:0000470 maturation of LSU-rRNA; GO:0006139 nucleobase-containing compound metabolic process; GO:0006364 rRNA processing; GO:0006396 RNA processing; GO:0006412 translation; GO:0006518 peptide metabolic process; GO:0006725 cellular aromatic compound metabolic process; GO:0006807 nitrogen compound metabolic process; GO:0008152 metabolic process; GO:0009058 biosynthetic process; GO:0009059 macromo…	GO:0005622 intracellular anatomical structure; GO:0005737 cytoplasm; GO:0005829 cytosol; GO:0005840 ribosome; GO:0005844 polysome; GO:0005886 plasma membrane; GO:0005911 cell-cell junction; GO:0009506 plasmodesma; GO:0015934 large ribosomal subunit; GO:0016020 membrane; GO:0022625 cytosolic large ribosomal subunit; GO:0022626 cytosolic ribosome; GO:0030054 cell junction; GO:0032991 protein-contai…	GO:0003676 nucleic acid binding; GO:0003723 RNA binding; GO:0003735 structural constituent of ribosome; GO:0005198 structural molecule activity; GO:0005488 binding; GO:0097159 organic cyclic compound binding; GO:1901363 heterocyclic compound binding;	PF00687	PF00687 Ribosomal protein L1p/L10e family	J	KOG1570	60S ribosomal protein L10A
GWHPARYT000957	107	K	Cyclic phosphodiesterase, 2',3'-cyclic-nucleotide 3'-phosphodiesterase OS=Helianthus annuus OX=4232 GN=HannXRQ_Chr04g0112231 PE=4 SV=1	HannXRQ_Chr04g0112231	1	5.08821e-16	134.49	2	AACQGLK(1)SYTATVDK	-3.048	3	43494	0	69636	78677	0.946939		1.09376	0.957036	3	1.15504		vacuolar membrane
GWHPARYT000967	241	K	Putative SGNH hydrolase-type esterase domain-containing protein OS=Helianthus annuus OX=4232 GN=HannXRQ_Chr16g0504391 PE=3 SV=1	HannXRQ_Chr16g0504391	1	4.10747e-07	93.517	3	THCVTK(1)MNDAVNLFNDK	-4.6966	3	20733	18429	21762	0	1.56022	1.30689	0.789233		3	0.505849		extracellular
GWHPARYT001035	168	K	Fe2OG dioxygenase domain-containing protein OS=Mikania micrantha OX=192012 GN=E3N88_05478 PE=3 SV=1	E3N88_05478	1	0.0245583	65.404	2	YLDAHLK(1)K	1.8958	1	16760	0	0	0	0.919745				1			cytoplasm				GO:0000003 reproduction; GO:0000902 cell morphogenesis; GO:0001101 response to acid chemical; GO:0003006 developmental process involved in reproduction; GO:0006082 organic acid metabolic process; GO:0006629 lipid metabolic process; GO:0006720 isoprenoid metabolic process; GO:0006721 terpenoid metabolic process; GO:0007154 cell communication; GO:0007165 signal transduction; GO:0007275 multicellula…	GO:0005622 intracellular anatomical structure; GO:0005737 cytoplasm;	GO:0003824 catalytic activity; GO:0016491 oxidoreductase activity; GO:0016679 oxidoreductase activity, acting on diphenols and related substances as donors; GO:0016682 oxidoreductase activity, acting on diphenols and related substances as donors, oxygen as acceptor; GO:0016705 oxidoreductase activity, acting on paired donors, with incorporation or reduction of molecular oxygen; GO:0016706 2-oxogl…			QR	KOG0143	Iron/ascorbate family oxidoreductases
GWHPARYT001053	105	K	X8 domain-containing protein OS=Mikania micrantha OX=192012 GN=E3N88_33349 PE=4 SV=1	E3N88_33349	1	3.72948e-40	217.73	2	K(1)SGIITVTDPSFGDCK	-2.4196	3	466640	0	68624	242480	1.75157		0.275341	0.979499	3	0.157197		chloroplast							PF07983	PF07983 X8 domain
GWHPARYT001053	104	K	X8 domain-containing protein OS=Mikania micrantha OX=192012 GN=E3N88_33349 PE=4 SV=1	E3N88_33349	1	8.1326e-09	178.94	2	NYWNCNFK(1)K	-1.2647	4	743920	694790	258850	405390	1.37695	1.25136	0.512141	0.807509	4	0.508623	0.380046	chloroplast							PF07983	PF07983 X8 domain
GWHPARYT001067	153	K	beta-ketoacyl-[acyl-carrier-protein] synthase I OS=Mikania micrantha OX=192012 GN=E3N88_36835 PE=3 SV=1	E3N88_36835	1	0.00788431	69.327	2	ALEHSDLGADK(1)R	-2.2416	2	16797	11585	0	0	1.01583	0.722748			2			chloroplast	K09458	fabF, OXSM, CEM1; 3-oxoacyl-[acyl-carrier-protein] synthase II [EC:2.3.1.179]	map00061 Fatty acid biosynthesis; map00780 Biotin metabolism; map01100 Metabolic pathways; map01212 Fatty acid metabolism; map01240 Biosynthesis of cofactors				PF00109; PF02801	PF00109 Beta-ketoacyl synthase, N-terminal domain; PF02801 Beta-ketoacyl synthase, C-terminal domain	IQ	KOG1394	3-oxoacyl-(acyl-carrier-protein) synthase (I and II)
GWHPARYT001067	186	K	beta-ketoacyl-[acyl-carrier-protein] synthase I OS=Mikania micrantha OX=192012 GN=E3N88_36835 PE=3 SV=1	E3N88_36835	1	0.00599625	67.507	2	ALIEK(1)GHR	-1.1654	4	80676	69920	40911	37877	1.20738	1.07945	0.848908	0.763672	4	0.705283	0.00437557	chloroplast	K09458	fabF, OXSM, CEM1; 3-oxoacyl-[acyl-carrier-protein] synthase II [EC:2.3.1.179]	map00061 Fatty acid biosynthesis; map00780 Biotin metabolism; map01100 Metabolic pathways; map01212 Fatty acid metabolism; map01240 Biosynthesis of cofactors				PF00109; PF02801	PF00109 Beta-ketoacyl synthase, N-terminal domain; PF02801 Beta-ketoacyl synthase, C-terminal domain	IQ	KOG1394	3-oxoacyl-(acyl-carrier-protein) synthase (I and II)
GWHPARYT001067	124	K	beta-ketoacyl-[acyl-carrier-protein] synthase I OS=Mikania micrantha OX=192012 GN=E3N88_36835 PE=3 SV=1	E3N88_36835	1	1.61596e-09	137.89	2	GFTSEGYIDGK(1)NDR	-1.4112	3	102970	115700	0	78216	0.892985	1.03507		0.913822	3	0.882862		chloroplast	K09458	fabF, OXSM, CEM1; 3-oxoacyl-[acyl-carrier-protein] synthase II [EC:2.3.1.179]	map00061 Fatty acid biosynthesis; map00780 Biotin metabolism; map01100 Metabolic pathways; map01212 Fatty acid metabolism; map01240 Biosynthesis of cofactors				PF00109; PF02801	PF00109 Beta-ketoacyl synthase, N-terminal domain; PF02801 Beta-ketoacyl synthase, C-terminal domain	IQ	KOG1394	3-oxoacyl-(acyl-carrier-protein) synthase (I and II)
GWHPARYT001067	142	K	beta-ketoacyl-[acyl-carrier-protein] synthase I OS=Mikania micrantha OX=192012 GN=E3N88_36835 PE=3 SV=1	E3N88_36835	1	0.00038535	87.251	2	K(1)ALEHSDLGADK	-0.7024	4	22866	22235	10849	13349	1.13273	1.13625	0.745154	0.890874	4	0.720944	0.123784	chloroplast	K09458	fabF, OXSM, CEM1; 3-oxoacyl-[acyl-carrier-protein] synthase II [EC:2.3.1.179]	map00061 Fatty acid biosynthesis; map00780 Biotin metabolism; map01100 Metabolic pathways; map01212 Fatty acid metabolism; map01240 Biosynthesis of cofactors				PF00109; PF02801	PF00109 Beta-ketoacyl synthase, N-terminal domain; PF02801 Beta-ketoacyl synthase, C-terminal domain	IQ	KOG1394	3-oxoacyl-(acyl-carrier-protein) synthase (I and II)
GWHPARYT001067	391	K	beta-ketoacyl-[acyl-carrier-protein] synthase I OS=Mikania micrantha OX=192012 GN=E3N88_36835 PE=3 SV=1	E3N88_36835	1	0.00935475	45.183	2	STAGIK(1)MNATK	-1.1118	1	0	20300	0	0		0.885327			1			chloroplast	K09458	fabF, OXSM, CEM1; 3-oxoacyl-[acyl-carrier-protein] synthase II [EC:2.3.1.179]	map00061 Fatty acid biosynthesis; map00780 Biotin metabolism; map01100 Metabolic pathways; map01212 Fatty acid metabolism; map01240 Biosynthesis of cofactors				PF00109; PF02801	PF00109 Beta-ketoacyl synthase, N-terminal domain; PF02801 Beta-ketoacyl synthase, C-terminal domain	IQ	KOG1394	3-oxoacyl-(acyl-carrier-protein) synthase (I and II)
GWHPARYT001074	257	K	Ribosomal protein 50S-L18Ae/60S-L20/60S-L18A domain-containing protein OS=Mikania micrantha OX=192012 GN=E3N88_02174 PE=3 SV=1	E3N88_02174	1	0.00500458	74.524	2	ENTK(1)QFHNSK	1.4855	2	6341.5	9079.7	0	0	0.869381	1.14853			2			cytoplasm	K02882	RP-L18Ae, RPL18A; large subunit ribosomal protein L18Ae	map03010 Ribosome	GO:0006412 translation; GO:0006518 peptide metabolic process; GO:0006807 nitrogen compound metabolic process; GO:0008152 metabolic process; GO:0009058 biosynthetic process; GO:0009059 macromolecule biosynthetic process; GO:0009987 cellular process; GO:0010467 gene expression; GO:0019538 protein metabolic process; GO:0034641 cellular nitrogen compound metabolic process; GO:0034645 cellular macromo…	GO:0005622 intracellular anatomical structure; GO:0005737 cytoplasm; GO:0005829 cytosol; GO:0005840 ribosome; GO:0005911 cell-cell junction; GO:0009506 plasmodesma; GO:0015934 large ribosomal subunit; GO:0022625 cytosolic large ribosomal subunit; GO:0022626 cytosolic ribosome; GO:0030054 cell junction; GO:0032991 protein-containing complex; GO:0043226 organelle; GO:0043228 non-membrane-bounded or…	GO:0003676 nucleic acid binding; GO:0003723 RNA binding; GO:0003735 structural constituent of ribosome; GO:0005198 structural molecule activity; GO:0005488 binding; GO:0097159 organic cyclic compound binding; GO:1901363 heterocyclic compound binding;	PF01775	PF01775 Ribosomal proteins 50S-L18Ae/60S-L20/60S-L18A	J	KOG0829	60S ribosomal protein L18A
GWHPARYT001074	263	K	Ribosomal protein 50S-L18Ae/60S-L20/60S-L18A domain-containing protein OS=Mikania micrantha OX=192012 GN=E3N88_02174 PE=3 SV=1	E3N88_02174	1	0.00285307	142.56	2	QFHNSK(1)IK	-0.96732	3	0	15691	27658	29019		0.634432	1.11696	1.2003	3	1.89193		cytoplasm	K02882	RP-L18Ae, RPL18A; large subunit ribosomal protein L18Ae	map03010 Ribosome	GO:0006412 translation; GO:0006518 peptide metabolic process; GO:0006807 nitrogen compound metabolic process; GO:0008152 metabolic process; GO:0009058 biosynthetic process; GO:0009059 macromolecule biosynthetic process; GO:0009987 cellular process; GO:0010467 gene expression; GO:0019538 protein metabolic process; GO:0034641 cellular nitrogen compound metabolic process; GO:0034645 cellular macromo…	GO:0005622 intracellular anatomical structure; GO:0005737 cytoplasm; GO:0005829 cytosol; GO:0005840 ribosome; GO:0005911 cell-cell junction; GO:0009506 plasmodesma; GO:0015934 large ribosomal subunit; GO:0022625 cytosolic large ribosomal subunit; GO:0022626 cytosolic ribosome; GO:0030054 cell junction; GO:0032991 protein-containing complex; GO:0043226 organelle; GO:0043228 non-membrane-bounded or…	GO:0003676 nucleic acid binding; GO:0003723 RNA binding; GO:0003735 structural constituent of ribosome; GO:0005198 structural molecule activity; GO:0005488 binding; GO:0097159 organic cyclic compound binding; GO:1901363 heterocyclic compound binding;	PF01775	PF01775 Ribosomal proteins 50S-L18Ae/60S-L20/60S-L18A	J	KOG0829	60S ribosomal protein L18A
GWHPARYT001074	265	K	Ribosomal protein 50S-L18Ae/60S-L20/60S-L18A domain-containing protein OS=Mikania micrantha OX=192012 GN=E3N88_02174 PE=3 SV=1	E3N88_02174	1	0.0377148	63.397	2	IK(1)FPLVFK	0.48718	4	56836	64756	0	29204	1.19526	1.25653		0.579706	4	0.461356		cytoplasm	K02882	RP-L18Ae, RPL18A; large subunit ribosomal protein L18Ae	map03010 Ribosome	GO:0006412 translation; GO:0006518 peptide metabolic process; GO:0006807 nitrogen compound metabolic process; GO:0008152 metabolic process; GO:0009058 biosynthetic process; GO:0009059 macromolecule biosynthetic process; GO:0009987 cellular process; GO:0010467 gene expression; GO:0019538 protein metabolic process; GO:0034641 cellular nitrogen compound metabolic process; GO:0034645 cellular macromo…	GO:0005622 intracellular anatomical structure; GO:0005737 cytoplasm; GO:0005829 cytosol; GO:0005840 ribosome; GO:0005911 cell-cell junction; GO:0009506 plasmodesma; GO:0015934 large ribosomal subunit; GO:0022625 cytosolic large ribosomal subunit; GO:0022626 cytosolic ribosome; GO:0030054 cell junction; GO:0032991 protein-containing complex; GO:0043226 organelle; GO:0043228 non-membrane-bounded or…	GO:0003676 nucleic acid binding; GO:0003723 RNA binding; GO:0003735 structural constituent of ribosome; GO:0005198 structural molecule activity; GO:0005488 binding; GO:0097159 organic cyclic compound binding; GO:1901363 heterocyclic compound binding;	PF01775	PF01775 Ribosomal proteins 50S-L18Ae/60S-L20/60S-L18A	J	KOG0829	60S ribosomal protein L18A
GWHPARYT001074	242	K	Ribosomal protein 50S-L18Ae/60S-L20/60S-L18A domain-containing protein OS=Mikania micrantha OX=192012 GN=E3N88_02174 PE=3 SV=1	E3N88_02174	1	2.01234e-14	119.55	2	SHCIQIIK(1)TATIPAK	-5.288	7	155160	152020	130990	149050	1.11724	1.01	0.869242	1.01304	7	0.890519	0.178644	cytoplasm	K02882	RP-L18Ae, RPL18A; large subunit ribosomal protein L18Ae	map03010 Ribosome	GO:0006412 translation; GO:0006518 peptide metabolic process; GO:0006807 nitrogen compound metabolic process; GO:0008152 metabolic process; GO:0009058 biosynthetic process; GO:0009059 macromolecule biosynthetic process; GO:0009987 cellular process; GO:0010467 gene expression; GO:0019538 protein metabolic process; GO:0034641 cellular nitrogen compound metabolic process; GO:0034645 cellular macromo…	GO:0005622 intracellular anatomical structure; GO:0005737 cytoplasm; GO:0005829 cytosol; GO:0005840 ribosome; GO:0005911 cell-cell junction; GO:0009506 plasmodesma; GO:0015934 large ribosomal subunit; GO:0022625 cytosolic large ribosomal subunit; GO:0022626 cytosolic ribosome; GO:0030054 cell junction; GO:0032991 protein-containing complex; GO:0043226 organelle; GO:0043228 non-membrane-bounded or…	GO:0003676 nucleic acid binding; GO:0003723 RNA binding; GO:0003735 structural constituent of ribosome; GO:0005198 structural molecule activity; GO:0005488 binding; GO:0097159 organic cyclic compound binding; GO:1901363 heterocyclic compound binding;	PF01775	PF01775 Ribosomal proteins 50S-L18Ae/60S-L20/60S-L18A	J	KOG0829	60S ribosomal protein L18A
GWHPARYT001074	249	K	Ribosomal protein 50S-L18Ae/60S-L20/60S-L18A domain-containing protein OS=Mikania micrantha OX=192012 GN=E3N88_02174 PE=3 SV=1	E3N88_02174	1	0.0186089	64.906	2	TATIPAK(1)LCK	-1.7243	3	261190	349490	0	384570	0.832247	1.0275		1.15664	3	1.12568		cytoplasm	K02882	RP-L18Ae, RPL18A; large subunit ribosomal protein L18Ae	map03010 Ribosome	GO:0006412 translation; GO:0006518 peptide metabolic process; GO:0006807 nitrogen compound metabolic process; GO:0008152 metabolic process; GO:0009058 biosynthetic process; GO:0009059 macromolecule biosynthetic process; GO:0009987 cellular process; GO:0010467 gene expression; GO:0019538 protein metabolic process; GO:0034641 cellular nitrogen compound metabolic process; GO:0034645 cellular macromo…	GO:0005622 intracellular anatomical structure; GO:0005737 cytoplasm; GO:0005829 cytosol; GO:0005840 ribosome; GO:0005911 cell-cell junction; GO:0009506 plasmodesma; GO:0015934 large ribosomal subunit; GO:0022625 cytosolic large ribosomal subunit; GO:0022626 cytosolic ribosome; GO:0030054 cell junction; GO:0032991 protein-containing complex; GO:0043226 organelle; GO:0043228 non-membrane-bounded or…	GO:0003676 nucleic acid binding; GO:0003723 RNA binding; GO:0003735 structural constituent of ribosome; GO:0005198 structural molecule activity; GO:0005488 binding; GO:0097159 organic cyclic compound binding; GO:1901363 heterocyclic compound binding;	PF01775	PF01775 Ribosomal proteins 50S-L18Ae/60S-L20/60S-L18A	J	KOG0829	60S ribosomal protein L18A
GWHPARYT001074	209	K	Ribosomal protein 50S-L18Ae/60S-L20/60S-L18A domain-containing protein OS=Mikania micrantha OX=192012 GN=E3N88_02174 PE=3 SV=1	E3N88_02174	1	0.0238099	62.454	2	TGYHNMYK(1)EYR	0.42555	1	0	0	11523	0			0.97419		1			cytoplasm	K02882	RP-L18Ae, RPL18A; large subunit ribosomal protein L18Ae	map03010 Ribosome	GO:0006412 translation; GO:0006518 peptide metabolic process; GO:0006807 nitrogen compound metabolic process; GO:0008152 metabolic process; GO:0009058 biosynthetic process; GO:0009059 macromolecule biosynthetic process; GO:0009987 cellular process; GO:0010467 gene expression; GO:0019538 protein metabolic process; GO:0034641 cellular nitrogen compound metabolic process; GO:0034645 cellular macromo…	GO:0005622 intracellular anatomical structure; GO:0005737 cytoplasm; GO:0005829 cytosol; GO:0005840 ribosome; GO:0005911 cell-cell junction; GO:0009506 plasmodesma; GO:0015934 large ribosomal subunit; GO:0022625 cytosolic large ribosomal subunit; GO:0022626 cytosolic ribosome; GO:0030054 cell junction; GO:0032991 protein-containing complex; GO:0043226 organelle; GO:0043228 non-membrane-bounded or…	GO:0003676 nucleic acid binding; GO:0003723 RNA binding; GO:0003735 structural constituent of ribosome; GO:0005198 structural molecule activity; GO:0005488 binding; GO:0097159 organic cyclic compound binding; GO:1901363 heterocyclic compound binding;	PF01775	PF01775 Ribosomal proteins 50S-L18Ae/60S-L20/60S-L18A	J	KOG0829	60S ribosomal protein L18A
GWHPARYT001079	306	K	Pyruvate dehydrogenase E1 component subunit beta OS=Lactuca sativa OX=4236 GN=LSAT_4X29381 PE=4 SV=1	LSAT_4X29381	1	0.000411667	91.032	2	YHVMQAAK(1)TLVNK	0.1032	3	22168	33653	15947	0	0.732154	1.09154	0.945289		3	1.29111		chloroplast	K00162	PDHB, pdhB; pyruvate dehydrogenase E1 component beta subunit [EC:1.2.4.1]	map00010 Glycolysis / Gluconeogenesis; map00020 Citrate cycle (TCA cycle); map00620 Pyruvate metabolism; map01100 Metabolic pathways; map01110 Biosynthesis of secondary metabolites; map01200 Carbon metabolism	GO:0000003 reproduction; GO:0003006 developmental process involved in reproduction; GO:0006082 organic acid metabolic process; GO:0006629 lipid metabolic process; GO:0006631 fatty acid metabolic process; GO:0006633 fatty acid biosynthetic process; GO:0008152 metabolic process; GO:0008610 lipid biosynthetic process; GO:0009058 biosynthetic process; GO:0009856 pollination; GO:0009987 cellular proce…	GO:0005622 intracellular anatomical structure; GO:0005737 cytoplasm; GO:0009507 chloroplast; GO:0009526 plastid envelope; GO:0009532 plastid stroma; GO:0009536 plastid; GO:0009570 chloroplast stroma; GO:0009941 chloroplast envelope; GO:0010240 plastid pyruvate dehydrogenase complex; GO:0031967 organelle envelope; GO:0031975 envelope; GO:0032991 protein-containing complex; GO:0043226 organelle; GO…	GO:0003824 catalytic activity; GO:0004738 pyruvate dehydrogenase activity; GO:0004739 pyruvate dehydrogenase (acetyl-transferring) activity; GO:0005488 binding; GO:0008270 zinc ion binding; GO:0016491 oxidoreductase activity; GO:0016624 oxidoreductase activity, acting on the aldehyde or oxo group of donors, disulfide as acceptor; GO:0016903 oxidoreductase activity, acting on the aldehyde or oxo g…	PF02779; PF02780	PF02779 Transketolase, pyrimidine binding domain; PF02780 Transketolase, C-terminal domain	C	KOG0524	Pyruvate dehydrogenase E1, beta subunit
GWHPARYT001099	204	K	Ferredoxin--NADP reductase, chloroplastic OS=Helianthus annuus OX=4232 GN=FENR2 PE=3 SV=1	FENR2	1	0.00353773	60.734	2	GVCSNFLCDSK(1)PGDK	-1.9677	1	7933	0	0	0	0.908911				1			chloroplast	K02641	petH; ferredoxin--NADP+ reductase [EC:1.18.1.2]	map00195 Photosynthesis; map01100 Metabolic pathways			GO:0005488 binding; GO:0005507 copper ion binding; GO:0043167 ion binding; GO:0043169 cation binding; GO:0046872 metal ion binding; GO:0046914 transition metal ion binding;	PF00175	PF00175 Oxidoreductase NAD-binding domain	C	KOG1158	NADP/FAD dependent oxidoreductase
GWHPARYT001099	145	K	Ferredoxin--NADP reductase, chloroplastic OS=Helianthus annuus OX=4232 GN=FENR2 PE=3 SV=1	FENR2	1	0.0248236	61.48	2	K(1)PGAPHNVR	-1.7184	1	0	0	0	6393.6				1.12662	1			chloroplast	K02641	petH; ferredoxin--NADP+ reductase [EC:1.18.1.2]	map00195 Photosynthesis; map01100 Metabolic pathways			GO:0005488 binding; GO:0005507 copper ion binding; GO:0043167 ion binding; GO:0043169 cation binding; GO:0046872 metal ion binding; GO:0046914 transition metal ion binding;	PF00175	PF00175 Oxidoreductase NAD-binding domain	C	KOG1158	NADP/FAD dependent oxidoreductase
GWHPARYT001112	393	K	Obg-like ATPase 1 OS=Helianthus annuus OX=4232 GN=HannXRQ_Chr17g0564001 PE=3 SV=1	HannXRQ_Chr17g0564001	1	0.0110658	57.888	2	FNVSGGGK(1)K	2.139	4	11967	12495	7652.4	7447.7	1.20235	1.23661	0.792748	0.755968	4	0.635327	0.0534326	cytoplasm	K19788	OLA1; obg-like ATPase 1			GO:0005622 intracellular anatomical structure; GO:0005737 cytoplasm;	GO:0003824 catalytic activity; GO:0016462 pyrophosphatase activity; GO:0016787 hydrolase activity; GO:0016817 hydrolase activity, acting on acid anhydrides; GO:0016818 hydrolase activity, acting on acid anhydrides, in phosphorus-containing anhydrides; GO:0016887 ATP hydrolysis activity; GO:0017111 nucleoside-triphosphatase activity;	PF06071	PF06071 Protein of unknown function (DUF933)	R	KOG1491	Predicted GTP-binding protein (ODN superfamily)
GWHPARYT001112	190	K	Obg-like ATPase 1 OS=Helianthus annuus OX=4232 GN=HannXRQ_Chr17g0564001 PE=3 SV=1	HannXRQ_Chr17g0564001	1	0.00144562	51.454	2	IEHELCLK(1)VK	-0.23898	1	20997	0	0	0	0.993724				1			cytoplasm	K19788	OLA1; obg-like ATPase 1			GO:0005622 intracellular anatomical structure; GO:0005737 cytoplasm;	GO:0003824 catalytic activity; GO:0016462 pyrophosphatase activity; GO:0016787 hydrolase activity; GO:0016817 hydrolase activity, acting on acid anhydrides; GO:0016818 hydrolase activity, acting on acid anhydrides, in phosphorus-containing anhydrides; GO:0016887 ATP hydrolysis activity; GO:0017111 nucleoside-triphosphatase activity;	PF06071	PF06071 Protein of unknown function (DUF933)	R	KOG1491	Predicted GTP-binding protein (ODN superfamily)
GWHPARYT001112	286	K	Obg-like ATPase 1 OS=Helianthus annuus OX=4232 GN=HannXRQ_Chr17g0564001 PE=3 SV=1	HannXRQ_Chr17g0564001	1	0.000411667	81.908	2	YCEENK(1)LQSALPK	-0.82521	2	0	99249	0	74971		1.11525		0.864024	2	0.774732		cytoplasm	K19788	OLA1; obg-like ATPase 1			GO:0005622 intracellular anatomical structure; GO:0005737 cytoplasm;	GO:0003824 catalytic activity; GO:0016462 pyrophosphatase activity; GO:0016787 hydrolase activity; GO:0016817 hydrolase activity, acting on acid anhydrides; GO:0016818 hydrolase activity, acting on acid anhydrides, in phosphorus-containing anhydrides; GO:0016887 ATP hydrolysis activity; GO:0017111 nucleoside-triphosphatase activity;	PF06071	PF06071 Protein of unknown function (DUF933)	R	KOG1491	Predicted GTP-binding protein (ODN superfamily)
GWHPARYT001160	23	K	Cupin 2 conserved barrel domain-containing protein OS=Cynara cardunculus var. scolymus OX=59895 GN=Ccrd_007097 PE=4 SV=1	Ccrd_007097	1	1.05676e-07	53.073	3	IIAGADSFGCALK(1)DALVDHLR	-0.10494	4	64741	69622	53990	51618	1.16164	1.24937	0.838058	0.805395	4	0.683042	0.0795119	cytoplasm				GO:0006950 response to stress; GO:0009266 response to temperature stimulus; GO:0009409 response to cold; GO:0009628 response to abiotic stimulus; GO:0050896 response to stimulus;	GO:0005622 intracellular anatomical structure; GO:0005634 nucleus; GO:0005737 cytoplasm; GO:0005829 cytosol; GO:0043226 organelle; GO:0043227 membrane-bounded organelle; GO:0043229 intracellular organelle; GO:0043231 intracellular membrane-bounded organelle;		PF07883	PF07883 Cupin domain
GWHPARYT001183	189	K	glutathione transferase OS=Cynara cardunculus var. scolymus OX=59895 GN=Ccrd_008720 PE=3 SV=1	Ccrd_008720	1	0.000733732	94.865	3	K(1)HVSAWWDDISNRPSWK	-3.8905	2	0	169760	173410	0		1.08838	0.900824		2			cytoplasm	K00799	GST, gst; glutathione S-transferase [EC:2.5.1.18]	map00480 Glutathione metabolism; map01100 Metabolic pathways	GO:0001101 response to acid chemical; GO:0006518 peptide metabolic process; GO:0006575 cellular modified amino acid metabolic process; GO:0006749 glutathione metabolic process; GO:0006790 sulfur compound metabolic process; GO:0006807 nitrogen compound metabolic process; GO:0006950 response to stress; GO:0006952 defense response; GO:0008152 metabolic process; GO:0009056 catabolic process; GO:00094…	GO:0005576 extracellular region; GO:0005618 cell wall; GO:0005622 intracellular anatomical structure; GO:0005737 cytoplasm; GO:0005773 vacuole; GO:0005829 cytosol; GO:0005886 plasma membrane; GO:0005911 cell-cell junction; GO:0009506 plasmodesma; GO:0009507 chloroplast; GO:0009532 plastid stroma; GO:0009536 plastid; GO:0009570 chloroplast stroma; GO:0009579 thylakoid; GO:0016020 membrane; GO:0030…	GO:0003824 catalytic activity; GO:0004364 glutathione transferase activity; GO:0004601 peroxidase activity; GO:0004602 glutathione peroxidase activity; GO:0005488 binding; GO:0005507 copper ion binding; GO:0016209 antioxidant activity; GO:0016491 oxidoreductase activity; GO:0016684 oxidoreductase activity, acting on peroxide as acceptor; GO:0016740 transferase activity; GO:0016765 transferase act…	PF02798; PF00043	PF02798 Glutathione S-transferase, N-terminal domain; PF00043 Glutathione S-transferase, C-terminal domain	O	KOG0867	Glutathione S-transferase
GWHPARYT001183	138	K	glutathione transferase OS=Cynara cardunculus var. scolymus OX=59895 GN=Ccrd_008720 PE=3 SV=1	Ccrd_008720	1	0.0100188	79.795	2	VIQESEEK(1)LGK	-0.3083	3	42830	37960	0	34735	1.25286	1.08441		0.834178	3	0.769244		cytoplasm	K00799	GST, gst; glutathione S-transferase [EC:2.5.1.18]	map00480 Glutathione metabolism; map01100 Metabolic pathways	GO:0001101 response to acid chemical; GO:0006518 peptide metabolic process; GO:0006575 cellular modified amino acid metabolic process; GO:0006749 glutathione metabolic process; GO:0006790 sulfur compound metabolic process; GO:0006807 nitrogen compound metabolic process; GO:0006950 response to stress; GO:0006952 defense response; GO:0008152 metabolic process; GO:0009056 catabolic process; GO:00094…	GO:0005576 extracellular region; GO:0005618 cell wall; GO:0005622 intracellular anatomical structure; GO:0005737 cytoplasm; GO:0005773 vacuole; GO:0005829 cytosol; GO:0005886 plasma membrane; GO:0005911 cell-cell junction; GO:0009506 plasmodesma; GO:0009507 chloroplast; GO:0009532 plastid stroma; GO:0009536 plastid; GO:0009570 chloroplast stroma; GO:0009579 thylakoid; GO:0016020 membrane; GO:0030…	GO:0003824 catalytic activity; GO:0004364 glutathione transferase activity; GO:0004601 peroxidase activity; GO:0004602 glutathione peroxidase activity; GO:0005488 binding; GO:0005507 copper ion binding; GO:0016209 antioxidant activity; GO:0016491 oxidoreductase activity; GO:0016684 oxidoreductase activity, acting on peroxide as acceptor; GO:0016740 transferase activity; GO:0016765 transferase act…	PF02798; PF00043	PF02798 Glutathione S-transferase, N-terminal domain; PF00043 Glutathione S-transferase, C-terminal domain	O	KOG0867	Glutathione S-transferase
GWHPARYT001183	4	K	glutathione transferase OS=Cynara cardunculus var. scolymus OX=59895 GN=Ccrd_008720 PE=3 SV=1	Ccrd_008720	1	0.0133335	45.654	2	VVK(1)VYGPDYASPK	-1.499	1	0	0	0	62023				0.924797	1			cytoplasm	K00799	GST, gst; glutathione S-transferase [EC:2.5.1.18]	map00480 Glutathione metabolism; map01100 Metabolic pathways	GO:0001101 response to acid chemical; GO:0006518 peptide metabolic process; GO:0006575 cellular modified amino acid metabolic process; GO:0006749 glutathione metabolic process; GO:0006790 sulfur compound metabolic process; GO:0006807 nitrogen compound metabolic process; GO:0006950 response to stress; GO:0006952 defense response; GO:0008152 metabolic process; GO:0009056 catabolic process; GO:00094…	GO:0005576 extracellular region; GO:0005618 cell wall; GO:0005622 intracellular anatomical structure; GO:0005737 cytoplasm; GO:0005773 vacuole; GO:0005829 cytosol; GO:0005886 plasma membrane; GO:0005911 cell-cell junction; GO:0009506 plasmodesma; GO:0009507 chloroplast; GO:0009532 plastid stroma; GO:0009536 plastid; GO:0009570 chloroplast stroma; GO:0009579 thylakoid; GO:0016020 membrane; GO:0030…	GO:0003824 catalytic activity; GO:0004364 glutathione transferase activity; GO:0004601 peroxidase activity; GO:0004602 glutathione peroxidase activity; GO:0005488 binding; GO:0005507 copper ion binding; GO:0016209 antioxidant activity; GO:0016491 oxidoreductase activity; GO:0016684 oxidoreductase activity, acting on peroxide as acceptor; GO:0016740 transferase activity; GO:0016765 transferase act…	PF02798; PF00043	PF02798 Glutathione S-transferase, N-terminal domain; PF00043 Glutathione S-transferase, C-terminal domain	O	KOG0867	Glutathione S-transferase
GWHPARYT001183	14	K	glutathione transferase OS=Cynara cardunculus var. scolymus OX=59895 GN=Ccrd_008720 PE=3 SV=1	Ccrd_008720	1	0.00286317	68.548	2	VYGPDYASPK(1)R	0.25823	2	12514	0	35729	0	0.584386		1.32027		2	2.25924		cytoplasm	K00799	GST, gst; glutathione S-transferase [EC:2.5.1.18]	map00480 Glutathione metabolism; map01100 Metabolic pathways	GO:0001101 response to acid chemical; GO:0006518 peptide metabolic process; GO:0006575 cellular modified amino acid metabolic process; GO:0006749 glutathione metabolic process; GO:0006790 sulfur compound metabolic process; GO:0006807 nitrogen compound metabolic process; GO:0006950 response to stress; GO:0006952 defense response; GO:0008152 metabolic process; GO:0009056 catabolic process; GO:00094…	GO:0005576 extracellular region; GO:0005618 cell wall; GO:0005622 intracellular anatomical structure; GO:0005737 cytoplasm; GO:0005773 vacuole; GO:0005829 cytosol; GO:0005886 plasma membrane; GO:0005911 cell-cell junction; GO:0009506 plasmodesma; GO:0009507 chloroplast; GO:0009532 plastid stroma; GO:0009536 plastid; GO:0009570 chloroplast stroma; GO:0009579 thylakoid; GO:0016020 membrane; GO:0030…	GO:0003824 catalytic activity; GO:0004364 glutathione transferase activity; GO:0004601 peroxidase activity; GO:0004602 glutathione peroxidase activity; GO:0005488 binding; GO:0005507 copper ion binding; GO:0016209 antioxidant activity; GO:0016491 oxidoreductase activity; GO:0016684 oxidoreductase activity, acting on peroxide as acceptor; GO:0016740 transferase activity; GO:0016765 transferase act…	PF02798; PF00043	PF02798 Glutathione S-transferase, N-terminal domain; PF00043 Glutathione S-transferase, C-terminal domain	O	KOG0867	Glutathione S-transferase
GWHPARYT001183	76	K	glutathione transferase OS=Cynara cardunculus var. scolymus OX=59895 GN=Ccrd_008720 PE=3 SV=1	Ccrd_008720	1	1.33023e-14	122.16	2	YYAEK(1)YNSQGTELLGK	-2.6386	2	0	0	10392	36411			0.395823	1.43892	2			cytoplasm	K00799	GST, gst; glutathione S-transferase [EC:2.5.1.18]	map00480 Glutathione metabolism; map01100 Metabolic pathways	GO:0001101 response to acid chemical; GO:0006518 peptide metabolic process; GO:0006575 cellular modified amino acid metabolic process; GO:0006749 glutathione metabolic process; GO:0006790 sulfur compound metabolic process; GO:0006807 nitrogen compound metabolic process; GO:0006950 response to stress; GO:0006952 defense response; GO:0008152 metabolic process; GO:0009056 catabolic process; GO:00094…	GO:0005576 extracellular region; GO:0005618 cell wall; GO:0005622 intracellular anatomical structure; GO:0005737 cytoplasm; GO:0005773 vacuole; GO:0005829 cytosol; GO:0005886 plasma membrane; GO:0005911 cell-cell junction; GO:0009506 plasmodesma; GO:0009507 chloroplast; GO:0009532 plastid stroma; GO:0009536 plastid; GO:0009570 chloroplast stroma; GO:0009579 thylakoid; GO:0016020 membrane; GO:0030…	GO:0003824 catalytic activity; GO:0004364 glutathione transferase activity; GO:0004601 peroxidase activity; GO:0004602 glutathione peroxidase activity; GO:0005488 binding; GO:0005507 copper ion binding; GO:0016209 antioxidant activity; GO:0016491 oxidoreductase activity; GO:0016684 oxidoreductase activity, acting on peroxide as acceptor; GO:0016740 transferase activity; GO:0016765 transferase act…	PF02798; PF00043	PF02798 Glutathione S-transferase, N-terminal domain; PF00043 Glutathione S-transferase, C-terminal domain	O	KOG0867	Glutathione S-transferase
GWHPARYT001188	188	K	Nucleic acid-binding, OB-fold OS=Cynara cardunculus var. scolymus OX=59895 GN=Ccrd_019471 PE=3 SV=1	Ccrd_019471	1	0.0251654	72.042	2	AGNAYHK(1)FR	-0.29239	1	0	0	0	7776.4				0.898558	1			cytoplasm	K02938	RP-L8e, RPL8; large subunit ribosomal protein L8e	map03010 Ribosome	GO:0002181 cytoplasmic translation; GO:0006412 translation; GO:0006518 peptide metabolic process; GO:0006807 nitrogen compound metabolic process; GO:0008152 metabolic process; GO:0009058 biosynthetic process; GO:0009059 macromolecule biosynthetic process; GO:0009987 cellular process; GO:0010467 gene expression; GO:0019538 protein metabolic process; GO:0034641 cellular nitrogen compound metabolic …	GO:0005622 intracellular anatomical structure; GO:0005737 cytoplasm; GO:0005829 cytosol; GO:0005840 ribosome; GO:0015934 large ribosomal subunit; GO:0022625 cytosolic large ribosomal subunit; GO:0022626 cytosolic ribosome; GO:0032991 protein-containing complex; GO:0043226 organelle; GO:0043228 non-membrane-bounded organelle; GO:0043229 intracellular organelle; GO:0043232 intracellular non-membran…	GO:0003676 nucleic acid binding; GO:0003723 RNA binding; GO:0003735 structural constituent of ribosome; GO:0005198 structural molecule activity; GO:0005488 binding; GO:0097159 organic cyclic compound binding; GO:1901363 heterocyclic compound binding;	PF00181; PF03947	PF00181 Ribosomal Proteins L2, RNA binding domain; PF03947 Ribosomal Proteins L2, C-terminal domain	J	KOG2309	60s ribosomal protein L2/L8
GWHPARYT001188	181	K	Nucleic acid-binding, OB-fold OS=Cynara cardunculus var. scolymus OX=59895 GN=Ccrd_019471 PE=3 SV=1	Ccrd_019471	0.999487	0.0173862	80.815	3	TEK(0.001)PMLK(0.999)AGNAYHK	0.16576	1	11964	0	0	0	1.15434				1			cytoplasm	K02938	RP-L8e, RPL8; large subunit ribosomal protein L8e	map03010 Ribosome	GO:0002181 cytoplasmic translation; GO:0006412 translation; GO:0006518 peptide metabolic process; GO:0006807 nitrogen compound metabolic process; GO:0008152 metabolic process; GO:0009058 biosynthetic process; GO:0009059 macromolecule biosynthetic process; GO:0009987 cellular process; GO:0010467 gene expression; GO:0019538 protein metabolic process; GO:0034641 cellular nitrogen compound metabolic …	GO:0005622 intracellular anatomical structure; GO:0005737 cytoplasm; GO:0005829 cytosol; GO:0005840 ribosome; GO:0015934 large ribosomal subunit; GO:0022625 cytosolic large ribosomal subunit; GO:0022626 cytosolic ribosome; GO:0032991 protein-containing complex; GO:0043226 organelle; GO:0043228 non-membrane-bounded organelle; GO:0043229 intracellular organelle; GO:0043232 intracellular non-membran…	GO:0003676 nucleic acid binding; GO:0003723 RNA binding; GO:0003735 structural constituent of ribosome; GO:0005198 structural molecule activity; GO:0005488 binding; GO:0097159 organic cyclic compound binding; GO:1901363 heterocyclic compound binding;	PF00181; PF03947	PF00181 Ribosomal Proteins L2, RNA binding domain; PF03947 Ribosomal Proteins L2, C-terminal domain	J	KOG2309	60s ribosomal protein L2/L8
GWHPARYT001205	201	K	Cysteine proteinase inhibitor OS=Cynara cardunculus var. scolymus OX=59895 GN=Ccrd_024401 PE=3 SV=1	Ccrd_024401	1	1.70514e-09	129.01	2	EIIHAK(1)AEVVDESAK	-3.3439	3	0	122110	99400	110450		1.2431	0.81499	0.878931	3	0.707049		extracellular				GO:0009892 negative regulation of metabolic process; GO:0010466 negative regulation of peptidase activity; GO:0010605 negative regulation of macromolecule metabolic process; GO:0010951 negative regulation of endopeptidase activity; GO:0019222 regulation of metabolic process; GO:0030162 regulation of proteolysis; GO:0031323 regulation of cellular metabolic process; GO:0031324 negative regulation o…		GO:0002020 protease binding; GO:0004857 enzyme inhibitor activity; GO:0004866 endopeptidase inhibitor activity; GO:0004869 cysteine-type endopeptidase inhibitor activity; GO:0005488 binding; GO:0005515 protein binding; GO:0019899 enzyme binding; GO:0030234 enzyme regulator activity; GO:0030414 peptidase inhibitor activity; GO:0061134 peptidase regulator activity; GO:0061135 endopeptidase regulato…	PF16845	PF16845 Aspartic acid proteinase inhibitor
GWHPARYT001205	114	K	Cysteine proteinase inhibitor OS=Cynara cardunculus var. scolymus OX=59895 GN=Ccrd_024401 PE=3 SV=1	Ccrd_024401	1	3.11953e-09	112.27	3	EQVVAGTLHHLTLEAMDAGK(1)K	-2.1517	1	0	52373	0	0		1.12647			1			extracellular				GO:0009892 negative regulation of metabolic process; GO:0010466 negative regulation of peptidase activity; GO:0010605 negative regulation of macromolecule metabolic process; GO:0010951 negative regulation of endopeptidase activity; GO:0019222 regulation of metabolic process; GO:0030162 regulation of proteolysis; GO:0031323 regulation of cellular metabolic process; GO:0031324 negative regulation o…		GO:0002020 protease binding; GO:0004857 enzyme inhibitor activity; GO:0004866 endopeptidase inhibitor activity; GO:0004869 cysteine-type endopeptidase inhibitor activity; GO:0005488 binding; GO:0005515 protein binding; GO:0019899 enzyme binding; GO:0030234 enzyme regulator activity; GO:0030414 peptidase inhibitor activity; GO:0061134 peptidase regulator activity; GO:0061135 endopeptidase regulato…	PF16845	PF16845 Aspartic acid proteinase inhibitor
GWHPARYT001205	227	K	Cysteine proteinase inhibitor OS=Cynara cardunculus var. scolymus OX=59895 GN=Ccrd_024401 PE=3 SV=1	Ccrd_024401	1	0.0324042	44.82	2	FK(1)VEVHK	-3.9172	1	0	0	0	19215				0.880549	1			extracellular				GO:0009892 negative regulation of metabolic process; GO:0010466 negative regulation of peptidase activity; GO:0010605 negative regulation of macromolecule metabolic process; GO:0010951 negative regulation of endopeptidase activity; GO:0019222 regulation of metabolic process; GO:0030162 regulation of proteolysis; GO:0031323 regulation of cellular metabolic process; GO:0031324 negative regulation o…		GO:0002020 protease binding; GO:0004857 enzyme inhibitor activity; GO:0004866 endopeptidase inhibitor activity; GO:0004869 cysteine-type endopeptidase inhibitor activity; GO:0005488 binding; GO:0005515 protein binding; GO:0019899 enzyme binding; GO:0030234 enzyme regulator activity; GO:0030414 peptidase inhibitor activity; GO:0061134 peptidase regulator activity; GO:0061135 endopeptidase regulato…	PF16845	PF16845 Aspartic acid proteinase inhibitor
GWHPARYT001205	233	K	Cysteine proteinase inhibitor OS=Cynara cardunculus var. scolymus OX=59895 GN=Ccrd_024401 PE=3 SV=1	Ccrd_024401	1	9.93509e-05	86.838	2	K(1)DDGAFHLNHMVQDNN	-4.1514	3	0	27524	23571	31853		1.12136	0.773435	1.01442	3	0.904636		extracellular				GO:0009892 negative regulation of metabolic process; GO:0010466 negative regulation of peptidase activity; GO:0010605 negative regulation of macromolecule metabolic process; GO:0010951 negative regulation of endopeptidase activity; GO:0019222 regulation of metabolic process; GO:0030162 regulation of proteolysis; GO:0031323 regulation of cellular metabolic process; GO:0031324 negative regulation o…		GO:0002020 protease binding; GO:0004857 enzyme inhibitor activity; GO:0004866 endopeptidase inhibitor activity; GO:0004869 cysteine-type endopeptidase inhibitor activity; GO:0005488 binding; GO:0005515 protein binding; GO:0019899 enzyme binding; GO:0030234 enzyme regulator activity; GO:0030414 peptidase inhibitor activity; GO:0061134 peptidase regulator activity; GO:0061135 endopeptidase regulato…	PF16845	PF16845 Aspartic acid proteinase inhibitor
GWHPARYT001205	125	K	Cysteine proteinase inhibitor OS=Cynara cardunculus var. scolymus OX=59895 GN=Ccrd_024401 PE=3 SV=1	Ccrd_024401	1	0.000294094	114.39	2	VWVK(1)PWLNFK	-2.063	4	144940	144620	91597	92607	1.39953	1.37545	0.701632	0.688486	4	0.500944	0.0011037	extracellular				GO:0009892 negative regulation of metabolic process; GO:0010466 negative regulation of peptidase activity; GO:0010605 negative regulation of macromolecule metabolic process; GO:0010951 negative regulation of endopeptidase activity; GO:0019222 regulation of metabolic process; GO:0030162 regulation of proteolysis; GO:0031323 regulation of cellular metabolic process; GO:0031324 negative regulation o…		GO:0002020 protease binding; GO:0004857 enzyme inhibitor activity; GO:0004866 endopeptidase inhibitor activity; GO:0004869 cysteine-type endopeptidase inhibitor activity; GO:0005488 binding; GO:0005515 protein binding; GO:0019899 enzyme binding; GO:0030234 enzyme regulator activity; GO:0030414 peptidase inhibitor activity; GO:0061134 peptidase regulator activity; GO:0061135 endopeptidase regulato…	PF16845	PF16845 Aspartic acid proteinase inhibitor
GWHPARYT001212	72	K	Armadillo-type fold OS=Cynara cardunculus var. scolymus OX=59895 GN=Ccrd_025699 PE=3 SV=1	Ccrd_025699	1	0.00154798	95.677	2	YIVEEAPEDAEK(1)GR	-1.7516	4	13400	18499	20673	26619			1.01582	1.3832	4			plasma membrane	K15501	PPP6R3, SAPS3; serine/threonine-protein phosphatase 6 regulatory subunit 3							D	KOG2073	SAP family cell cycle dependent phosphatase-associated protein
GWHPARYT001287	48	K	Small ubiquitin-related modifier OS=Mikania micrantha OX=192012 GN=E3N88_27367 PE=3 SV=1	E3N88_27367	1	0.00504381	79.311	2	K(1)LMNAYCDR	-1.9986	2	74228	67232	0	0					2			mitochondria				GO:0006355 regulation of transcription, DNA-templated; GO:0006464 cellular protein modification process; GO:0006807 nitrogen compound metabolic process; GO:0006950 response to stress; GO:0008152 metabolic process; GO:0009266 response to temperature stimulus; GO:0009408 response to heat; GO:0009628 response to abiotic stimulus; GO:0009889 regulation of biosynthetic process; GO:0009987 cellular pro…	GO:0005622 intracellular anatomical structure; GO:0005634 nucleus; GO:0005737 cytoplasm; GO:0005829 cytosol; GO:0043226 organelle; GO:0043227 membrane-bounded organelle; GO:0043229 intracellular organelle; GO:0043231 intracellular membrane-bounded organelle;	GO:0031386 protein tag;			O	KOG1769	Ubiquitin-like proteins
GWHPARYT001378	401	K	Cellulose synthase-like protein G3 OS=Lactuca sativa OX=4236 GN=LSAT_6X83340 PE=4 SV=1	LSAT_6X83340	1	0.00174778	64.21	3	LHCEGWK(1)SVFCHPSR	-3.0389	2	0	0	13041	9071.5			1.57758	1.09908	2			plasma membrane				GO:0000271 polysaccharide biosynthetic process; GO:0000278 mitotic cell cycle; GO:0000281 mitotic cytokinesis; GO:0000910 cytokinesis; GO:0005975 carbohydrate metabolic process; GO:0005976 polysaccharide metabolic process; GO:0006073 cellular glucan metabolic process; GO:0007049 cell cycle; GO:0008152 metabolic process; GO:0009058 biosynthetic process; GO:0009059 macromolecule biosynthetic proces…	GO:0005622 intracellular anatomical structure; GO:0005737 cytoplasm; GO:0005794 Golgi apparatus; GO:0005886 plasma membrane; GO:0012505 endomembrane system; GO:0016020 membrane; GO:0043226 organelle; GO:0043227 membrane-bounded organelle; GO:0043229 intracellular organelle; GO:0043231 intracellular membrane-bounded organelle; GO:0071944 cell periphery;	GO:0003824 catalytic activity; GO:0016740 transferase activity; GO:0016757 glycosyltransferase activity; GO:0016758 hexosyltransferase activity; GO:0016759 cellulose synthase activity; GO:0046527 glucosyltransferase activity;
GWHPARYT015076	513	K	Putative heat shock protein (Fragment) OS=Taraxacum brevicorniculatum OX=1262544 GN=HSP PE=2 SV=1	HSP	1	0.0398245	71.066	2	ITITNDK(1)GR	-2.5614	4	22251	21573	15668	11003	1.65447	1.59202	0.723256	0.503982	4	0.37686	0.226253	cytoplasm	K03283	HSPA1s; heat shock 70kDa protein 1/2/6/8	map03040 Spliceosome; map04141 Protein processing in endoplasmic reticulum; map04144 Endocytosis						O	KOG0101	Molecular chaperones HSP70/HSC70, HSP70 superfamily
GWHPARYT001445	154	K	Aminomethyltransferase OS=Artemisia annua OX=35608 GN=CTI12_AA332770 PE=3 SV=1	CTI12_AA332770	1	0.000156554	80.026	2	DK(1)DLAHIEEHMK	1.6103	4	56018	55357	49071	0	0.969015	0.974882	1.0026		4	1.03466		mitochondria	K00605	gcvT, AMT; aminomethyltransferase [EC:2.1.2.10]	map00260 Glycine, serine and threonine metabolism; map00630 Glyoxylate and dicarboxylate metabolism; map00670 One carbon pool by folate; map01100 Metabolic pathways; map01110 Biosynthesis of secondary metabolites; map01200 Carbon metabolism	GO:0010035 response to inorganic substance; GO:0010038 response to metal ion; GO:0042221 response to chemical; GO:0046686 response to cadmium ion; GO:0050896 response to stimulus;	GO:0005576 extracellular region; GO:0005622 intracellular anatomical structure; GO:0005737 cytoplasm; GO:0005739 mitochondrion; GO:0005829 cytosol; GO:0005840 ribosome; GO:0009507 chloroplast; GO:0009526 plastid envelope; GO:0009532 plastid stroma; GO:0009534 chloroplast thylakoid; GO:0009536 plastid; GO:0009570 chloroplast stroma; GO:0009579 thylakoid; GO:0009941 chloroplast envelope; GO:0016020…		PF01571; PF08669	PF01571 Aminomethyltransferase folate-binding domain; PF08669 Glycine cleavage T-protein C-terminal barrel domain	E	KOG2770	Aminomethyl transferase
GWHPARYT001445	371	K	Aminomethyltransferase OS=Artemisia annua OX=35608 GN=CTI12_AA332770 PE=3 SV=1	CTI12_AA332770	1	0.00241811	78.157	2	NIAMGYVK(1)SGLHK	-0.22084	3	0	42861	25691	33841		1.18277	0.822511	1.05231	3	0.889697		mitochondria	K00605	gcvT, AMT; aminomethyltransferase [EC:2.1.2.10]	map00260 Glycine, serine and threonine metabolism; map00630 Glyoxylate and dicarboxylate metabolism; map00670 One carbon pool by folate; map01100 Metabolic pathways; map01110 Biosynthesis of secondary metabolites; map01200 Carbon metabolism	GO:0010035 response to inorganic substance; GO:0010038 response to metal ion; GO:0042221 response to chemical; GO:0046686 response to cadmium ion; GO:0050896 response to stimulus;	GO:0005576 extracellular region; GO:0005622 intracellular anatomical structure; GO:0005737 cytoplasm; GO:0005739 mitochondrion; GO:0005829 cytosol; GO:0005840 ribosome; GO:0009507 chloroplast; GO:0009526 plastid envelope; GO:0009532 plastid stroma; GO:0009534 chloroplast thylakoid; GO:0009536 plastid; GO:0009570 chloroplast stroma; GO:0009579 thylakoid; GO:0009941 chloroplast envelope; GO:0016020…		PF01571; PF08669	PF01571 Aminomethyltransferase folate-binding domain; PF08669 Glycine cleavage T-protein C-terminal barrel domain	E	KOG2770	Aminomethyl transferase
GWHPARYT001445	396	K	Aminomethyltransferase OS=Artemisia annua OX=35608 GN=CTI12_AA332770 PE=3 SV=1	CTI12_AA332770	1	1.04335e-06	114.35	2	SYEGTVTK(1)MPFVPTK	-1.1155	2	47281	50498	0	0	0.894709	0.97285			2			mitochondria	K00605	gcvT, AMT; aminomethyltransferase [EC:2.1.2.10]	map00260 Glycine, serine and threonine metabolism; map00630 Glyoxylate and dicarboxylate metabolism; map00670 One carbon pool by folate; map01100 Metabolic pathways; map01110 Biosynthesis of secondary metabolites; map01200 Carbon metabolism	GO:0010035 response to inorganic substance; GO:0010038 response to metal ion; GO:0042221 response to chemical; GO:0046686 response to cadmium ion; GO:0050896 response to stimulus;	GO:0005576 extracellular region; GO:0005622 intracellular anatomical structure; GO:0005737 cytoplasm; GO:0005739 mitochondrion; GO:0005829 cytosol; GO:0005840 ribosome; GO:0009507 chloroplast; GO:0009526 plastid envelope; GO:0009532 plastid stroma; GO:0009534 chloroplast thylakoid; GO:0009536 plastid; GO:0009570 chloroplast stroma; GO:0009579 thylakoid; GO:0009941 chloroplast envelope; GO:0016020…		PF01571; PF08669	PF01571 Aminomethyltransferase folate-binding domain; PF08669 Glycine cleavage T-protein C-terminal barrel domain	E	KOG2770	Aminomethyl transferase
GWHPARYT001446	201	K	dihydrolipoyllysine-residue succinyltransferase OS=Artemisia annua OX=35608 GN=CTI12_AA054170 PE=3 SV=1	CTI12_AA054170	1	2.15042e-10	142.32	2	AAAEPAPAEK(1)ADK	-2.9581	4	185830	174560	134510	140130	1.12809	1.0953	0.861026	0.90577	4	0.79511	0.0566544	mitochondria	K00658	DLST, sucB; 2-oxoglutarate dehydrogenase E2 component (dihydrolipoamide succinyltransferase) [EC:2.3.1.61]	map00020 Citrate cycle (TCA cycle); map00310 Lysine degradation; map00380 Tryptophan metabolism; map01100 Metabolic pathways; map01110 Biosynthesis of secondary metabolites; map01200 Carbon metabolism		GO:0005622 intracellular anatomical structure; GO:0005737 cytoplasm; GO:0005739 mitochondrion; GO:0016020 membrane; GO:0043226 organelle; GO:0043227 membrane-bounded organelle; GO:0043229 intracellular organelle; GO:0043231 intracellular membrane-bounded organelle;	GO:0005488 binding; GO:0008270 zinc ion binding; GO:0043167 ion binding; GO:0043169 cation binding; GO:0046872 metal ion binding; GO:0046914 transition metal ion binding;	PF00364	PF00364 Biotin-requiring enzyme	C	KOG0559	Dihydrolipoamide succinyltransferase (2-oxoglutarate dehydrogenase, E2 subunit)
GWHPARYT001446	191	K	dihydrolipoyllysine-residue succinyltransferase OS=Artemisia annua OX=35608 GN=CTI12_AA054170 PE=3 SV=1	CTI12_AA054170	1	2.06896e-15	173.35	2	APSK(1)AAAEPAPAEK	-1.2331	4	210680	190500	154130	132480	1.18084	1.10362	0.910935	0.790634	4	0.743914	0.0523076	mitochondria	K00658	DLST, sucB; 2-oxoglutarate dehydrogenase E2 component (dihydrolipoamide succinyltransferase) [EC:2.3.1.61]	map00020 Citrate cycle (TCA cycle); map00310 Lysine degradation; map00380 Tryptophan metabolism; map01100 Metabolic pathways; map01110 Biosynthesis of secondary metabolites; map01200 Carbon metabolism		GO:0005622 intracellular anatomical structure; GO:0005737 cytoplasm; GO:0005739 mitochondrion; GO:0016020 membrane; GO:0043226 organelle; GO:0043227 membrane-bounded organelle; GO:0043229 intracellular organelle; GO:0043231 intracellular membrane-bounded organelle;	GO:0005488 binding; GO:0008270 zinc ion binding; GO:0043167 ion binding; GO:0043169 cation binding; GO:0046872 metal ion binding; GO:0046914 transition metal ion binding;	PF00364	PF00364 Biotin-requiring enzyme	C	KOG0559	Dihydrolipoamide succinyltransferase (2-oxoglutarate dehydrogenase, E2 subunit)
GWHPARYT001446	223	K	dihydrolipoyllysine-residue succinyltransferase OS=Artemisia annua OX=35608 GN=CTI12_AA054170 PE=3 SV=1	CTI12_AA054170	0.999994	7.44417e-11	144.51	3	EKPK(1)AATPSHSR	-1.6809	3	28428	88454	0	0	0.468805	1.50772			3			mitochondria	K00658	DLST, sucB; 2-oxoglutarate dehydrogenase E2 component (dihydrolipoamide succinyltransferase) [EC:2.3.1.61]	map00020 Citrate cycle (TCA cycle); map00310 Lysine degradation; map00380 Tryptophan metabolism; map01100 Metabolic pathways; map01110 Biosynthesis of secondary metabolites; map01200 Carbon metabolism		GO:0005622 intracellular anatomical structure; GO:0005737 cytoplasm; GO:0005739 mitochondrion; GO:0016020 membrane; GO:0043226 organelle; GO:0043227 membrane-bounded organelle; GO:0043229 intracellular organelle; GO:0043231 intracellular membrane-bounded organelle;	GO:0005488 binding; GO:0008270 zinc ion binding; GO:0043167 ion binding; GO:0043169 cation binding; GO:0046872 metal ion binding; GO:0046914 transition metal ion binding;	PF00364	PF00364 Biotin-requiring enzyme	C	KOG0559	Dihydrolipoamide succinyltransferase (2-oxoglutarate dehydrogenase, E2 subunit)
GWHPARYT001446	215	K	dihydrolipoyllysine-residue succinyltransferase OS=Artemisia annua OX=35608 GN=CTI12_AA054170 PE=3 SV=1	CTI12_AA054170	1	9.63205e-05	117.21	2	IETPPPK(1)EAPK	-2.6602	4	356830	292890	244220	271820	1.17998	1.0011	0.851585	0.957091	4	0.838866	0.19754	mitochondria	K00658	DLST, sucB; 2-oxoglutarate dehydrogenase E2 component (dihydrolipoamide succinyltransferase) [EC:2.3.1.61]	map00020 Citrate cycle (TCA cycle); map00310 Lysine degradation; map00380 Tryptophan metabolism; map01100 Metabolic pathways; map01110 Biosynthesis of secondary metabolites; map01200 Carbon metabolism		GO:0005622 intracellular anatomical structure; GO:0005737 cytoplasm; GO:0005739 mitochondrion; GO:0016020 membrane; GO:0043226 organelle; GO:0043227 membrane-bounded organelle; GO:0043229 intracellular organelle; GO:0043231 intracellular membrane-bounded organelle;	GO:0005488 binding; GO:0008270 zinc ion binding; GO:0043167 ion binding; GO:0043169 cation binding; GO:0046872 metal ion binding; GO:0046914 transition metal ion binding;	PF00364	PF00364 Biotin-requiring enzyme	C	KOG0559	Dihydrolipoamide succinyltransferase (2-oxoglutarate dehydrogenase, E2 subunit)
GWHPARYT001446	187	K	dihydrolipoyllysine-residue succinyltransferase OS=Artemisia annua OX=35608 GN=CTI12_AA054170 PE=3 SV=1	CTI12_AA054170	1	2.81467e-10	154.48	3	SEEAVTHVAPSEK(1)APSK	0.4895	8	99542	89335	44177	36172	1.42532	1.32217	0.667014	0.551489	8	0.442542	0.0812729	mitochondria	K00658	DLST, sucB; 2-oxoglutarate dehydrogenase E2 component (dihydrolipoamide succinyltransferase) [EC:2.3.1.61]	map00020 Citrate cycle (TCA cycle); map00310 Lysine degradation; map00380 Tryptophan metabolism; map01100 Metabolic pathways; map01110 Biosynthesis of secondary metabolites; map01200 Carbon metabolism		GO:0005622 intracellular anatomical structure; GO:0005737 cytoplasm; GO:0005739 mitochondrion; GO:0016020 membrane; GO:0043226 organelle; GO:0043227 membrane-bounded organelle; GO:0043229 intracellular organelle; GO:0043231 intracellular membrane-bounded organelle;	GO:0005488 binding; GO:0008270 zinc ion binding; GO:0043167 ion binding; GO:0043169 cation binding; GO:0046872 metal ion binding; GO:0046914 transition metal ion binding;	PF00364	PF00364 Biotin-requiring enzyme	C	KOG0559	Dihydrolipoamide succinyltransferase (2-oxoglutarate dehydrogenase, E2 subunit)
GWHPARYT001446	290	K	dihydrolipoyllysine-residue succinyltransferase OS=Artemisia annua OX=35608 GN=CTI12_AA054170 PE=3 SV=1	CTI12_AA054170	1	0.0294344	63.908	2	SEYK(1)DAFLEK	0.28982	1	145910	0	0	0	0.963749				1			mitochondria	K00658	DLST, sucB; 2-oxoglutarate dehydrogenase E2 component (dihydrolipoamide succinyltransferase) [EC:2.3.1.61]	map00020 Citrate cycle (TCA cycle); map00310 Lysine degradation; map00380 Tryptophan metabolism; map01100 Metabolic pathways; map01110 Biosynthesis of secondary metabolites; map01200 Carbon metabolism		GO:0005622 intracellular anatomical structure; GO:0005737 cytoplasm; GO:0005739 mitochondrion; GO:0016020 membrane; GO:0043226 organelle; GO:0043227 membrane-bounded organelle; GO:0043229 intracellular organelle; GO:0043231 intracellular membrane-bounded organelle;	GO:0005488 binding; GO:0008270 zinc ion binding; GO:0043167 ion binding; GO:0043169 cation binding; GO:0046872 metal ion binding; GO:0046914 transition metal ion binding;	PF00364	PF00364 Biotin-requiring enzyme	C	KOG0559	Dihydrolipoamide succinyltransferase (2-oxoglutarate dehydrogenase, E2 subunit)
GWHPARYT001446	373	K	dihydrolipoyllysine-residue succinyltransferase OS=Artemisia annua OX=35608 GN=CTI12_AA054170 PE=3 SV=1	CTI12_AA054170	1	0.00201823	114.39	2	TINTLAK(1)K	-2.952	4	272700	234950	156400	149060	1.29288	1.15135	0.781886	0.752476	4	0.62916	0.0548441	mitochondria	K00658	DLST, sucB; 2-oxoglutarate dehydrogenase E2 component (dihydrolipoamide succinyltransferase) [EC:2.3.1.61]	map00020 Citrate cycle (TCA cycle); map00310 Lysine degradation; map00380 Tryptophan metabolism; map01100 Metabolic pathways; map01110 Biosynthesis of secondary metabolites; map01200 Carbon metabolism		GO:0005622 intracellular anatomical structure; GO:0005737 cytoplasm; GO:0005739 mitochondrion; GO:0016020 membrane; GO:0043226 organelle; GO:0043227 membrane-bounded organelle; GO:0043229 intracellular organelle; GO:0043231 intracellular membrane-bounded organelle;	GO:0005488 binding; GO:0008270 zinc ion binding; GO:0043167 ion binding; GO:0043169 cation binding; GO:0046872 metal ion binding; GO:0046914 transition metal ion binding;	PF00364	PF00364 Biotin-requiring enzyme	C	KOG0559	Dihydrolipoamide succinyltransferase (2-oxoglutarate dehydrogenase, E2 subunit)
GWHPARYT001474	61	K	Putative type III PLP-dependent enzyme (Fragment) OS=Taraxacum brevicorniculatum OX=1262544 PE=2 SV=1	--	0.99821	0.0445168	74.733	2	VVAVSK(0.998)TK(0.002)PVSLLR	-3.1816	1	0	108210	0	0		0.878626			1			nucleus	K06997	yggS, PROSC; PLP dependent protein					PF01168	PF01168 Alanine racemase, N-terminal domain	R	KOG3157	Proline synthetase co-transcribed protein
GWHPARYT001502	306	K	3-dehydroquinate synthase domain-containing protein OS=Helianthus annuus OX=4232 GN=DHQS PE=3 SV=1	DHQS	1	0.00175377	75.006	2	SCENK(1)ADVVALDEK	-0.92139	3	0	32458	22716	30127		1.09755	0.842311	1.11011	3	1.01144		chloroplast	K01735	aroB; 3-dehydroquinate synthase [EC:4.2.3.4]	map00400 Phenylalanine, tyrosine and tryptophan biosynthesis; map01100 Metabolic pathways; map01110 Biosynthesis of secondary metabolites; map01230 Biosynthesis of amino acids	GO:0006082 organic acid metabolic process; GO:0008152 metabolic process; GO:0009058 biosynthetic process; GO:0009987 cellular process; GO:0016053 organic acid biosynthetic process; GO:0019632 shikimate metabolic process; GO:0019752 carboxylic acid metabolic process; GO:0032787 monocarboxylic acid metabolic process; GO:0043436 oxoacid metabolic process; GO:0044237 cellular metabolic process; GO:00…	GO:0005622 intracellular anatomical structure; GO:0005737 cytoplasm; GO:0005768 endosome; GO:0005794 Golgi apparatus; GO:0005802 trans-Golgi network; GO:0009507 chloroplast; GO:0009532 plastid stroma; GO:0009536 plastid; GO:0009570 chloroplast stroma; GO:0012505 endomembrane system; GO:0031410 cytoplasmic vesicle; GO:0031982 vesicle; GO:0031984 organelle subcompartment; GO:0043226 organelle; GO:0…	GO:0003824 catalytic activity; GO:0003856 3-dehydroquinate synthase activity; GO:0016829 lyase activity; GO:0016835 carbon-oxygen lyase activity; GO:0016838 carbon-oxygen lyase activity, acting on phosphates;	PF01761	PF01761 3-dehydroquinate synthase	E	KOG0692	Pentafunctional AROM protein
GWHPARYT001509	78	K	Proteasome subunit alpha type OS=Helianthus annuus OX=4232 GN=HannXRQ_Chr16g0531541 PE=3 SV=1	HannXRQ_Chr16g0531541	1	8.62247e-09	108.44	3	IVNLDDHIALACAGLK(1)ADAR	-2.0065	2	81222	67759	0	0	1.15533	0.965171			2			cytoplasm	K02731	PSMA7; 20S proteasome subunit alpha 4 [EC:3.4.25.1]	map03050 Proteasome	GO:0006508 proteolysis; GO:0006511 ubiquitin-dependent protein catabolic process; GO:0006807 nitrogen compound metabolic process; GO:0008152 metabolic process; GO:0009056 catabolic process; GO:0009057 macromolecule catabolic process; GO:0009987 cellular process; GO:0019538 protein metabolic process; GO:0019941 modification-dependent protein catabolic process; GO:0030163 protein catabolic process;…	GO:0000502 proteasome complex; GO:0005622 intracellular anatomical structure; GO:0005634 nucleus; GO:0005737 cytoplasm; GO:0005773 vacuole; GO:0005774 vacuolar membrane; GO:0005819 spindle; GO:0005829 cytosol; GO:0005839 proteasome core complex; GO:0005840 ribosome; GO:0005856 cytoskeleton; GO:0009507 chloroplast; GO:0009524 phragmoplast; GO:0009536 plastid; GO:0015630 microtubule cytoskeleton; G…		PF00227	PF00227 Proteasome subunit	O	KOG0183	20S proteasome, regulatory subunit alpha type PSMA7/PRE6
GWHPARYT001558	20	K	Peptidyl-prolyl cis-trans isomerase OS=Lactuca sativa OX=4236 GN=LSAT_3X74081 PE=4 SV=1	LSAT_3X74081	1	2.88807e-06	121.86	2	ASHILIK(1)HQGSR	-0.4558	4	85097	76467	48719	47326	1.32666	1.19176	0.736447	0.749444	4	0.591984	0.0880827	mitochondria	K09578	PIN1; peptidyl-prolyl cis-trans isomerase NIMA-interacting 1 [EC:5.2.1.8]		GO:0000413 protein peptidyl-prolyl isomerization; GO:0006464 cellular protein modification process; GO:0006807 nitrogen compound metabolic process; GO:0008152 metabolic process; GO:0009605 response to external stimulus; GO:0009606 tropism; GO:0009628 response to abiotic stimulus; GO:0009629 response to gravity; GO:0009630 gravitropism; GO:0009909 regulation of flower development; GO:0009987 cellu…	GO:0005622 intracellular anatomical structure; GO:0005737 cytoplasm; GO:0005783 endoplasmic reticulum; GO:0005829 cytosol; GO:0005886 plasma membrane; GO:0005911 cell-cell junction; GO:0009506 plasmodesma; GO:0012505 endomembrane system; GO:0016020 membrane; GO:0030054 cell junction; GO:0043226 organelle; GO:0043227 membrane-bounded organelle; GO:0043229 intracellular organelle; GO:0043231 intrac…	GO:0003755 peptidyl-prolyl cis-trans isomerase activity; GO:0003824 catalytic activity; GO:0016853 isomerase activity; GO:0016859 cis-trans isomerase activity; GO:0140096 catalytic activity, acting on a protein;	PF00639	PF00639 PPIC-type PPIASE domain	O	KOG3259	Peptidyl-prolyl cis-trans isomerase
GWHPARYT001558	78	K	Peptidyl-prolyl cis-trans isomerase OS=Lactuca sativa OX=4236 GN=LSAT_3X74081 PE=4 SV=1	LSAT_3X74081	1	0.00983419	61.577	2	YSDCSSAK(1)R	1.8761	1	9590.9	0	0	0	1.00403				1			mitochondria	K09578	PIN1; peptidyl-prolyl cis-trans isomerase NIMA-interacting 1 [EC:5.2.1.8]		GO:0000413 protein peptidyl-prolyl isomerization; GO:0006464 cellular protein modification process; GO:0006807 nitrogen compound metabolic process; GO:0008152 metabolic process; GO:0009605 response to external stimulus; GO:0009606 tropism; GO:0009628 response to abiotic stimulus; GO:0009629 response to gravity; GO:0009630 gravitropism; GO:0009909 regulation of flower development; GO:0009987 cellu…	GO:0005622 intracellular anatomical structure; GO:0005737 cytoplasm; GO:0005783 endoplasmic reticulum; GO:0005829 cytosol; GO:0005886 plasma membrane; GO:0005911 cell-cell junction; GO:0009506 plasmodesma; GO:0012505 endomembrane system; GO:0016020 membrane; GO:0030054 cell junction; GO:0043226 organelle; GO:0043227 membrane-bounded organelle; GO:0043229 intracellular organelle; GO:0043231 intrac…	GO:0003755 peptidyl-prolyl cis-trans isomerase activity; GO:0003824 catalytic activity; GO:0016853 isomerase activity; GO:0016859 cis-trans isomerase activity; GO:0140096 catalytic activity, acting on a protein;	PF00639	PF00639 PPIC-type PPIASE domain	O	KOG3259	Peptidyl-prolyl cis-trans isomerase
GWHPARYT001578	110	K	Serine carboxypeptidase S28 family protein OS=Artemisia annua OX=35608 GN=CTI12_AA479370 PE=3 SV=1	CTI12_AA479370	1	3.92716e-06	112.95	2	K(1)FGAAVVTLEHR	-1.0338	2	48737	60530	0	0	1.1057	1.39623			2			vacuolar membrane				GO:0006508 proteolysis; GO:0006807 nitrogen compound metabolic process; GO:0007275 multicellular organism development; GO:0008152 metabolic process; GO:0009553 embryo sac development; GO:0009561 megagametogenesis; GO:0019538 protein metabolic process; GO:0032501 multicellular organismal process; GO:0032502 developmental process; GO:0043170 macromolecule metabolic process; GO:0044238 primary metab…		GO:0003824 catalytic activity; GO:0004177 aminopeptidase activity; GO:0008233 peptidase activity; GO:0008238 exopeptidase activity; GO:0008239 dipeptidyl-peptidase activity; GO:0016787 hydrolase activity; GO:0140096 catalytic activity, acting on a protein;	PF05577	PF05577 Serine carboxypeptidase S28	OR	KOG2182	Hydrolytic enzymes of the alpha/beta hydrolase fold
GWHPARYT001618	14	K	Putative ubiquitin-conjugating enzyme E2 18 OS=Artemisia annua OX=35608 GN=CTI12_AA168390 PE=3 SV=1	CTI12_AA168390	1	0.00706782	99.174	2	ALSK(1)IACNR	-1.0332	4	165780	171260	57293	85314					4			nucleus	K10688	UBE2W, UBC16; ubiquitin-conjugating enzyme E2 W [EC:2.3.2.25]	map04120 Ubiquitin mediated proteolysis	GO:0000209 protein polyubiquitination; GO:0001101 response to acid chemical; GO:0006464 cellular protein modification process; GO:0006508 proteolysis; GO:0006511 ubiquitin-dependent protein catabolic process; GO:0006807 nitrogen compound metabolic process; GO:0008152 metabolic process; GO:0009056 catabolic process; GO:0009057 macromolecule catabolic process; GO:0009719 response to endogenous stim…	GO:0005622 intracellular anatomical structure; GO:0005634 nucleus; GO:0005737 cytoplasm; GO:0043226 organelle; GO:0043227 membrane-bounded organelle; GO:0043229 intracellular organelle; GO:0043231 intracellular membrane-bounded organelle;	GO:0003824 catalytic activity; GO:0004842 ubiquitin-protein transferase activity; GO:0005488 binding; GO:0005515 protein binding; GO:0016740 transferase activity; GO:0019787 ubiquitin-like protein transferase activity; GO:0019899 enzyme binding; GO:0031625 ubiquitin protein ligase binding; GO:0044389 ubiquitin-like protein ligase binding; GO:0061630 ubiquitin protein ligase activity; GO:0061659 u…	PF00179	PF00179 Ubiquitin-conjugating enzyme	O	KOG0427	Ubiquitin conjugating enzyme
GWHPARYT001630	103	K	Dehydrin 1 OS=Codonopsis lanceolata OX=103999 PE=2 SV=1	--	1	0.00206161	96.27	2	LPGGHK(1)EQQR	-0.86278	6	67419	62777	80521	89616	1.26493	1.42058	0.824617	0.85189	6	0.625793	0.059016	nucleus				GO:0001101 response to acid chemical; GO:0006950 response to stress; GO:0009266 response to temperature stimulus; GO:0009409 response to cold; GO:0009414 response to water deprivation; GO:0009415 response to water; GO:0009628 response to abiotic stimulus; GO:0009631 cold acclimation; GO:0009719 response to endogenous stimulus; GO:0009725 response to hormone; GO:0009737 response to abscisic acid; …	GO:0005622 intracellular anatomical structure; GO:0005737 cytoplasm; GO:0005829 cytosol; GO:0012506 vesicle membrane; GO:0016020 membrane; GO:0031090 organelle membrane; GO:0031982 vesicle; GO:0043226 organelle; GO:0043227 membrane-bounded organelle;	GO:0001786 phosphatidylserine binding; GO:0005488 binding; GO:0005507 copper ion binding; GO:0005543 phospholipid binding; GO:0008289 lipid binding; GO:0016151 nickel cation binding; GO:0035091 phosphatidylinositol binding; GO:0043167 ion binding; GO:0043168 anion binding; GO:0043169 cation binding; GO:0046872 metal ion binding; GO:0046914 transition metal ion binding; GO:0070300 phosphatidic aci…
GWHPARYT001630	130	K	Dehydrin 1 OS=Codonopsis lanceolata OX=103999 PE=2 SV=1	--	1	0.0025147	62.705	2	LPGGHK(1)EEQR	0.35611	2	0	0	45355	49872			0.732456	0.747597	2			nucleus				GO:0001101 response to acid chemical; GO:0006950 response to stress; GO:0009266 response to temperature stimulus; GO:0009409 response to cold; GO:0009414 response to water deprivation; GO:0009415 response to water; GO:0009628 response to abiotic stimulus; GO:0009631 cold acclimation; GO:0009719 response to endogenous stimulus; GO:0009725 response to hormone; GO:0009737 response to abscisic acid; …	GO:0005622 intracellular anatomical structure; GO:0005737 cytoplasm; GO:0005829 cytosol; GO:0012506 vesicle membrane; GO:0016020 membrane; GO:0031090 organelle membrane; GO:0031982 vesicle; GO:0043226 organelle; GO:0043227 membrane-bounded organelle;	GO:0001786 phosphatidylserine binding; GO:0005488 binding; GO:0005507 copper ion binding; GO:0005543 phospholipid binding; GO:0008289 lipid binding; GO:0016151 nickel cation binding; GO:0035091 phosphatidylinositol binding; GO:0043167 ion binding; GO:0043168 anion binding; GO:0043169 cation binding; GO:0046872 metal ion binding; GO:0046914 transition metal ion binding; GO:0070300 phosphatidic aci…
GWHPARYT001630	118	K	Dehydrin 1 OS=Codonopsis lanceolata OX=103999 PE=2 SV=1	--	1	5.05836e-10	166.48	2	TSTTTQGVGIK(1)DK	-0.27147	4	90476	32504	136310	127510	1.31806	0.571108	1.0839	0.94115	4	1.23514	0.472645	nucleus				GO:0001101 response to acid chemical; GO:0006950 response to stress; GO:0009266 response to temperature stimulus; GO:0009409 response to cold; GO:0009414 response to water deprivation; GO:0009415 response to water; GO:0009628 response to abiotic stimulus; GO:0009631 cold acclimation; GO:0009719 response to endogenous stimulus; GO:0009725 response to hormone; GO:0009737 response to abscisic acid; …	GO:0005622 intracellular anatomical structure; GO:0005737 cytoplasm; GO:0005829 cytosol; GO:0012506 vesicle membrane; GO:0016020 membrane; GO:0031090 organelle membrane; GO:0031982 vesicle; GO:0043226 organelle; GO:0043227 membrane-bounded organelle;	GO:0001786 phosphatidylserine binding; GO:0005488 binding; GO:0005507 copper ion binding; GO:0005543 phospholipid binding; GO:0008289 lipid binding; GO:0016151 nickel cation binding; GO:0035091 phosphatidylinositol binding; GO:0043167 ion binding; GO:0043168 anion binding; GO:0043169 cation binding; GO:0046872 metal ion binding; GO:0046914 transition metal ion binding; GO:0070300 phosphatidic aci…
GWHPARYT001630	124	K	Dehydrin 1 OS=Codonopsis lanceolata OX=103999 PE=2 SV=1	--	1	0.0147567	71.896	2	VMDK(1)LPGGHK	-1.8438	3	58429	0	86005	86669	1.06849		0.858471	0.803009	3	0.803442		nucleus				GO:0001101 response to acid chemical; GO:0006950 response to stress; GO:0009266 response to temperature stimulus; GO:0009409 response to cold; GO:0009414 response to water deprivation; GO:0009415 response to water; GO:0009628 response to abiotic stimulus; GO:0009631 cold acclimation; GO:0009719 response to endogenous stimulus; GO:0009725 response to hormone; GO:0009737 response to abscisic acid; …	GO:0005622 intracellular anatomical structure; GO:0005737 cytoplasm; GO:0005829 cytosol; GO:0012506 vesicle membrane; GO:0016020 membrane; GO:0031090 organelle membrane; GO:0031982 vesicle; GO:0043226 organelle; GO:0043227 membrane-bounded organelle;	GO:0001786 phosphatidylserine binding; GO:0005488 binding; GO:0005507 copper ion binding; GO:0005543 phospholipid binding; GO:0008289 lipid binding; GO:0016151 nickel cation binding; GO:0035091 phosphatidylinositol binding; GO:0043167 ion binding; GO:0043168 anion binding; GO:0043169 cation binding; GO:0046872 metal ion binding; GO:0046914 transition metal ion binding; GO:0070300 phosphatidic aci…
GWHPARYT001714	161	K	Succinate dehydrogenase [ubiquinone] flavoprotein subunit, mitochondrial OS=Helianthus annuus OX=4232 GN=HannXRQ_Chr16g0530311 PE=3 SV=1	HannXRQ_Chr16g0530311	1	6.40319e-10	112.67	2	AFGGQSLDFGK(1)GGQAYR	-1.3053	3	23268	21941	19332	0	1.17807	1.08721	0.835677		3	0.709361		mitochondria	K00234	SDHA, SDH1; succinate dehydrogenase (ubiquinone) flavoprotein subunit [EC:1.3.5.1]	map00020 Citrate cycle (TCA cycle); map00190 Oxidative phosphorylation; map01100 Metabolic pathways; map01110 Biosynthesis of secondary metabolites; map01200 Carbon metabolism	GO:0006082 organic acid metabolic process; GO:0006091 generation of precursor metabolites and energy; GO:0006099 tricarboxylic acid cycle; GO:0006101 citrate metabolic process; GO:0006119 oxidative phosphorylation; GO:0006121 mitochondrial electron transport, succinate to ubiquinone; GO:0006139 nucleobase-containing compound metabolic process; GO:0006163 purine nucleotide metabolic process; GO:00…	GO:0005618 cell wall; GO:0005622 intracellular anatomical structure; GO:0005737 cytoplasm; GO:0005739 mitochondrion; GO:0005740 mitochondrial envelope; GO:0005743 mitochondrial inner membrane; GO:0005746 mitochondrial respirasome; GO:0005749 mitochondrial respiratory chain complex II, succinate dehydrogenase complex (ubiquinone); GO:0016020 membrane; GO:0019866 organelle inner membrane; GO:003031…	GO:0000104 succinate dehydrogenase activity; GO:0000166 nucleotide binding; GO:0003824 catalytic activity; GO:0005488 binding; GO:0005524 ATP binding; GO:0009055 electron transfer activity; GO:0016491 oxidoreductase activity; GO:0016627 oxidoreductase activity, acting on the CH-CH group of donors; GO:0017076 purine nucleotide binding; GO:0030554 adenyl nucleotide binding; GO:0032553 ribonucleotid…	PF02910	PF02910 Fumarate reductase flavoprotein C-term	C	KOG2403	Succinate dehydrogenase, flavoprotein subunit
GWHPARYT001714	146	K	Succinate dehydrogenase [ubiquinone] flavoprotein subunit, mitochondrial OS=Helianthus annuus OX=4232 GN=HannXRQ_Chr16g0530311 PE=3 SV=1	HannXRQ_Chr16g0530311	1	0.00118096	104.39	2	TEEGK(1)IYQR	-0.4153	4	21537	14107	22043	19387	1.21748	0.780476	1.0639	0.941563	4	1.04012	0.226077	mitochondria	K00234	SDHA, SDH1; succinate dehydrogenase (ubiquinone) flavoprotein subunit [EC:1.3.5.1]	map00020 Citrate cycle (TCA cycle); map00190 Oxidative phosphorylation; map01100 Metabolic pathways; map01110 Biosynthesis of secondary metabolites; map01200 Carbon metabolism	GO:0006082 organic acid metabolic process; GO:0006091 generation of precursor metabolites and energy; GO:0006099 tricarboxylic acid cycle; GO:0006101 citrate metabolic process; GO:0006119 oxidative phosphorylation; GO:0006121 mitochondrial electron transport, succinate to ubiquinone; GO:0006139 nucleobase-containing compound metabolic process; GO:0006163 purine nucleotide metabolic process; GO:00…	GO:0005618 cell wall; GO:0005622 intracellular anatomical structure; GO:0005737 cytoplasm; GO:0005739 mitochondrion; GO:0005740 mitochondrial envelope; GO:0005743 mitochondrial inner membrane; GO:0005746 mitochondrial respirasome; GO:0005749 mitochondrial respiratory chain complex II, succinate dehydrogenase complex (ubiquinone); GO:0016020 membrane; GO:0019866 organelle inner membrane; GO:003031…	GO:0000104 succinate dehydrogenase activity; GO:0000166 nucleotide binding; GO:0003824 catalytic activity; GO:0005488 binding; GO:0005524 ATP binding; GO:0009055 electron transfer activity; GO:0016491 oxidoreductase activity; GO:0016627 oxidoreductase activity, acting on the CH-CH group of donors; GO:0017076 purine nucleotide binding; GO:0030554 adenyl nucleotide binding; GO:0032553 ribonucleotid…	PF02910	PF02910 Fumarate reductase flavoprotein C-term	C	KOG2403	Succinate dehydrogenase, flavoprotein subunit
GWHPARYT001714	524	K	Succinate dehydrogenase [ubiquinone] flavoprotein subunit, mitochondrial OS=Helianthus annuus OX=4232 GN=HannXRQ_Chr16g0530311 PE=3 SV=1	HannXRQ_Chr16g0530311	1	0.00011129	110.9	2	TQETLEEGCK(1)LIDK	-6.1488	3	26176	28873	0	12153	1.27282	1.37405		0.507702	3	0.369492		mitochondria	K00234	SDHA, SDH1; succinate dehydrogenase (ubiquinone) flavoprotein subunit [EC:1.3.5.1]	map00020 Citrate cycle (TCA cycle); map00190 Oxidative phosphorylation; map01100 Metabolic pathways; map01110 Biosynthesis of secondary metabolites; map01200 Carbon metabolism	GO:0006082 organic acid metabolic process; GO:0006091 generation of precursor metabolites and energy; GO:0006099 tricarboxylic acid cycle; GO:0006101 citrate metabolic process; GO:0006119 oxidative phosphorylation; GO:0006121 mitochondrial electron transport, succinate to ubiquinone; GO:0006139 nucleobase-containing compound metabolic process; GO:0006163 purine nucleotide metabolic process; GO:00…	GO:0005618 cell wall; GO:0005622 intracellular anatomical structure; GO:0005737 cytoplasm; GO:0005739 mitochondrion; GO:0005740 mitochondrial envelope; GO:0005743 mitochondrial inner membrane; GO:0005746 mitochondrial respirasome; GO:0005749 mitochondrial respiratory chain complex II, succinate dehydrogenase complex (ubiquinone); GO:0016020 membrane; GO:0019866 organelle inner membrane; GO:003031…	GO:0000104 succinate dehydrogenase activity; GO:0000166 nucleotide binding; GO:0003824 catalytic activity; GO:0005488 binding; GO:0005524 ATP binding; GO:0009055 electron transfer activity; GO:0016491 oxidoreductase activity; GO:0016627 oxidoreductase activity, acting on the CH-CH group of donors; GO:0017076 purine nucleotide binding; GO:0030554 adenyl nucleotide binding; GO:0032553 ribonucleotid…	PF02910	PF02910 Fumarate reductase flavoprotein C-term	C	KOG2403	Succinate dehydrogenase, flavoprotein subunit
GWHPARYT001782	380	K	Chaperonin Cpn60/TCP-1 family, groEL-like apical domain superfamily OS=Helianthus annuus OX=4232 GN=HannXRQ_Chr15g0483021 PE=3 SV=1	HannXRQ_Chr15g0483021	1	1.33107e-08	75.686	3	HPHSCTILIK(1)GPNDHTIAQIK	0.034302	2	37923	42535	0	0	0.963373	1.05882			2			chloroplast	K09498	CCT6; T-complex protein 1 subunit zeta		GO:0006457 protein folding; GO:0006458 'de novo' protein folding; GO:0009987 cellular process; GO:0010035 response to inorganic substance; GO:0010038 response to metal ion; GO:0010043 response to zinc ion; GO:0042221 response to chemical; GO:0046686 response to cadmium ion; GO:0050896 response to stimulus; GO:0061077 chaperone-mediated protein folding;	GO:0005622 intracellular anatomical structure; GO:0005737 cytoplasm; GO:0005829 cytosol; GO:0005832 chaperonin-containing T-complex; GO:0016020 membrane; GO:0032991 protein-containing complex; GO:0101031 chaperone complex;	GO:0005488 binding; GO:0005515 protein binding; GO:0044183 protein folding chaperone; GO:0051082 unfolded protein binding;			O	KOG0359	Chaperonin complex component, TCP-1 zeta subunit (CCT6)
GWHPARYT001782	283	K	Chaperonin Cpn60/TCP-1 family, groEL-like apical domain superfamily OS=Helianthus annuus OX=4232 GN=HannXRQ_Chr15g0483021 PE=3 SV=1	HannXRQ_Chr15g0483021	1	0.000268231	58.539	2	NK(1)VCAGTDNNFVVINQK	-1.56	1	0	0	0	17511				0.977213	1			chloroplast	K09498	CCT6; T-complex protein 1 subunit zeta		GO:0006457 protein folding; GO:0006458 'de novo' protein folding; GO:0009987 cellular process; GO:0010035 response to inorganic substance; GO:0010038 response to metal ion; GO:0010043 response to zinc ion; GO:0042221 response to chemical; GO:0046686 response to cadmium ion; GO:0050896 response to stimulus; GO:0061077 chaperone-mediated protein folding;	GO:0005622 intracellular anatomical structure; GO:0005737 cytoplasm; GO:0005829 cytosol; GO:0005832 chaperonin-containing T-complex; GO:0016020 membrane; GO:0032991 protein-containing complex; GO:0101031 chaperone complex;	GO:0005488 binding; GO:0005515 protein binding; GO:0044183 protein folding chaperone; GO:0051082 unfolded protein binding;			O	KOG0359	Chaperonin complex component, TCP-1 zeta subunit (CCT6)
GWHPARYT001782	370	K	Chaperonin Cpn60/TCP-1 family, groEL-like apical domain superfamily OS=Helianthus annuus OX=4232 GN=HannXRQ_Chr15g0483021 PE=3 SV=1	HannXRQ_Chr15g0483021	1	0.0032236	51.785	3	YTFVENVK(1)HPHSCTILIK	-2.2637	1	0	0	21613	0			1.00042		1			chloroplast	K09498	CCT6; T-complex protein 1 subunit zeta		GO:0006457 protein folding; GO:0006458 'de novo' protein folding; GO:0009987 cellular process; GO:0010035 response to inorganic substance; GO:0010038 response to metal ion; GO:0010043 response to zinc ion; GO:0042221 response to chemical; GO:0046686 response to cadmium ion; GO:0050896 response to stimulus; GO:0061077 chaperone-mediated protein folding;	GO:0005622 intracellular anatomical structure; GO:0005737 cytoplasm; GO:0005829 cytosol; GO:0005832 chaperonin-containing T-complex; GO:0016020 membrane; GO:0032991 protein-containing complex; GO:0101031 chaperone complex;	GO:0005488 binding; GO:0005515 protein binding; GO:0044183 protein folding chaperone; GO:0051082 unfolded protein binding;			O	KOG0359	Chaperonin complex component, TCP-1 zeta subunit (CCT6)
GWHPARYT001807	58	K	40S ribosomal protein S7 OS=Cynara cardunculus var. scolymus OX=59895 GN=Ccrd_015278 PE=3 SV=1	Ccrd_015278	1	0.000279972	92.445	2	K(1)AVVIHVPYR	-0.73288	3	0	106570	77135	85342		1.15746	0.888239	0.972182	3	0.839924		cytoplasm	K02993	RP-S7e, RPS7; small subunit ribosomal protein S7e	map03010 Ribosome	GO:0002181 cytoplasmic translation; GO:0006139 nucleobase-containing compound metabolic process; GO:0006364 rRNA processing; GO:0006396 RNA processing; GO:0006412 translation; GO:0006518 peptide metabolic process; GO:0006725 cellular aromatic compound metabolic process; GO:0006807 nitrogen compound metabolic process; GO:0008152 metabolic process; GO:0009058 biosynthetic process; GO:0009059 macrom…	GO:0005622 intracellular anatomical structure; GO:0005737 cytoplasm; GO:0005829 cytosol; GO:0005840 ribosome; GO:0009507 chloroplast; GO:0009536 plastid; GO:0015935 small ribosomal subunit; GO:0016020 membrane; GO:0022626 cytosolic ribosome; GO:0022627 cytosolic small ribosomal subunit; GO:0030684 preribosome; GO:0030686 90S preribosome; GO:0032040 small-subunit processome; GO:0032991 protein-con…	GO:0003676 nucleic acid binding; GO:0003723 RNA binding; GO:0003729 mRNA binding; GO:0003735 structural constituent of ribosome; GO:0005198 structural molecule activity; GO:0005488 binding; GO:0097159 organic cyclic compound binding; GO:1901363 heterocyclic compound binding;			J	KOG3320	40S ribosomal protein S7
GWHPARYT001825	264	K	Putative alpha/beta-Hydrolases superfamily protein OS=Helianthus annuus OX=4232 GN=HannXRQ_Chr07g0194591 PE=4 SV=1	HannXRQ_Chr07g0194591	1	0.0133967	55.754	2	FVLCLGK(1)SK	-3.0863	2	78135	0	0	41391	1.41952			0.597237	2			cytoplasm	K01076	ABHD17; abhydrolase domain-containing protein 17 [EC:3.1.2.22]							R	KOG1552	Predicted alpha/beta hydrolase
GWHPARYT006614	16	K	KOW domain-containing protein OS=Lactuca sativa OX=4236 GN=LSAT_3X80700 PE=3 SV=1	LSAT_3X80700	1	0.0173572	69.641	2	K(1)AHFTAPSSVR	-1.3685	2	0	0	29737	32006					2			chloroplast	K02898	RP-L26e, RPL26; large subunit ribosomal protein L26e	map03010 Ribosome						J	KOG3401	60S ribosomal protein L26
GWHPARYT001852	76	K	KOW domain-containing protein OS=Mikania micrantha OX=192012 GN=E3N88_05024 PE=3 SV=1	E3N88_05024	1	0.0152217	76.85	2	K(1)WVIHVER	1.2422	3	43533	43232	31754	0	1.14584	1.1439	0.743031		3	0.64846		cytoplasm	K02898	RP-L26e, RPL26; large subunit ribosomal protein L26e	map03010 Ribosome						J	KOG3401	60S ribosomal protein L26
GWHPARYT001864	295	K	Thiamine pyrophosphate enzyme, central domain-containing protein OS=Cynara cardunculus var. scolymus OX=59895 GN=Ccrd_012776 PE=3 SV=1	Ccrd_012776	1	9.96166e-07	143.25	3	LNWLLHFGEPPK(1)WSK	0.47536	3	0	416600	63057	75316		2.41671	0.328931	0.381711	3	0.157947		cytoplasm	K12261	HACL1; 2-hydroxyacyl-CoA lyase [EC:4.1.2.63]	map04146 Peroxisome		GO:0005622 intracellular anatomical structure; GO:0005737 cytoplasm; GO:0005829 cytosol;		PF02776; PF00205; PF02775	PF02776 Thiamine pyrophosphate enzyme, N-terminal TPP binding domain; PF00205 Thiamine pyrophosphate enzyme, central domain; PF02775 Thiamine pyrophosphate enzyme, C-terminal TPP binding domain	EH	KOG1185	Thiamine pyrophosphate-requiring enzyme
GWHPARYT001864	326	K	Thiamine pyrophosphate enzyme, central domain-containing protein OS=Cynara cardunculus var. scolymus OX=59895 GN=Ccrd_012776 PE=3 SV=1	Ccrd_012776	1	0.00052025	75.012	2	NPCVGLVGDAK(1)R	-2.2908	3	0	57790	59089	57158		1.06902	0.982898	0.92375	3	0.864105		cytoplasm	K12261	HACL1; 2-hydroxyacyl-CoA lyase [EC:4.1.2.63]	map04146 Peroxisome		GO:0005622 intracellular anatomical structure; GO:0005737 cytoplasm; GO:0005829 cytosol;		PF02776; PF00205; PF02775	PF02776 Thiamine pyrophosphate enzyme, N-terminal TPP binding domain; PF00205 Thiamine pyrophosphate enzyme, central domain; PF02775 Thiamine pyrophosphate enzyme, C-terminal TPP binding domain	EH	KOG1185	Thiamine pyrophosphate-requiring enzyme
GWHPARYT001864	355	K	Thiamine pyrophosphate enzyme, central domain-containing protein OS=Cynara cardunculus var. scolymus OX=59895 GN=Ccrd_012776 PE=3 SV=1	Ccrd_012776	1	0.00168292	63.908	2	SHPWIEAISK(1)K	-2.081	1	0	0	0	21174				0.937557	1			cytoplasm	K12261	HACL1; 2-hydroxyacyl-CoA lyase [EC:4.1.2.63]	map04146 Peroxisome		GO:0005622 intracellular anatomical structure; GO:0005737 cytoplasm; GO:0005829 cytosol;		PF02776; PF00205; PF02775	PF02776 Thiamine pyrophosphate enzyme, N-terminal TPP binding domain; PF00205 Thiamine pyrophosphate enzyme, central domain; PF02775 Thiamine pyrophosphate enzyme, C-terminal TPP binding domain	EH	KOG1185	Thiamine pyrophosphate-requiring enzyme
GWHPARYT001864	494	K	Thiamine pyrophosphate enzyme, central domain-containing protein OS=Cynara cardunculus var. scolymus OX=59895 GN=Ccrd_012776 PE=3 SV=1	Ccrd_012776	1	0.0177611	61.042	2	SPK(1)EITGPYK	-1.005	2	35264	0	0	30941	1.10363			0.876337	2			cytoplasm	K12261	HACL1; 2-hydroxyacyl-CoA lyase [EC:4.1.2.63]	map04146 Peroxisome		GO:0005622 intracellular anatomical structure; GO:0005737 cytoplasm; GO:0005829 cytosol;		PF02776; PF00205; PF02775	PF02776 Thiamine pyrophosphate enzyme, N-terminal TPP binding domain; PF00205 Thiamine pyrophosphate enzyme, central domain; PF02775 Thiamine pyrophosphate enzyme, C-terminal TPP binding domain	EH	KOG1185	Thiamine pyrophosphate-requiring enzyme
GWHPARYT015076	429	K	Putative heat shock protein (Fragment) OS=Taraxacum brevicorniculatum OX=1262544 GN=HSP PE=2 SV=1	HSP	1	0.02495	47.334	2	NTTIPTK(1)K	-0.73734	2	0	12262	0	8136.5		1.56361		0.643979	2	0.411853		cytoplasm	K03283	HSPA1s; heat shock 70kDa protein 1/2/6/8	map03040 Spliceosome; map04141 Protein processing in endoplasmic reticulum; map04144 Endocytosis						O	KOG0101	Molecular chaperones HSP70/HSC70, HSP70 superfamily
GWHPARYT001971	336	K	Tubulin alpha chain OS=Cynara cardunculus var. scolymus OX=59895 GN=Ccrd_010742 PE=3 SV=1	Ccrd_010742	1	0.00230398	58.508	2	DVNAAVGTIK(1)TK	-1.3748	1	0	0	0	13997					1			cytoplasm	K07374	TUBA; tubulin alpha	map04145 Phagosome				PF00091; PF03953	PF00091 Tubulin/FtsZ family, GTPase domain; PF03953 Tubulin C-terminal domain	Z	KOG1376	Alpha tubulin
GWHPARYT001971	311	K	Tubulin alpha chain OS=Cynara cardunculus var. scolymus OX=59895 GN=Ccrd_010742 PE=3 SV=1	Ccrd_010742	1	0.00176553	68.548	2	HGK(1)YMACCLMYR	0.43174	2	0	0	22153	26984					2			cytoplasm	K07374	TUBA; tubulin alpha	map04145 Phagosome				PF00091; PF03953	PF00091 Tubulin/FtsZ family, GTPase domain; PF03953 Tubulin C-terminal domain	Z	KOG1376	Alpha tubulin
GWHPARYT001984	281	K	Lysosomal Pro-Xaa carboxypeptidase OS=Helianthus annuus OX=4232 GN=HannXRQ_Chr17g0567741 PE=3 SV=1	HannXRQ_Chr17g0567741	1	0.0174753	61.577	2	TFHLCWK(1)LQR	-2.9424	1	0	0	0	87652				0.754618	1			chloroplast	K01285	PRCP; lysosomal Pro-X carboxypeptidase [EC:3.4.16.2]		GO:0001525 angiogenesis; GO:0001568 blood vessel development; GO:0001944 vasculature development; GO:0003008 system process; GO:0003013 circulatory system process; GO:0003073 regulation of systemic arterial blood pressure; GO:0003085 negative regulation of systemic arterial blood pressure; GO:0006508 proteolysis; GO:0006807 nitrogen compound metabolic process; GO:0006950 response to stress; GO:00…		GO:0003824 catalytic activity; GO:0004177 aminopeptidase activity; GO:0008233 peptidase activity; GO:0008238 exopeptidase activity; GO:0008239 dipeptidyl-peptidase activity; GO:0016787 hydrolase activity; GO:0140096 catalytic activity, acting on a protein;	PF05577	PF05577 Serine carboxypeptidase S28	OR	KOG2183	Prolylcarboxypeptidase (angiotensinase C)
GWHPARYT001987	327	K	Branched-chain-amino-acid aminotransferase OS=Lactuca sativa OX=4236 GN=LSAT_5X45560 PE=3 SV=1	LSAT_5X45560	1	0.0569024	51.43	2	K(1)SIIDVAR	-1.3292	1	0	0	14402	0			1.30032		1			chloroplast	K00826	E2.6.1.42, ilvE; branched-chain amino acid aminotransferase [EC:2.6.1.42]	map00270 Cysteine and methionine metabolism; map00280 Valine, leucine and isoleucine degradation; map00290 Valine, leucine and isoleucine biosynthesis; map00770 Pantothenate and CoA biosynthesis; map00966 Glucosinolate biosynthesis; map01100 Metabolic pathways; map01110 Biosynthesis of secondary metabolites; map01210 2-Oxocarboxylic acid metabolism; map01230 Biosynthesis of amino acids; map01240 …				PF01063	PF01063 Amino-transferase class IV	E	KOG0975	Branched chain aminotransferase BCAT1, pyridoxal phosphate enzymes type IV superfamily
GWHPARYT002032	139	K	Putative small GTPase superfamily, Rab type OS=Helianthus annuus OX=4232 GN=HannXRQ_Chr15g0472601 PE=4 SV=1	HannXRQ_Chr15g0472601	0.979549	0.00915538	44.654	3	IDK(0.02)PGALSK(0.98)QALTDQMGLK	-1.0463	2	24306	23645	0	0	1.0002	0.967147			2			nucleus	K07955	ARL8; ADP-ribosylation factor-like protein 8		GO:0002252 immune effector process; GO:0002376 immune system process; GO:0006950 response to stress; GO:0006952 defense response; GO:0009605 response to external stimulus; GO:0009607 response to biotic stimulus; GO:0009615 response to virus; GO:0043207 response to external biotic stimulus; GO:0050896 response to stimulus; GO:0051607 defense response to virus; GO:0051707 response to other organism…	GO:0005622 intracellular anatomical structure; GO:0005634 nucleus; GO:0005737 cytoplasm; GO:0005773 vacuole; GO:0005774 vacuolar membrane; GO:0005794 Golgi apparatus; GO:0005829 cytosol; GO:0005886 plasma membrane; GO:0005911 cell-cell junction; GO:0009506 plasmodesma; GO:0012505 endomembrane system; GO:0016020 membrane; GO:0030054 cell junction; GO:0031090 organelle membrane; GO:0043226 organell…	GO:0000166 nucleotide binding; GO:0001882 nucleoside binding; GO:0001883 purine nucleoside binding; GO:0005488 binding; GO:0005525 GTP binding; GO:0017076 purine nucleotide binding; GO:0019001 guanyl nucleotide binding; GO:0032549 ribonucleoside binding; GO:0032550 purine ribonucleoside binding; GO:0032553 ribonucleotide binding; GO:0032555 purine ribonucleotide binding; GO:0032561 guanyl ribonuc…	PF00025	PF00025 ADP-ribosylation factor family	R	KOG0075	GTP-binding ADP-ribosylation factor-like protein
GWHPARYT002043	16	K	KOW-like protein OS=Cynara cardunculus var. scolymus OX=59895 GN=Ccrd_012699 PE=3 SV=1	Ccrd_012699	1	0.052051	41.317	2	K(1)AHFSAPSSVR	-0.35954	1	0	0	20137	0			0.937816		1			cytoplasm	K02898	RP-L26e, RPL26; large subunit ribosomal protein L26e	map03010 Ribosome	GO:0002181 cytoplasmic translation; GO:0006412 translation; GO:0006518 peptide metabolic process; GO:0006807 nitrogen compound metabolic process; GO:0006950 response to stress; GO:0008152 metabolic process; GO:0009058 biosynthetic process; GO:0009059 macromolecule biosynthetic process; GO:0009266 response to temperature stimulus; GO:0009409 response to cold; GO:0009628 response to abiotic stimulu…	GO:0005622 intracellular anatomical structure; GO:0005634 nucleus; GO:0005730 nucleolus; GO:0005737 cytoplasm; GO:0005773 vacuole; GO:0005774 vacuolar membrane; GO:0005829 cytosol; GO:0005840 ribosome; GO:0005844 polysome; GO:0005886 plasma membrane; GO:0009507 chloroplast; GO:0009536 plastid; GO:0015934 large ribosomal subunit; GO:0016020 membrane; GO:0022625 cytosolic large ribosomal subunit; G…	GO:0003676 nucleic acid binding; GO:0003723 RNA binding; GO:0003729 mRNA binding; GO:0003735 structural constituent of ribosome; GO:0005198 structural molecule activity; GO:0005488 binding; GO:0097159 organic cyclic compound binding; GO:1901363 heterocyclic compound binding;			J	KOG3401	60S ribosomal protein L26
GWHPARYT006614	76	K	KOW domain-containing protein OS=Lactuca sativa OX=4236 GN=LSAT_3X80700 PE=3 SV=1	LSAT_3X80700	1	0.00196412	104.39	2	K(1)WVIHIER	-2.966	4	130420	126310	99548	105600					4			chloroplast	K02898	RP-L26e, RPL26; large subunit ribosomal protein L26e	map03010 Ribosome						J	KOG3401	60S ribosomal protein L26
GWHPARYT002048	246	K	Voltage dependent anion channel 2 OS=Artemisia annua OX=35608 GN=CTI12_AA269250 PE=3 SV=1	CTI12_AA269250	1	0.000315732	73.532	3	LNNHGK(1)LGALLQHELIPK	-1.0133	2	61575	61655	0	0	1.00636	1.00214			2			cytoplasm	K15040	VDAC2; voltage-dependent anion channel protein 2							P	KOG3126	Porin/voltage-dependent anion-selective channel protein
GWHPARYT002060	349	K	Acetamidase/Formamidase family protein OS=Artemisia annua OX=35608 GN=CTI12_AA484510 PE=4 SV=1	CTI12_AA484510	1	0.00195212	65.212	2	GK(1)QHYLDASVAYK	-1.7042	2	0	20089	0	19428		1.17331		0.85519	2	0.728868		cytoplasm	K01455	E3.5.1.49; formamidase [EC:3.5.1.49]	map00460 Cyanoamino acid metabolism; map00630 Glyoxylate and dicarboxylate metabolism; map00910 Nitrogen metabolism; map01100 Metabolic pathways; map01200 Carbon metabolism
GWHPARYT002060	360	K	Acetamidase/Formamidase family protein OS=Artemisia annua OX=35608 GN=CTI12_AA484510 PE=4 SV=1	CTI12_AA484510	1	0.00094756	44.045	2	QHYLDASVAYK(1)R	-0.13338	1	0	0	11690	0			0.883281		1			cytoplasm	K01455	E3.5.1.49; formamidase [EC:3.5.1.49]	map00460 Cyanoamino acid metabolism; map00630 Glyoxylate and dicarboxylate metabolism; map00910 Nitrogen metabolism; map01100 Metabolic pathways; map01200 Carbon metabolism
GWHPARYT002060	423	K	Acetamidase/Formamidase family protein OS=Artemisia annua OX=35608 GN=CTI12_AA484510 PE=4 SV=1	CTI12_AA484510	1	0.0365105	78.816	2	NNK(1)VPVGPR	-1.7343	1	0	0	0	8173.3				0.869738	1			cytoplasm	K01455	E3.5.1.49; formamidase [EC:3.5.1.49]	map00460 Cyanoamino acid metabolism; map00630 Glyoxylate and dicarboxylate metabolism; map00910 Nitrogen metabolism; map01100 Metabolic pathways; map01200 Carbon metabolism
GWHPARYT002065	313	K	Peroxidase OS=Lactuca sativa OX=4236 GN=LSAT_2X83840 PE=3 SV=1	LSAT_2X83840	1	0.0546322	76.605	2	VGVK(1)TGR	-2.3964	2	0	250030	0	118540		1.24566		0.690326	2	0.554185		chloroplast	K00430	E1.11.1.7; peroxidase [EC:1.11.1.7]	map00940 Phenylpropanoid biosynthesis; map01100 Metabolic pathways; map01110 Biosynthesis of secondary metabolites	GO:0006950 response to stress; GO:0006970 response to osmotic stress; GO:0009628 response to abiotic stimulus; GO:0009651 response to salt stress; GO:0050896 response to stimulus;	GO:0005622 intracellular anatomical structure; GO:0005737 cytoplasm;		PF00141	PF00141 Peroxidase
GWHPARYT018539	83	K	40S ribosomal protein S13 OS=Tanacetum cinerariifolium OX=118510 GN=Tci_041326 PE=3 SV=1	Tci_041326	1	0.000723623	65.724	3	AHGLAPEIPEDLYHLIK(1)K	-5.4792	2	0	24259	16627	0		1.20831	0.78276		2			chloroplast	K02953	RP-S13e, RPS13; small subunit ribosomal protein S13e	map03010 Ribosome				PF08069	PF08069 Ribosomal S13/S15 N-terminal domain	J	KOG0400	40S ribosomal protein S13
GWHPARYT018539	54	K	40S ribosomal protein S13 OS=Tanacetum cinerariifolium OX=118510 GN=Tci_041326 PE=3 SV=1	Tci_041326	1	2.5844e-30	155.96	2	DSHGIAQVK(1)SVTGSK	0.099598	4	125700	103070	101350	119230	1.16206	0.934235	0.868277	1.04469	4	0.932709	0.281298	chloroplast	K02953	RP-S13e, RPS13; small subunit ribosomal protein S13e	map03010 Ribosome				PF08069	PF08069 Ribosomal S13/S15 N-terminal domain	J	KOG0400	40S ribosomal protein S13
GWHPARYT018539	60	K	40S ribosomal protein S13 OS=Tanacetum cinerariifolium OX=118510 GN=Tci_041326 PE=3 SV=1	Tci_041326	1	0.0508701	60.547	2	SVTGSK(1)ILR	-1.2315	2	114910	0	114920	0	1.03849		0.962451		2	0.926783		chloroplast	K02953	RP-S13e, RPS13; small subunit ribosomal protein S13e	map03010 Ribosome				PF08069	PF08069 Ribosomal S13/S15 N-terminal domain	J	KOG0400	40S ribosomal protein S13
GWHPARYT002133	133	K	Leucine-rich repeat-containing N-terminal plant-type domain-containing protein OS=Mikania micrantha OX=192012 GN=E3N88_40099 PE=4 SV=1	E3N88_40099	1	0.000104555	123.99	2	GFICNK(1)SPTDGK	-0.48106	4	41036	26597	27208	85012	1.22015	0.770825	0.482751	1.53573	4	1.19398	0.945588	cytoplasm
GWHPARYT002133	421	K	Leucine-rich repeat-containing N-terminal plant-type domain-containing protein OS=Mikania micrantha OX=192012 GN=E3N88_40099 PE=4 SV=1	E3N88_40099	1	0.0070086	66.619	2	K(1)SFSYVPCDIK	-0.011513	1	0	0	0	42994				0.812254	1			cytoplasm
GWHPARYT002133	311	K	Leucine-rich repeat-containing N-terminal plant-type domain-containing protein OS=Mikania micrantha OX=192012 GN=E3N88_40099 PE=4 SV=1	E3N88_40099	1	0.000280783	97.084	2	LEK(1)ATVFDASK	-0.39012	4	27409	24822	37246	34765	1.17975	1.04138	0.956655	0.909129	4	0.841949	0.0521634	cytoplasm
GWHPARYT002133	420	K	Leucine-rich repeat-containing N-terminal plant-type domain-containing protein OS=Mikania micrantha OX=192012 GN=E3N88_40099 PE=4 SV=1	E3N88_40099	1	0.0310414	59.645	2	QLSCPDK(1)K	-2.6439	2	0	0	6942.9	8123.9			0.735248	0.875921	2			cytoplasm
GWHPARYT002166	107	K	Protein RALF-like 34 OS=Mikania micrantha OX=192012 GN=E3N88_20234 PE=3 SV=1	E3N88_20234	1	4.407e-15	128.97	2	SYYTHNCYK(1)AR	0.090154	7	255860	259810	509740	396980	0.684868	0.717915	1.49606	1.14673	7	1.89088	0.219566	extracellular				GO:0007154 cell communication; GO:0007165 signal transduction; GO:0007267 cell-cell signaling; GO:0009966 regulation of signal transduction; GO:0009987 cellular process; GO:0010469 regulation of signaling receptor activity; GO:0010646 regulation of cell communication; GO:0019722 calcium-mediated signaling; GO:0019932 second-messenger-mediated signaling; GO:0023051 regulation of signaling; GO:0023…	GO:0005576 extracellular region; GO:0005911 cell-cell junction; GO:0009506 plasmodesma; GO:0030054 cell junction; GO:0048046 apoplast; GO:0055044 symplast;	GO:0005102 signaling receptor binding; GO:0005179 hormone activity; GO:0005488 binding; GO:0005515 protein binding; GO:0030545 signaling receptor regulator activity; GO:0048018 receptor ligand activity; GO:0098772 molecular function regulator;
GWHPARYT002168	37	K	Fungal lipase-like domain-containing protein OS=Cynara cardunculus var. scolymus OX=59895 GN=Ccrd_005434 PE=4 SV=1	Ccrd_005434	1	0.0403663	47.57	2	K(1)FVDCPDGHR	-2.4042	2	0	0	17439	18518			0.862094	0.89911	2			chloroplast					GO:0005576 extracellular region; GO:0005615 extracellular space;				I	KOG4569	Predicted lipase
GWHPARYT002730	152	K	peptidylprolyl isomerase OS=Helianthus annuus OX=4232 GN=HannXRQ_Chr10g0312861 PE=4 SV=1	HannXRQ_Chr10g0312861	1	0.0125253	81.48	2	EMAAGTK(1)EEEK	-0.15157	1	0	0	6626.8	0			0.86543		1			nucleus	K01802	E5.2.1.8; peptidylprolyl isomerase [EC:5.2.1.8]		GO:0000413 protein peptidyl-prolyl isomerization; GO:0006457 protein folding; GO:0006464 cellular protein modification process; GO:0006807 nitrogen compound metabolic process; GO:0008152 metabolic process; GO:0009987 cellular process; GO:0018193 peptidyl-amino acid modification; GO:0018208 peptidyl-proline modification; GO:0019538 protein metabolic process; GO:0036211 protein modification process…	GO:0005622 intracellular anatomical structure; GO:0005737 cytoplasm;	GO:0003755 peptidyl-prolyl cis-trans isomerase activity; GO:0003824 catalytic activity; GO:0005488 binding; GO:0005527 macrolide binding; GO:0005528 FK506 binding; GO:0016853 isomerase activity; GO:0016859 cis-trans isomerase activity; GO:0097159 organic cyclic compound binding; GO:0140096 catalytic activity, acting on a protein; GO:1901363 heterocyclic compound binding;	PF00254	PF00254 FKBP-type peptidyl-prolyl cis-trans isomerase	O	KOG0543	FKBP-type peptidyl-prolyl cis-trans isomerase
GWHPARYT002730	173	K	peptidylprolyl isomerase OS=Helianthus annuus OX=4232 GN=HannXRQ_Chr10g0312861 PE=4 SV=1	HannXRQ_Chr10g0312861	1	0.0546943	43.168	2	IQAK(1)MEAK	-0.65985	1	0	19343	0	0		1.35366			1			nucleus	K01802	E5.2.1.8; peptidylprolyl isomerase [EC:5.2.1.8]		GO:0000413 protein peptidyl-prolyl isomerization; GO:0006457 protein folding; GO:0006464 cellular protein modification process; GO:0006807 nitrogen compound metabolic process; GO:0008152 metabolic process; GO:0009987 cellular process; GO:0018193 peptidyl-amino acid modification; GO:0018208 peptidyl-proline modification; GO:0019538 protein metabolic process; GO:0036211 protein modification process…	GO:0005622 intracellular anatomical structure; GO:0005737 cytoplasm;	GO:0003755 peptidyl-prolyl cis-trans isomerase activity; GO:0003824 catalytic activity; GO:0005488 binding; GO:0005527 macrolide binding; GO:0005528 FK506 binding; GO:0016853 isomerase activity; GO:0016859 cis-trans isomerase activity; GO:0097159 organic cyclic compound binding; GO:0140096 catalytic activity, acting on a protein; GO:1901363 heterocyclic compound binding;	PF00254	PF00254 FKBP-type peptidyl-prolyl cis-trans isomerase	O	KOG0543	FKBP-type peptidyl-prolyl cis-trans isomerase
GWHPARYT002285	142	K	CAP superfamily protein OS=Helianthus annuus OX=4232 GN=HanXRQr2_Chr12g0558921 PE=4 SV=1	HanXRQr2_Chr12g0558921	1	8.84677e-11	177.41	2	K(1)SVELGCAQAK	-2.9824	4	157700	160390	153580	127770	1.30476	1.27853	0.877509	0.717371	4	0.616816	0.127768	chloroplast							PF00188	PF00188 Cysteine-rich secretory protein family	S	KOG3017	Defense-related protein containing SCP domain
GWHPARYT002285	152	K	CAP superfamily protein OS=Helianthus annuus OX=4232 GN=HanXRQr2_Chr12g0558921 PE=4 SV=1	HanXRQr2_Chr12g0558921	1	2.36746e-20	198.44	2	SVELGCAQAK(1)CSK	-1.8638	4	323700	341380	405640	420090	1.07688	1.0942	0.931925	0.948377	4	0.866064	0.00109003	chloroplast							PF00188	PF00188 Cysteine-rich secretory protein family	S	KOG3017	Defense-related protein containing SCP domain
GWHPARYT002285	116	K	CAP superfamily protein OS=Helianthus annuus OX=4232 GN=HanXRQr2_Chr12g0558921 PE=4 SV=1	HanXRQr2_Chr12g0558921	1	3.56945e-05	117.77	2	QAVENWVDEK(1)K	0.50069	4	46915	45047	45244	51567	1.23259	1.14027	0.820888	0.919376	4	0.736134	0.134761	chloroplast							PF00188	PF00188 Cysteine-rich secretory protein family	S	KOG3017	Defense-related protein containing SCP domain
GWHPARYT002357	330	K	Phosphogluconate dehydrogenase (NADP(+)-dependent, decarboxylating) OS=Helianthus annuus OX=4232 GN=HanXRQr2_Chr14g0652241 PE=4 SV=1	HanXRQr2_Chr14g0652241	0.925602	0.0436296	57.476	2	DQVVDK(0.074)EK(0.926)LINDVR	-5.743	1	0	0	20757	0			1.03761		1			chloroplast	K00033	PGD, gnd, gntZ; 6-phosphogluconate dehydrogenase [EC:1.1.1.44 1.1.1.343]	map00030 Pentose phosphate pathway; map00480 Glutathione metabolism; map01100 Metabolic pathways; map01110 Biosynthesis of secondary metabolites; map01200 Carbon metabolism	GO:0000003 reproduction; GO:0001101 response to acid chemical; GO:0006950 response to stress; GO:0006970 response to osmotic stress; GO:0008037 cell recognition; GO:0008152 metabolic process; GO:0009266 response to temperature stimulus; GO:0009409 response to cold; GO:0009414 response to water deprivation; GO:0009415 response to water; GO:0009566 fertilization; GO:0009567 double fertilization for…	GO:0005622 intracellular anatomical structure; GO:0005737 cytoplasm; GO:0005777 peroxisome; GO:0005829 cytosol; GO:0009507 chloroplast; GO:0009532 plastid stroma; GO:0009536 plastid; GO:0009570 chloroplast stroma; GO:0019822 P4 peroxisome; GO:0042579 microbody; GO:0043226 organelle; GO:0043227 membrane-bounded organelle; GO:0043229 intracellular organelle; GO:0043231 intracellular membrane-bounde…	GO:0003824 catalytic activity; GO:0004616 phosphogluconate dehydrogenase (decarboxylating) activity; GO:0016491 oxidoreductase activity; GO:0016614 oxidoreductase activity, acting on CH-OH group of donors; GO:0016616 oxidoreductase activity, acting on the CH-OH group of donors, NAD or NADP as acceptor;	PF03446	PF03446 NAD binding domain of 6-phosphogluconate dehydrogenase	G	KOG2653	6-phosphogluconate dehydrogenase
GWHPARYT006371	372	K	6-phosphogluconate dehydrogenase, decarboxylating OS=Cynara cardunculus var. scolymus OX=59895 GN=Ccrd_016368 PE=3 SV=1	Ccrd_016368	1	0.0168901	76.572	2	IWK(1)GGCIIR	-3.2769	2	537680	927630	0	0	0.647	1.08736			2			chloroplast	K00033	PGD, gnd, gntZ; 6-phosphogluconate dehydrogenase [EC:1.1.1.44 1.1.1.343]	map00030 Pentose phosphate pathway; map00480 Glutathione metabolism; map01100 Metabolic pathways; map01110 Biosynthesis of secondary metabolites; map01200 Carbon metabolism	GO:0000003 reproduction; GO:0001101 response to acid chemical; GO:0006950 response to stress; GO:0006970 response to osmotic stress; GO:0008037 cell recognition; GO:0008152 metabolic process; GO:0009266 response to temperature stimulus; GO:0009409 response to cold; GO:0009414 response to water deprivation; GO:0009415 response to water; GO:0009566 fertilization; GO:0009567 double fertilization for…	GO:0005622 intracellular anatomical structure; GO:0005737 cytoplasm; GO:0005777 peroxisome; GO:0005829 cytosol; GO:0009507 chloroplast; GO:0009532 plastid stroma; GO:0009536 plastid; GO:0009570 chloroplast stroma; GO:0019822 P4 peroxisome; GO:0042579 microbody; GO:0043226 organelle; GO:0043227 membrane-bounded organelle; GO:0043229 intracellular organelle; GO:0043231 intracellular membrane-bounde…	GO:0003824 catalytic activity; GO:0004616 phosphogluconate dehydrogenase (decarboxylating) activity; GO:0016491 oxidoreductase activity; GO:0016614 oxidoreductase activity, acting on CH-OH group of donors; GO:0016616 oxidoreductase activity, acting on the CH-OH group of donors, NAD or NADP as acceptor;	PF03446	PF03446 NAD binding domain of 6-phosphogluconate dehydrogenase	G	KOG2653	6-phosphogluconate dehydrogenase
GWHPARYT002357	43	K	Phosphogluconate dehydrogenase (NADP(+)-dependent, decarboxylating) OS=Helianthus annuus OX=4232 GN=HanXRQr2_Chr14g0652241 PE=4 SV=1	HanXRQr2_Chr14g0652241	1	1.26333e-15	177.41	2	STIK(1)VDETVER	0.0014452	5	1439500	2182800	1320300	1467200	0.874253	1.32396	0.85491	0.934412	5	0.841824	0.228558	chloroplast	K00033	PGD, gnd, gntZ; 6-phosphogluconate dehydrogenase [EC:1.1.1.44 1.1.1.343]	map00030 Pentose phosphate pathway; map00480 Glutathione metabolism; map01100 Metabolic pathways; map01110 Biosynthesis of secondary metabolites; map01200 Carbon metabolism	GO:0000003 reproduction; GO:0001101 response to acid chemical; GO:0006950 response to stress; GO:0006970 response to osmotic stress; GO:0008037 cell recognition; GO:0008152 metabolic process; GO:0009266 response to temperature stimulus; GO:0009409 response to cold; GO:0009414 response to water deprivation; GO:0009415 response to water; GO:0009566 fertilization; GO:0009567 double fertilization for…	GO:0005622 intracellular anatomical structure; GO:0005737 cytoplasm; GO:0005777 peroxisome; GO:0005829 cytosol; GO:0009507 chloroplast; GO:0009532 plastid stroma; GO:0009536 plastid; GO:0009570 chloroplast stroma; GO:0019822 P4 peroxisome; GO:0042579 microbody; GO:0043226 organelle; GO:0043227 membrane-bounded organelle; GO:0043229 intracellular organelle; GO:0043231 intracellular membrane-bounde…	GO:0003824 catalytic activity; GO:0004616 phosphogluconate dehydrogenase (decarboxylating) activity; GO:0016491 oxidoreductase activity; GO:0016614 oxidoreductase activity, acting on CH-OH group of donors; GO:0016616 oxidoreductase activity, acting on the CH-OH group of donors, NAD or NADP as acceptor;	PF03446	PF03446 NAD binding domain of 6-phosphogluconate dehydrogenase	G	KOG2653	6-phosphogluconate dehydrogenase
GWHPARYT006371	266	K	6-phosphogluconate dehydrogenase, decarboxylating OS=Cynara cardunculus var. scolymus OX=59895 GN=Ccrd_016368 PE=3 SV=1	Ccrd_016368	1	0.0494498	64.906	2	TGMK(1)GTGK	-0.79269	2	0	33735	0	17027		1.14149		0.779206	2	0.682625		chloroplast	K00033	PGD, gnd, gntZ; 6-phosphogluconate dehydrogenase [EC:1.1.1.44 1.1.1.343]	map00030 Pentose phosphate pathway; map00480 Glutathione metabolism; map01100 Metabolic pathways; map01110 Biosynthesis of secondary metabolites; map01200 Carbon metabolism	GO:0000003 reproduction; GO:0001101 response to acid chemical; GO:0006950 response to stress; GO:0006970 response to osmotic stress; GO:0008037 cell recognition; GO:0008152 metabolic process; GO:0009266 response to temperature stimulus; GO:0009409 response to cold; GO:0009414 response to water deprivation; GO:0009415 response to water; GO:0009566 fertilization; GO:0009567 double fertilization for…	GO:0005622 intracellular anatomical structure; GO:0005737 cytoplasm; GO:0005777 peroxisome; GO:0005829 cytosol; GO:0009507 chloroplast; GO:0009532 plastid stroma; GO:0009536 plastid; GO:0009570 chloroplast stroma; GO:0019822 P4 peroxisome; GO:0042579 microbody; GO:0043226 organelle; GO:0043227 membrane-bounded organelle; GO:0043229 intracellular organelle; GO:0043231 intracellular membrane-bounde…	GO:0003824 catalytic activity; GO:0004616 phosphogluconate dehydrogenase (decarboxylating) activity; GO:0016491 oxidoreductase activity; GO:0016614 oxidoreductase activity, acting on CH-OH group of donors; GO:0016616 oxidoreductase activity, acting on the CH-OH group of donors, NAD or NADP as acceptor;	PF03446	PF03446 NAD binding domain of 6-phosphogluconate dehydrogenase	G	KOG2653	6-phosphogluconate dehydrogenase
GWHPARYT002387	24	K	DSBA-like thioredoxin domain, Thioredoxin-like superfamily OS=Helianthus annuus OX=4232 GN=HannXRQ_Chr14g0452481 PE=4 SV=1	HannXRQ_Chr14g0452481	1	5.76971e-35	207.06	2	NK(1)FGSQSEQMASR	-3.6301	4	94681	91812	62337	45797	1.05382	1.15463	0.983433	0.740114	4	0.7871	0.262511	cytoplasm							PF01323	PF01323 DSBA-like thioredoxin domain
GWHPARYT002451	489	K	Peptidase M16 N-terminal domain-containing protein OS=Mikania micrantha OX=192012 GN=E3N88_40600 PE=3 SV=1	E3N88_40600	1	0.000233302	76.563	2	IDAVNSSTVK(1)R	-0.98097	2	23557	0	16917	0	1.2176		0.813546		2	0.668157		mitochondria	K17732	PMPCB, MAS1; mitochondrial-processing peptidase subunit beta [EC:3.4.24.64]		GO:0006091 generation of precursor metabolites and energy; GO:0006119 oxidative phosphorylation; GO:0006122 mitochondrial electron transport, ubiquinol to cytochrome c; GO:0006139 nucleobase-containing compound metabolic process; GO:0006163 purine nucleotide metabolic process; GO:0006508 proteolysis; GO:0006725 cellular aromatic compound metabolic process; GO:0006753 nucleoside phosphate metaboli…	GO:0005618 cell wall; GO:0005622 intracellular anatomical structure; GO:0005634 nucleus; GO:0005730 nucleolus; GO:0005737 cytoplasm; GO:0005739 mitochondrion; GO:0005740 mitochondrial envelope; GO:0005741 mitochondrial outer membrane; GO:0005743 mitochondrial inner membrane; GO:0005746 mitochondrial respirasome; GO:0005750 mitochondrial respiratory chain complex III; GO:0005758 mitochondrial inte…	GO:0003824 catalytic activity; GO:0004175 endopeptidase activity; GO:0004222 metalloendopeptidase activity; GO:0005488 binding; GO:0008233 peptidase activity; GO:0008237 metallopeptidase activity; GO:0008270 zinc ion binding; GO:0016787 hydrolase activity; GO:0043167 ion binding; GO:0043169 cation binding; GO:0046872 metal ion binding; GO:0046914 transition metal ion binding; GO:0140096 catalytic…	PF05193	PF05193 Peptidase M16 inactive domain	O	KOG0960	Mitochondrial processing peptidase, beta subunit, and related enzymes (insulinase superfamily)
GWHPARYT002451	62	K	Peptidase M16 N-terminal domain-containing protein OS=Mikania micrantha OX=192012 GN=E3N88_40600 PE=3 SV=1	E3N88_40600	1	0.0321282	46.068	2	LK(1)DLENPDHR	1.6861	1	0	0	15776	0			0.973206		1			mitochondria	K17732	PMPCB, MAS1; mitochondrial-processing peptidase subunit beta [EC:3.4.24.64]		GO:0006091 generation of precursor metabolites and energy; GO:0006119 oxidative phosphorylation; GO:0006122 mitochondrial electron transport, ubiquinol to cytochrome c; GO:0006139 nucleobase-containing compound metabolic process; GO:0006163 purine nucleotide metabolic process; GO:0006508 proteolysis; GO:0006725 cellular aromatic compound metabolic process; GO:0006753 nucleoside phosphate metaboli…	GO:0005618 cell wall; GO:0005622 intracellular anatomical structure; GO:0005634 nucleus; GO:0005730 nucleolus; GO:0005737 cytoplasm; GO:0005739 mitochondrion; GO:0005740 mitochondrial envelope; GO:0005741 mitochondrial outer membrane; GO:0005743 mitochondrial inner membrane; GO:0005746 mitochondrial respirasome; GO:0005750 mitochondrial respiratory chain complex III; GO:0005758 mitochondrial inte…	GO:0003824 catalytic activity; GO:0004175 endopeptidase activity; GO:0004222 metalloendopeptidase activity; GO:0005488 binding; GO:0008233 peptidase activity; GO:0008237 metallopeptidase activity; GO:0008270 zinc ion binding; GO:0016787 hydrolase activity; GO:0043167 ion binding; GO:0043169 cation binding; GO:0046872 metal ion binding; GO:0046914 transition metal ion binding; GO:0140096 catalytic…	PF05193	PF05193 Peptidase M16 inactive domain	O	KOG0960	Mitochondrial processing peptidase, beta subunit, and related enzymes (insulinase superfamily)
GWHPARYT004862	24	K	Ribosomal protein S19e OS=Cynara cardunculus var. scolymus OX=59895 GN=Ccrd_015198 PE=3 SV=1	Ccrd_015198	1	0.00231237	82.716	2	AYAAHLK(1)R	1.6275	3	0	25781	14032	14271		1.44272	0.797075	0.747296	3	0.517978		cytoplasm	K02966	RP-S19e, RPS19; small subunit ribosomal protein S19e	map03010 Ribosome	GO:0000028 ribosomal small subunit assembly; GO:0006996 organelle organization; GO:0009987 cellular process; GO:0016043 cellular component organization; GO:0022607 cellular component assembly; GO:0022613 ribonucleoprotein complex biogenesis; GO:0022618 ribonucleoprotein complex assembly; GO:0042254 ribosome biogenesis; GO:0042255 ribosome assembly; GO:0042274 ribosomal small subunit biogenesis; G…	GO:0005622 intracellular anatomical structure; GO:0005737 cytoplasm; GO:0005829 cytosol; GO:0005840 ribosome; GO:0015935 small ribosomal subunit; GO:0022626 cytosolic ribosome; GO:0022627 cytosolic small ribosomal subunit; GO:0032991 protein-containing complex; GO:0043226 organelle; GO:0043228 non-membrane-bounded organelle; GO:0043229 intracellular organelle; GO:0043232 intracellular non-membran…	GO:0003735 structural constituent of ribosome; GO:0005198 structural molecule activity;			J	KOG3411	40S ribosomal protein S19
GWHPARYT004862	17	K	Ribosomal protein S19e OS=Cynara cardunculus var. scolymus OX=59895 GN=Ccrd_015198 PE=3 SV=1	Ccrd_015198	1	0.00763589	41.284	3	DVSPHEFVK(1)AYAAHLK	-2.0417	1	40420	0	0	0	1.02776				1			cytoplasm	K02966	RP-S19e, RPS19; small subunit ribosomal protein S19e	map03010 Ribosome	GO:0000028 ribosomal small subunit assembly; GO:0006996 organelle organization; GO:0009987 cellular process; GO:0016043 cellular component organization; GO:0022607 cellular component assembly; GO:0022613 ribonucleoprotein complex biogenesis; GO:0022618 ribonucleoprotein complex assembly; GO:0042254 ribosome biogenesis; GO:0042255 ribosome assembly; GO:0042274 ribosomal small subunit biogenesis; G…	GO:0005622 intracellular anatomical structure; GO:0005737 cytoplasm; GO:0005829 cytosol; GO:0005840 ribosome; GO:0015935 small ribosomal subunit; GO:0022626 cytosolic ribosome; GO:0022627 cytosolic small ribosomal subunit; GO:0032991 protein-containing complex; GO:0043226 organelle; GO:0043228 non-membrane-bounded organelle; GO:0043229 intracellular organelle; GO:0043232 intracellular non-membran…	GO:0003735 structural constituent of ribosome; GO:0005198 structural molecule activity;			J	KOG3411	40S ribosomal protein S19
GWHPARYT002456	254	K	UDP-glucose 6-dehydrogenase OS=Helianthus annuus OX=4232 GN=HanXRQr2_Chr07g0308841 PE=4 SV=1	HanXRQr2_Chr07g0308841	1	0.00971883	40.83	2	ETPEGQAAIK(1)ALK	0.56003	1	0	0	23649	0			0.945715		1			cytoplasm	K00012	UGDH, ugd; UDPglucose 6-dehydrogenase [EC:1.1.1.22]	map00040 Pentose and glucuronate interconversions; map00053 Ascorbate and aldarate metabolism; map00520 Amino sugar and nucleotide sugar metabolism; map01100 Metabolic pathways; map01240 Biosynthesis of cofactors; map01250 Biosynthesis of nucleotide sugars	GO:0005975 carbohydrate metabolic process; GO:0005976 polysaccharide metabolic process; GO:0006022 aminoglycan metabolic process; GO:0006023 aminoglycan biosynthetic process; GO:0006024 glycosaminoglycan biosynthetic process; GO:0006065 UDP-glucuronate biosynthetic process; GO:0006082 organic acid metabolic process; GO:0006139 nucleobase-containing compound metabolic process; GO:0006725 cellular …	GO:0005576 extracellular region; GO:0005618 cell wall; GO:0005622 intracellular anatomical structure; GO:0005634 nucleus; GO:0005737 cytoplasm; GO:0005829 cytosol; GO:0030312 external encapsulating structure; GO:0043226 organelle; GO:0043227 membrane-bounded organelle; GO:0043229 intracellular organelle; GO:0043231 intracellular membrane-bounded organelle; GO:0048046 apoplast; GO:0071944 cell per…	GO:0003824 catalytic activity; GO:0003979 UDP-glucose 6-dehydrogenase activity; GO:0016491 oxidoreductase activity; GO:0016614 oxidoreductase activity, acting on CH-OH group of donors; GO:0016616 oxidoreductase activity, acting on the CH-OH group of donors, NAD or NADP as acceptor;	PF03721; PF00984; PF03720	PF03721 UDP-glucose/GDP-mannose dehydrogenase family, NAD binding domain; PF00984 UDP-glucose/GDP-mannose dehydrogenase family, central domain; PF03720 UDP-glucose/GDP-mannose dehydrogenase family, UDP binding domain	GT	KOG2666	UDP-glucose/GDP-mannose dehydrogenase
GWHPARYT002456	191	K	UDP-glucose 6-dehydrogenase OS=Helianthus annuus OX=4232 GN=HanXRQr2_Chr07g0308841 PE=4 SV=1	HanXRQr2_Chr07g0308841	1	0.0316677	53.051	2	IVVEK(1)STVPVK	-1.0325	1	0	0	0	37412				0.906253	1			cytoplasm	K00012	UGDH, ugd; UDPglucose 6-dehydrogenase [EC:1.1.1.22]	map00040 Pentose and glucuronate interconversions; map00053 Ascorbate and aldarate metabolism; map00520 Amino sugar and nucleotide sugar metabolism; map01100 Metabolic pathways; map01240 Biosynthesis of cofactors; map01250 Biosynthesis of nucleotide sugars	GO:0005975 carbohydrate metabolic process; GO:0005976 polysaccharide metabolic process; GO:0006022 aminoglycan metabolic process; GO:0006023 aminoglycan biosynthetic process; GO:0006024 glycosaminoglycan biosynthetic process; GO:0006065 UDP-glucuronate biosynthetic process; GO:0006082 organic acid metabolic process; GO:0006139 nucleobase-containing compound metabolic process; GO:0006725 cellular …	GO:0005576 extracellular region; GO:0005618 cell wall; GO:0005622 intracellular anatomical structure; GO:0005634 nucleus; GO:0005737 cytoplasm; GO:0005829 cytosol; GO:0030312 external encapsulating structure; GO:0043226 organelle; GO:0043227 membrane-bounded organelle; GO:0043229 intracellular organelle; GO:0043231 intracellular membrane-bounded organelle; GO:0048046 apoplast; GO:0071944 cell per…	GO:0003824 catalytic activity; GO:0003979 UDP-glucose 6-dehydrogenase activity; GO:0016491 oxidoreductase activity; GO:0016614 oxidoreductase activity, acting on CH-OH group of donors; GO:0016616 oxidoreductase activity, acting on the CH-OH group of donors, NAD or NADP as acceptor;	PF03721; PF00984; PF03720	PF03721 UDP-glucose/GDP-mannose dehydrogenase family, NAD binding domain; PF00984 UDP-glucose/GDP-mannose dehydrogenase family, central domain; PF03720 UDP-glucose/GDP-mannose dehydrogenase family, UDP binding domain	GT	KOG2666	UDP-glucose/GDP-mannose dehydrogenase
GWHPARYT002456	366	K	UDP-glucose 6-dehydrogenase OS=Helianthus annuus OX=4232 GN=HanXRQr2_Chr07g0308841 PE=4 SV=1	HanXRQr2_Chr07g0308841	1	0.0368767	50.09	2	QVIK(1)INDYQK	-1.196	2	22224	0	21268	0	1.10054		0.924928		2	0.840432		cytoplasm	K00012	UGDH, ugd; UDPglucose 6-dehydrogenase [EC:1.1.1.22]	map00040 Pentose and glucuronate interconversions; map00053 Ascorbate and aldarate metabolism; map00520 Amino sugar and nucleotide sugar metabolism; map01100 Metabolic pathways; map01240 Biosynthesis of cofactors; map01250 Biosynthesis of nucleotide sugars	GO:0005975 carbohydrate metabolic process; GO:0005976 polysaccharide metabolic process; GO:0006022 aminoglycan metabolic process; GO:0006023 aminoglycan biosynthetic process; GO:0006024 glycosaminoglycan biosynthetic process; GO:0006065 UDP-glucuronate biosynthetic process; GO:0006082 organic acid metabolic process; GO:0006139 nucleobase-containing compound metabolic process; GO:0006725 cellular …	GO:0005576 extracellular region; GO:0005618 cell wall; GO:0005622 intracellular anatomical structure; GO:0005634 nucleus; GO:0005737 cytoplasm; GO:0005829 cytosol; GO:0030312 external encapsulating structure; GO:0043226 organelle; GO:0043227 membrane-bounded organelle; GO:0043229 intracellular organelle; GO:0043231 intracellular membrane-bounded organelle; GO:0048046 apoplast; GO:0071944 cell per…	GO:0003824 catalytic activity; GO:0003979 UDP-glucose 6-dehydrogenase activity; GO:0016491 oxidoreductase activity; GO:0016614 oxidoreductase activity, acting on CH-OH group of donors; GO:0016616 oxidoreductase activity, acting on the CH-OH group of donors, NAD or NADP as acceptor;	PF03721; PF00984; PF03720	PF03721 UDP-glucose/GDP-mannose dehydrogenase family, NAD binding domain; PF00984 UDP-glucose/GDP-mannose dehydrogenase family, central domain; PF03720 UDP-glucose/GDP-mannose dehydrogenase family, UDP binding domain	GT	KOG2666	UDP-glucose/GDP-mannose dehydrogenase
GWHPARYT002456	204	K	UDP-glucose 6-dehydrogenase OS=Helianthus annuus OX=4232 GN=HanXRQr2_Chr07g0308841 PE=4 SV=1	HanXRQr2_Chr07g0308841	1	2.65998e-06	122.66	2	TAEAIEK(1)ILTHNSK	-1.355	4	10419	25887	22309	9157.8	0.662206	1.67799	1.24522	0.48983	4	1.08616	1.03413	cytoplasm	K00012	UGDH, ugd; UDPglucose 6-dehydrogenase [EC:1.1.1.22]	map00040 Pentose and glucuronate interconversions; map00053 Ascorbate and aldarate metabolism; map00520 Amino sugar and nucleotide sugar metabolism; map01100 Metabolic pathways; map01240 Biosynthesis of cofactors; map01250 Biosynthesis of nucleotide sugars	GO:0005975 carbohydrate metabolic process; GO:0005976 polysaccharide metabolic process; GO:0006022 aminoglycan metabolic process; GO:0006023 aminoglycan biosynthetic process; GO:0006024 glycosaminoglycan biosynthetic process; GO:0006065 UDP-glucuronate biosynthetic process; GO:0006082 organic acid metabolic process; GO:0006139 nucleobase-containing compound metabolic process; GO:0006725 cellular …	GO:0005576 extracellular region; GO:0005618 cell wall; GO:0005622 intracellular anatomical structure; GO:0005634 nucleus; GO:0005737 cytoplasm; GO:0005829 cytosol; GO:0030312 external encapsulating structure; GO:0043226 organelle; GO:0043227 membrane-bounded organelle; GO:0043229 intracellular organelle; GO:0043231 intracellular membrane-bounded organelle; GO:0048046 apoplast; GO:0071944 cell per…	GO:0003824 catalytic activity; GO:0003979 UDP-glucose 6-dehydrogenase activity; GO:0016491 oxidoreductase activity; GO:0016614 oxidoreductase activity, acting on CH-OH group of donors; GO:0016616 oxidoreductase activity, acting on the CH-OH group of donors, NAD or NADP as acceptor;	PF03721; PF00984; PF03720	PF03721 UDP-glucose/GDP-mannose dehydrogenase family, NAD binding domain; PF00984 UDP-glucose/GDP-mannose dehydrogenase family, central domain; PF03720 UDP-glucose/GDP-mannose dehydrogenase family, UDP binding domain	GT	KOG2666	UDP-glucose/GDP-mannose dehydrogenase
GWHPARYT002456	390	K	UDP-glucose 6-dehydrogenase OS=Helianthus annuus OX=4232 GN=HanXRQr2_Chr07g0308841 PE=4 SV=1	HanXRQr2_Chr07g0308841	1	0.00705717	70.552	2	VVASMFNTVSSK(1)K	-0.54497	2	63072	58345	0	0	1.11879	1.0555			2			cytoplasm	K00012	UGDH, ugd; UDPglucose 6-dehydrogenase [EC:1.1.1.22]	map00040 Pentose and glucuronate interconversions; map00053 Ascorbate and aldarate metabolism; map00520 Amino sugar and nucleotide sugar metabolism; map01100 Metabolic pathways; map01240 Biosynthesis of cofactors; map01250 Biosynthesis of nucleotide sugars	GO:0005975 carbohydrate metabolic process; GO:0005976 polysaccharide metabolic process; GO:0006022 aminoglycan metabolic process; GO:0006023 aminoglycan biosynthetic process; GO:0006024 glycosaminoglycan biosynthetic process; GO:0006065 UDP-glucuronate biosynthetic process; GO:0006082 organic acid metabolic process; GO:0006139 nucleobase-containing compound metabolic process; GO:0006725 cellular …	GO:0005576 extracellular region; GO:0005618 cell wall; GO:0005622 intracellular anatomical structure; GO:0005634 nucleus; GO:0005737 cytoplasm; GO:0005829 cytosol; GO:0030312 external encapsulating structure; GO:0043226 organelle; GO:0043227 membrane-bounded organelle; GO:0043229 intracellular organelle; GO:0043231 intracellular membrane-bounded organelle; GO:0048046 apoplast; GO:0071944 cell per…	GO:0003824 catalytic activity; GO:0003979 UDP-glucose 6-dehydrogenase activity; GO:0016491 oxidoreductase activity; GO:0016614 oxidoreductase activity, acting on CH-OH group of donors; GO:0016616 oxidoreductase activity, acting on the CH-OH group of donors, NAD or NADP as acceptor;	PF03721; PF00984; PF03720	PF03721 UDP-glucose/GDP-mannose dehydrogenase family, NAD binding domain; PF00984 UDP-glucose/GDP-mannose dehydrogenase family, central domain; PF03720 UDP-glucose/GDP-mannose dehydrogenase family, UDP binding domain	GT	KOG2666	UDP-glucose/GDP-mannose dehydrogenase
GWHPARYT002479	381	K	Putative U-box domain-containing protein OS=Helianthus annuus OX=4232 GN=HannXRQ_Chr09g0264141 PE=3 SV=1	HannXRQ_Chr09g0264141	1	0.0230917	44.571	2	LCEPFIDATSSK(1)K	-0.87414	1	0	31570	0	0		0.958699			1			cytoplasm	K10597	UBE4B, UFD2; ubiquitin conjugation factor E4 B [EC:2.3.2.27]	map04120 Ubiquitin mediated proteolysis; map04141 Protein processing in endoplasmic reticulum	GO:0000209 protein polyubiquitination; GO:0006464 cellular protein modification process; GO:0006508 proteolysis; GO:0006511 ubiquitin-dependent protein catabolic process; GO:0006807 nitrogen compound metabolic process; GO:0006950 response to stress; GO:0008152 metabolic process; GO:0009056 catabolic process; GO:0009057 macromolecule catabolic process; GO:0009987 cellular process; GO:0010033 respo…	GO:0005622 intracellular anatomical structure; GO:0005634 nucleus; GO:0005737 cytoplasm; GO:0005829 cytosol; GO:0043226 organelle; GO:0043227 membrane-bounded organelle; GO:0043229 intracellular organelle; GO:0043231 intracellular membrane-bounded organelle;	GO:0003824 catalytic activity; GO:0004842 ubiquitin-protein transferase activity; GO:0016740 transferase activity; GO:0019787 ubiquitin-like protein transferase activity; GO:0034450 ubiquitin-ubiquitin ligase activity; GO:0061630 ubiquitin protein ligase activity; GO:0061659 ubiquitin-like protein ligase activity; GO:0140096 catalytic activity, acting on a protein;	PF04564	PF04564 U-box domain	O	KOG2042	Ubiquitin fusion degradation protein-2
GWHPARYT002479	322	K	Putative U-box domain-containing protein OS=Helianthus annuus OX=4232 GN=HannXRQ_Chr09g0264141 PE=3 SV=1	HannXRQ_Chr09g0264141	1	0.0338182	58.476	2	SLLK(1)NTNTR	-0.68198	3	44643	47444	22900	0	1.07189	1.18669	0.638729		3	0.595893		cytoplasm	K10597	UBE4B, UFD2; ubiquitin conjugation factor E4 B [EC:2.3.2.27]	map04120 Ubiquitin mediated proteolysis; map04141 Protein processing in endoplasmic reticulum	GO:0000209 protein polyubiquitination; GO:0006464 cellular protein modification process; GO:0006508 proteolysis; GO:0006511 ubiquitin-dependent protein catabolic process; GO:0006807 nitrogen compound metabolic process; GO:0006950 response to stress; GO:0008152 metabolic process; GO:0009056 catabolic process; GO:0009057 macromolecule catabolic process; GO:0009987 cellular process; GO:0010033 respo…	GO:0005622 intracellular anatomical structure; GO:0005634 nucleus; GO:0005737 cytoplasm; GO:0005829 cytosol; GO:0043226 organelle; GO:0043227 membrane-bounded organelle; GO:0043229 intracellular organelle; GO:0043231 intracellular membrane-bounded organelle;	GO:0003824 catalytic activity; GO:0004842 ubiquitin-protein transferase activity; GO:0016740 transferase activity; GO:0019787 ubiquitin-like protein transferase activity; GO:0034450 ubiquitin-ubiquitin ligase activity; GO:0061630 ubiquitin protein ligase activity; GO:0061659 ubiquitin-like protein ligase activity; GO:0140096 catalytic activity, acting on a protein;	PF04564	PF04564 U-box domain	O	KOG2042	Ubiquitin fusion degradation protein-2
GWHPARYT002504	241	K	AP2/ERF domain-containing protein OS=Mikania micrantha OX=192012 GN=E3N88_45962 PE=3 SV=1	E3N88_45962	1	0.00394889	65.212	2	VQGLINDADK(1)LCR	4.1775	1	40742	0	0	0	0.844237				1			plasma membrane	K21989	TMEM63, CSC1; calcium permeable stress-gated cation channel					PF14703	PF14703 Cytosolic domain of 10TM putative phosphate transporter	R	KOG1134	Uncharacterized conserved protein
GWHPARYT002512	30	K	Pectinesterase OS=Helianthus annuus OX=4232 GN=PME31 PE=4 SV=1	PME31	1	1.6463e-09	90.89	2	TVQEAIDAVPLCNK(1)CR	-3.525	4	11092	15547	10646	32951	0.681636	0.936882	0.56586	1.77584	4	1.36282	0.552755	cytoplasm	K01051	E3.1.1.11; pectinesterase [EC:3.1.1.11]	map00040 Pentose and glucuronate interconversions; map01100 Metabolic pathways	GO:0005975 carbohydrate metabolic process; GO:0005976 polysaccharide metabolic process; GO:0006950 response to stress; GO:0006952 defense response; GO:0008152 metabolic process; GO:0009605 response to external stimulus; GO:0009607 response to biotic stimulus; GO:0009617 response to bacterium; GO:0009987 cellular process; GO:0010393 galacturonan metabolic process; GO:0042742 defense response to ba…		GO:0003824 catalytic activity; GO:0016787 hydrolase activity; GO:0016788 hydrolase activity, acting on ester bonds; GO:0030599 pectinesterase activity; GO:0052689 carboxylic ester hydrolase activity;
GWHPARYT002530	47	K	Nucleotide-binding, alpha-beta plait (Fragment) OS=Cynara cardunculus var. scolymus OX=59895 GN=Ccrd_005266 PE=4 SV=1	Ccrd_005266	1	0.00123505	91.245	2	IVNTK(1)CNVGANR	-3.0298	3	9125.3	8364	5184.6	0	1.51273	1.1744	0.606014		3	0.400608		chloroplast	K14948	PTBP2, NPTB; polypyrimidine tract-binding protein 2		GO:0000381 regulation of alternative mRNA splicing, via spliceosome; GO:0006417 regulation of translation; GO:0007275 multicellular organism development; GO:0009791 post-embryonic development; GO:0009845 seed germination; GO:0009889 regulation of biosynthetic process; GO:0010468 regulation of gene expression; GO:0010556 regulation of macromolecule biosynthetic process; GO:0010608 posttranscriptio…	GO:0000932 P-body; GO:0005622 intracellular anatomical structure; GO:0005634 nucleus; GO:0005737 cytoplasm; GO:0032991 protein-containing complex; GO:0035770 ribonucleoprotein granule; GO:0036464 cytoplasmic ribonucleoprotein granule; GO:0043226 organelle; GO:0043227 membrane-bounded organelle; GO:0043228 non-membrane-bounded organelle; GO:0043229 intracellular organelle; GO:0043231 intracellular…		PF00076; PF13893; PF11835	PF00076 RNA recognition motif. (a.k.a. RRM, RBD, or RNP domain); PF13893 RNA recognition motif. (a.k.a. RRM, RBD, or RNP domain); PF11835 RRM-like domain	A	KOG1190	Polypyrimidine tract-binding protein
GWHPARYT010822	16	K	Ribosomal protein L34Ae OS=Cynara cardunculus var. scolymus OX=59895 GN=Ccrd_016123 PE=3 SV=1	Ccrd_016123	1	0.0157523	61.194	2	HSYATK(1)SNQHR	-3.7479	1	0	0	9796.7	0			0.690493		1			cytoplasm	K02915	RP-L34e, RPL34; large subunit ribosomal protein L34e	map03010 Ribosome						J	KOG1790	60s ribosomal protein L34
GWHPARYT010822	36	K	Ribosomal protein L34Ae OS=Cynara cardunculus var. scolymus OX=59895 GN=Ccrd_016123 PE=3 SV=1	Ccrd_016123	1	0.0597603	47.561	2	LVYQTTK(1)K	-1.3692	1	0	0	0	21337				0.721256	1			cytoplasm	K02915	RP-L34e, RPL34; large subunit ribosomal protein L34e	map03010 Ribosome						J	KOG1790	60s ribosomal protein L34
GWHPARYT010822	29	K	Ribosomal protein L34Ae OS=Cynara cardunculus var. scolymus OX=59895 GN=Ccrd_016123 PE=3 SV=1	Ccrd_016123	1	0.00132995	98.865	2	TPGGK(1)LVYQTTK	-0.33682	1	0	0	71076	0			0.690493		1			cytoplasm	K02915	RP-L34e, RPL34; large subunit ribosomal protein L34e	map03010 Ribosome						J	KOG1790	60s ribosomal protein L34
GWHPARYT002593	425	K	Auxin efflux carrier component OS=Mikania micrantha OX=192012 GN=E3N88_02650 PE=3 SV=1	E3N88_02650	1	0.000148161	108.91	2	DLLYK(1)DYQSDQK	1.0811	3	133580	0	78450	32714	1.6514		0.963406	0.399118	3	0.583388		plasma membrane	K15040	VDAC2; voltage-dependent anion channel protein 2		GO:0006091 generation of precursor metabolites and energy; GO:0006810 transport; GO:0006811 ion transport; GO:0006820 anion transport; GO:0006950 response to stress; GO:0006952 defense response; GO:0008152 metabolic process; GO:0009060 aerobic respiration; GO:0009266 response to temperature stimulus; GO:0009409 response to cold; GO:0009605 response to external stimulus; GO:0009607 response to bio…	GO:0005618 cell wall; GO:0005622 intracellular anatomical structure; GO:0005634 nucleus; GO:0005730 nucleolus; GO:0005737 cytoplasm; GO:0005739 mitochondrion; GO:0005740 mitochondrial envelope; GO:0005741 mitochondrial outer membrane; GO:0005773 vacuole; GO:0005774 vacuolar membrane; GO:0005886 plasma membrane; GO:0009507 chloroplast; GO:0009526 plastid envelope; GO:0009527 plastid outer membrane…	GO:0005215 transporter activity; GO:0005216 ion channel activity; GO:0005244 voltage-gated ion channel activity; GO:0005253 anion channel activity; GO:0008308 voltage-gated anion channel activity; GO:0008509 anion transmembrane transporter activity; GO:0015075 ion transmembrane transporter activity; GO:0015103 inorganic anion transmembrane transporter activity; GO:0015267 channel activity; GO:001…			P	KOG3126	Porin/voltage-dependent anion-selective channel protein
GWHPARYT002593	417	K	Auxin efflux carrier component OS=Mikania micrantha OX=192012 GN=E3N88_02650 PE=3 SV=1	E3N88_02650	1	0.00707397	69.327	2	GPGLYTNIGK(1)SAR	0.48597	3	181980	185700	103680	0	1.16814	1.17528	0.661105		3	0.565949		plasma membrane	K15040	VDAC2; voltage-dependent anion channel protein 2		GO:0006091 generation of precursor metabolites and energy; GO:0006810 transport; GO:0006811 ion transport; GO:0006820 anion transport; GO:0006950 response to stress; GO:0006952 defense response; GO:0008152 metabolic process; GO:0009060 aerobic respiration; GO:0009266 response to temperature stimulus; GO:0009409 response to cold; GO:0009605 response to external stimulus; GO:0009607 response to bio…	GO:0005618 cell wall; GO:0005622 intracellular anatomical structure; GO:0005634 nucleus; GO:0005730 nucleolus; GO:0005737 cytoplasm; GO:0005739 mitochondrion; GO:0005740 mitochondrial envelope; GO:0005741 mitochondrial outer membrane; GO:0005773 vacuole; GO:0005774 vacuolar membrane; GO:0005886 plasma membrane; GO:0009507 chloroplast; GO:0009526 plastid envelope; GO:0009527 plastid outer membrane…	GO:0005215 transporter activity; GO:0005216 ion channel activity; GO:0005244 voltage-gated ion channel activity; GO:0005253 anion channel activity; GO:0008308 voltage-gated anion channel activity; GO:0008509 anion transmembrane transporter activity; GO:0015075 ion transmembrane transporter activity; GO:0015103 inorganic anion transmembrane transporter activity; GO:0015267 channel activity; GO:001…			P	KOG3126	Porin/voltage-dependent anion-selective channel protein
GWHPARYT010709	63	K	Eukaryotic porin/Tom40 OS=Cynara cardunculus var. scolymus OX=59895 GN=Ccrd_001797 PE=3 SV=1	Ccrd_001797	1	0.0104357	66.664	2	NK(1)NITTDVK	-1.3979	1	0	56853	0	0		1.19151			1			cytoplasm	K15040	VDAC2; voltage-dependent anion channel protein 2		GO:0006810 transport; GO:0006811 ion transport; GO:0006820 anion transport; GO:0015698 inorganic anion transport; GO:0034220 ion transmembrane transport; GO:0051179 localization; GO:0051234 establishment of localization; GO:0055085 transmembrane transport; GO:0098656 anion transmembrane transport;	GO:0005622 intracellular anatomical structure; GO:0005737 cytoplasm; GO:0005739 mitochondrion; GO:0005740 mitochondrial envelope; GO:0005741 mitochondrial outer membrane; GO:0009526 plastid envelope; GO:0009527 plastid outer membrane; GO:0009536 plastid; GO:0016020 membrane; GO:0016021 integral component of membrane; GO:0019867 outer membrane; GO:0031090 organelle membrane; GO:0031224 intrinsic c…	GO:0005215 transporter activity; GO:0005216 ion channel activity; GO:0005244 voltage-gated ion channel activity; GO:0005253 anion channel activity; GO:0008308 voltage-gated anion channel activity; GO:0008509 anion transmembrane transporter activity; GO:0015075 ion transmembrane transporter activity; GO:0015103 inorganic anion transmembrane transporter activity; GO:0015267 channel activity; GO:001…			P	KOG3126	Porin/voltage-dependent anion-selective channel protein
GWHPARYT002602	30	K	Thioredoxin domain-containing protein OS=Lactuca sativa OX=4236 GN=LSAT_2X90501 PE=4 SV=1	LSAT_2X90501	1	0.00686811	55.754	2	VLK(1)FHSSNR	0.99382	1	21813	0	0	0	0.856642				1			nucleus	K03671	trxA; thioredoxin 1		GO:0006950 response to stress; GO:0006979 response to oxidative stress; GO:0008152 metabolic process; GO:0009636 response to toxic substance; GO:0009987 cellular process; GO:0019725 cellular homeostasis; GO:0033554 cellular response to stress; GO:0034599 cellular response to oxidative stress; GO:0042221 response to chemical; GO:0042592 homeostatic process; GO:0045454 cell redox homeostasis; GO:00…	GO:0005622 intracellular anatomical structure; GO:0005737 cytoplasm; GO:0005739 mitochondrion; GO:0005829 cytosol; GO:0005886 plasma membrane; GO:0016020 membrane; GO:0043226 organelle; GO:0043227 membrane-bounded organelle; GO:0043229 intracellular organelle; GO:0043231 intracellular membrane-bounded organelle; GO:0071944 cell periphery;	GO:0003824 catalytic activity; GO:0004791 thioredoxin-disulfide reductase activity; GO:0015035 protein-disulfide reductase activity; GO:0015036 disulfide oxidoreductase activity; GO:0016209 antioxidant activity; GO:0016491 oxidoreductase activity; GO:0016651 oxidoreductase activity, acting on NAD(P)H; GO:0016667 oxidoreductase activity, acting on a sulfur group of donors; GO:0016668 oxidoreductas…	PF00085	PF00085 Thioredoxin	O	KOG0907	Thioredoxin
GWHPARYT019108	90	K	methionine--tRNA ligase OS=Mikania micrantha OX=192012 GN=E3N88_01176 PE=3 SV=1	E3N88_01176	1	8.11566e-10	136.99	2	ALEENCTPK(1)QICDK	-5.5928	3	0	33427	21617	21306		1.24035	0.909483	0.904529	3	0.729252		cytoplasm	K01874	MARS, metG; methionyl-tRNA synthetase [EC:6.1.1.10]	map00450 Selenocompound metabolism; map00970 Aminoacyl-tRNA biosynthesis; map01100 Metabolic pathways	GO:0006082 organic acid metabolic process; GO:0006139 nucleobase-containing compound metabolic process; GO:0006399 tRNA metabolic process; GO:0006412 translation; GO:0006418 tRNA aminoacylation for protein translation; GO:0006518 peptide metabolic process; GO:0006520 cellular amino acid metabolic process; GO:0006725 cellular aromatic compound metabolic process; GO:0006807 nitrogen compound metabo…	GO:0005622 intracellular anatomical structure; GO:0005737 cytoplasm; GO:0005829 cytosol;		PF19303; PF01588	PF19303 Anticodon binding domain of methionyl tRNA ligase; PF01588 Putative tRNA binding domain	J	KOG2241	tRNA-binding protein
GWHPARYT019108	95	K	methionine--tRNA ligase OS=Mikania micrantha OX=192012 GN=E3N88_01176 PE=3 SV=1	E3N88_01176	1	3.00375e-12	153.25	2	QICDK(1)YHAIHR	-4.1726	4	45094	30839	24430	29460	1.28456	0.897313	0.80597	0.98073	4	0.860197	0.382682	cytoplasm	K01874	MARS, metG; methionyl-tRNA synthetase [EC:6.1.1.10]	map00450 Selenocompound metabolism; map00970 Aminoacyl-tRNA biosynthesis; map01100 Metabolic pathways	GO:0006082 organic acid metabolic process; GO:0006139 nucleobase-containing compound metabolic process; GO:0006399 tRNA metabolic process; GO:0006412 translation; GO:0006418 tRNA aminoacylation for protein translation; GO:0006518 peptide metabolic process; GO:0006520 cellular amino acid metabolic process; GO:0006725 cellular aromatic compound metabolic process; GO:0006807 nitrogen compound metabo…	GO:0005622 intracellular anatomical structure; GO:0005737 cytoplasm; GO:0005829 cytosol;		PF19303; PF01588	PF19303 Anticodon binding domain of methionyl tRNA ligase; PF01588 Putative tRNA binding domain	J	KOG2241	tRNA-binding protein
GWHPARYT002676	181	K	UDP-glucuronate decarboxylase OS=Cynara cardunculus var. scolymus OX=59895 GN=Ccrd_016750 PE=3 SV=1	Ccrd_016750	1	0.00200817	85.716	2	SCYDEGK(1)R	-3.6231	3	13859	13732	6425.5	0	0.968515	0.956701	0.774169		3	0.799337		chloroplast	K08678	UXS1, uxs; UDP-glucuronate decarboxylase [EC:4.1.1.35]	map00520 Amino sugar and nucleotide sugar metabolism; map01100 Metabolic pathways; map01250 Biosynthesis of nucleotide sugars	GO:0009987 cellular process; GO:0016043 cellular component organization; GO:0022607 cellular component assembly; GO:0043933 protein-containing complex organization; GO:0044085 cellular component biogenesis; GO:0051259 protein complex oligomerization; GO:0051262 protein tetramerization; GO:0065003 protein-containing complex assembly; GO:0071840 cellular component organization or biogenesis;	GO:0005622 intracellular anatomical structure; GO:0005737 cytoplasm; GO:0005794 Golgi apparatus; GO:0012505 endomembrane system; GO:0043226 organelle; GO:0043227 membrane-bounded organelle; GO:0043229 intracellular organelle; GO:0043231 intracellular membrane-bounded organelle;	GO:0000166 nucleotide binding; GO:0003824 catalytic activity; GO:0005488 binding; GO:0005515 protein binding; GO:0016829 lyase activity; GO:0016830 carbon-carbon lyase activity; GO:0016831 carboxy-lyase activity; GO:0036094 small molecule binding; GO:0042802 identical protein binding; GO:0042803 protein homodimerization activity; GO:0043167 ion binding; GO:0043168 anion binding; GO:0046983 protei…	PF16363	PF16363 GDP-mannose 4,6 dehydratase	GM	KOG1429	dTDP-glucose 4-6-dehydratase/UDP-glucuronic acid decarboxylase
GWHPARYT002681	16	K	UBC core domain-containing protein OS=Lactuca sativa OX=4236 GN=LSAT_9X65361 PE=3 SV=1	LSAT_9X65361	1	0.00409674	125.98	2	QLK(1)DLCK	-0.56225	3	109100	0	55763	55500	1.51953		0.763951	0.751422	3	0.502755		chloroplast	K10575	UBE2G1, UBC7; ubiquitin-conjugating enzyme E2 G1 [EC:2.3.2.23]	map04120 Ubiquitin mediated proteolysis; map04141 Protein processing in endoplasmic reticulum	GO:0000209 protein polyubiquitination; GO:0006464 cellular protein modification process; GO:0006807 nitrogen compound metabolic process; GO:0008152 metabolic process; GO:0009987 cellular process; GO:0016567 protein ubiquitination; GO:0019538 protein metabolic process; GO:0032446 protein modification by small protein conjugation; GO:0036211 protein modification process; GO:0043170 macromolecule me…	GO:0005622 intracellular anatomical structure; GO:0005737 cytoplasm;	GO:0003824 catalytic activity; GO:0004842 ubiquitin-protein transferase activity; GO:0005488 binding; GO:0005515 protein binding; GO:0016740 transferase activity; GO:0019787 ubiquitin-like protein transferase activity; GO:0019899 enzyme binding; GO:0031625 ubiquitin protein ligase binding; GO:0044389 ubiquitin-like protein ligase binding; GO:0061630 ubiquitin protein ligase activity; GO:0061659 u…	PF00179	PF00179 Ubiquitin-conjugating enzyme	O	KOG0425	Ubiquitin-protein ligase
GWHPARYT002682	318	K	Heat shock protein 70 OS=Lactuca sativa OX=4236 GN=LSAT_2X116640 PE=3 SV=1	LSAT_2X116640	1	0.002087	108.2	2	K(1)CMEPVEK	0.48722	3	21334	0	20662	16373	1.19075		0.965475	0.79396	3	0.810812		cytoplasm	K03283	HSPA1s; heat shock 70kDa protein 1/2/6/8	map03040 Spliceosome; map04141 Protein processing in endoplasmic reticulum; map04144 Endocytosis						O	KOG0101	Molecular chaperones HSP70/HSC70, HSP70 superfamily
GWHPARYT002682	334	K	Heat shock protein 70 OS=Lactuca sativa OX=4236 GN=LSAT_2X116640 PE=3 SV=1	LSAT_2X116640	1	0.000276931	42.17	2	MDK(1)SSVHDVVLVGGSTR	-4.1407	1	0	0	0	15394				0.943478	1			cytoplasm	K03283	HSPA1s; heat shock 70kDa protein 1/2/6/8	map03040 Spliceosome; map04141 Protein processing in endoplasmic reticulum; map04144 Endocytosis						O	KOG0101	Molecular chaperones HSP70/HSC70, HSP70 superfamily
GWHPARYT002682	252	K	Heat shock protein 70 OS=Lactuca sativa OX=4236 GN=LSAT_2X116640 PE=3 SV=1	LSAT_2X116640	1	9.50847e-06	105.94	2	MVNHFVQEFK(1)R	-0.62318	7	28822	28640	16955	19945	1.32677	1.32063	0.653417	0.79768	7	0.54825	0.143844	cytoplasm	K03283	HSPA1s; heat shock 70kDa protein 1/2/6/8	map03040 Spliceosome; map04141 Protein processing in endoplasmic reticulum; map04144 Endocytosis						O	KOG0101	Molecular chaperones HSP70/HSC70, HSP70 superfamily
GWHPARYT002698	402	K	Actin OS=Platycodon grandiflorus OX=94286 PE=2 SV=1	--	1	6.68217e-17	198.1	2	DAYVGDEAQSK(1)R	-0.84381	4	625120	610060	411950	339340	1.31244	1.30454	0.798353	0.644493	4	0.551168	0.146581	cytoplasm	K10355	ACTF; actin, other eukaryote							Z	KOG0676	Actin and related proteins
GWHPARYT002698	532	K	Actin OS=Platycodon grandiflorus OX=94286 PE=2 SV=1	--	1	2.61368e-10	132.01	2	DLTDSLMK(1)ILTER	-1.667	4	23968	29667	24380	27270	0.949432	1.19694	0.891456	0.977201	4	0.877676	0.098709	cytoplasm	K10355	ACTF; actin, other eukaryote							Z	KOG0676	Actin and related proteins
GWHPARYT002698	667	K	Actin OS=Platycodon grandiflorus OX=94286 PE=2 SV=1	--	1	0.016361	67.887	2	EITALAPSSMK(1)IK	-0.99016	2	40785	0	0	0	1.04265				2			cytoplasm	K10355	ACTF; actin, other eukaryote							Z	KOG0676	Actin and related proteins
GWHPARYT002698	669	K	Actin OS=Platycodon grandiflorus OX=94286 PE=2 SV=1	--	1	0.00192205	87.942	2	IK(1)VVAPPER	-1.0561	4	1067500	1042700	804040	865720	1.17782	1.17176	0.818886	0.864083	4	0.71634	0.0416275	cytoplasm	K10355	ACTF; actin, other eukaryote							Z	KOG0676	Actin and related proteins
GWHPARYT002698	58	K	Actin OS=Platycodon grandiflorus OX=94286 PE=2 SV=1	--	1	0.0506959	56.202	2	EK(1)PTVLHFK	-0.63086	1	0	74790	0	0		1.06195			1			cytoplasm	K10355	ACTF; actin, other eukaryote							Z	KOG0676	Actin and related proteins
GWHPARYT002698	65	K	Actin OS=Platycodon grandiflorus OX=94286 PE=2 SV=1	--	1	0.00152787	140.57	2	EKPTVLHFK(1)K	-0.57088	2	89916	0	0	37878	1.46722			0.559129	2			cytoplasm	K10355	ACTF; actin, other eukaryote							Z	KOG0676	Actin and related proteins
GWHPARYT002698	409	K	Actin OS=Platycodon grandiflorus OX=94286 PE=2 SV=1	--	1	4.72512e-11	72.438	3	GILTLK(1)YPIEHGIVSNWDDMEK	-1.8308	2	127820	0	36730	0	1.61983		0.429661		2	0.26525		cytoplasm	K10355	ACTF; actin, other eukaryote							Z	KOG0676	Actin and related proteins
GWHPARYT002698	391	K	Actin OS=Platycodon grandiflorus OX=94286 PE=2 SV=1	--	1	2.13447e-20	182.12	3	HTGVMVGMGQK(1)DAYVGDEAQSK	-0.35097	5	389430	0	0	328050	1.13185			0.862513	5			cytoplasm	K10355	ACTF; actin, other eukaryote							Z	KOG0676	Actin and related proteins
GWHPARYT002698	656	K	Actin OS=Platycodon grandiflorus OX=94286 PE=2 SV=1	--	1	0.000269289	117.8	2	MSK(1)EITALAPSSMK	-2.5877	6	243950	236320	201140	226730	1.12033	1.10538	0.852665	0.941936	6	0.806609	0.0798209	cytoplasm	K10355	ACTF; actin, other eukaryote							Z	KOG0676	Actin and related proteins
GWHPARYT002698	454	K	Actin OS=Platycodon grandiflorus OX=94286 PE=2 SV=1	--	1	5.88455e-08	133.29	3	VAPEEHPVLLTEAPLNPK(1)ANR	-2.738	3	308220	310640	275510	0	1.07796	1.10654	0.889435		3	0.825108		cytoplasm	K10355	ACTF; actin, other eukaryote							Z	KOG0676	Actin and related proteins
GWHPARYT002706	70	K	Triosephosphate isomerase OS=Mikania micrantha OX=192012 GN=E3N88_37981 PE=3 SV=1	E3N88_37981	1	2.35742e-14	118.42	3	DSLRPEFHVAAQNCWVK(1)K	-1.3942	5	1776500	1575500	1059700	1344900	1.32281	1.12225	0.717199	0.877763	5	0.662164	0.256258	cytoplasm	K01803	TPI, tpiA; triosephosphate isomerase (TIM) [EC:5.3.1.1]	map00010 Glycolysis / Gluconeogenesis; map00051 Fructose and mannose metabolism; map00562 Inositol phosphate metabolism; map00710 Carbon fixation in photosynthetic organisms; map01100 Metabolic pathways; map01110 Biosynthesis of secondary metabolites; map01200 Carbon metabolism; map01230 Biosynthesis of amino acids				PF00121	PF00121 Triosephosphate isomerase	G	KOG1643	Triosephosphate isomerase
GWHPARYT002706	71	K	Triosephosphate isomerase OS=Mikania micrantha OX=192012 GN=E3N88_37981 PE=3 SV=1	E3N88_37981	1	0.000125242	93.772	2	K(1)GGAFTGEVSAEMLK	-0.81795	3	138120	123020	171770	0	1.0257	0.873926	1.1594		3	1.13036		cytoplasm	K01803	TPI, tpiA; triosephosphate isomerase (TIM) [EC:5.3.1.1]	map00010 Glycolysis / Gluconeogenesis; map00051 Fructose and mannose metabolism; map00562 Inositol phosphate metabolism; map00710 Carbon fixation in photosynthetic organisms; map01100 Metabolic pathways; map01110 Biosynthesis of secondary metabolites; map01200 Carbon metabolism; map01230 Biosynthesis of amino acids				PF00121	PF00121 Triosephosphate isomerase	G	KOG1643	Triosephosphate isomerase
GWHPARYT002706	238	K	Triosephosphate isomerase OS=Mikania micrantha OX=192012 GN=E3N88_37981 PE=3 SV=1	E3N88_37981	1	0.0222179	46.675	3	ELGSQPDVDGFLVGGASLK(1)PEFIDIIK	-0.8746	1	0	11658	0	0		1.02512			1			cytoplasm	K01803	TPI, tpiA; triosephosphate isomerase (TIM) [EC:5.3.1.1]	map00010 Glycolysis / Gluconeogenesis; map00051 Fructose and mannose metabolism; map00562 Inositol phosphate metabolism; map00710 Carbon fixation in photosynthetic organisms; map01100 Metabolic pathways; map01110 Biosynthesis of secondary metabolites; map01200 Carbon metabolism; map01230 Biosynthesis of amino acids				PF00121	PF00121 Triosephosphate isomerase	G	KOG1643	Triosephosphate isomerase
GWHPARYT002706	4	K	Triosephosphate isomerase OS=Mikania micrantha OX=192012 GN=E3N88_37981 PE=3 SV=1	E3N88_37981	1	0.000827383	102.55	2	K(1)FFVGGNWK	-2.6523	6	415780	415210	442580	295480	1.13586	1.08509	1.09895	0.70753	6	0.809776	0.275463	cytoplasm	K01803	TPI, tpiA; triosephosphate isomerase (TIM) [EC:5.3.1.1]	map00010 Glycolysis / Gluconeogenesis; map00051 Fructose and mannose metabolism; map00562 Inositol phosphate metabolism; map00710 Carbon fixation in photosynthetic organisms; map01100 Metabolic pathways; map01110 Biosynthesis of secondary metabolites; map01200 Carbon metabolism; map01230 Biosynthesis of amino acids				PF00121	PF00121 Triosephosphate isomerase	G	KOG1643	Triosephosphate isomerase
GWHPARYT002706	133	K	Triosephosphate isomerase OS=Mikania micrantha OX=192012 GN=E3N88_37981 PE=3 SV=1	E3N88_37981	1	0.000105449	128.46	2	VIACVGETLK(1)ER	-2.5261	2	0	64017	0	303340		0.357283		1.55119	2	4.34163		cytoplasm	K01803	TPI, tpiA; triosephosphate isomerase (TIM) [EC:5.3.1.1]	map00010 Glycolysis / Gluconeogenesis; map00051 Fructose and mannose metabolism; map00562 Inositol phosphate metabolism; map00710 Carbon fixation in photosynthetic organisms; map01100 Metabolic pathways; map01110 Biosynthesis of secondary metabolites; map01200 Carbon metabolism; map01230 Biosynthesis of amino acids				PF00121	PF00121 Triosephosphate isomerase	G	KOG1643	Triosephosphate isomerase
GWHPARYT002766	413	K	Folylpolyglutamate synthase OS=Artemisia annua OX=35608 GN=CTI12_AA373460 PE=3 SV=1	CTI12_AA373460	1	0.00125714	86.135	2	LMK(1)TCASHGVHFK	-5.9034	3	0	11273	12592	13782		1.0393	0.898097	0.959236	3	0.922968		cytoplasm	K01930	FPGS; folylpolyglutamate synthase [EC:6.3.2.17]	map00790 Folate biosynthesis; map01100 Metabolic pathways; map01240 Biosynthesis of cofactors	GO:0006082 organic acid metabolic process; GO:0006575 cellular modified amino acid metabolic process; GO:0006725 cellular aromatic compound metabolic process; GO:0006760 folic acid-containing compound metabolic process; GO:0006807 nitrogen compound metabolic process; GO:0007275 multicellular organism development; GO:0008152 metabolic process; GO:0009058 biosynthetic process; GO:0009396 folic acid…	GO:0005622 intracellular anatomical structure; GO:0005737 cytoplasm; GO:0005829 cytosol;	GO:0003824 catalytic activity; GO:0004326 tetrahydrofolylpolyglutamate synthase activity; GO:0016874 ligase activity; GO:0016879 ligase activity, forming carbon-nitrogen bonds; GO:0016881 acid-amino acid ligase activity;	PF08245	PF08245 Mur ligase middle domain	H	KOG2525	Folylpolyglutamate synthase
GWHPARYT002776	99	K	Bifunctional inhibitor/plant lipid transfer protein/seed storage helical domain-containing protein OS=Mikania micrantha OX=192012 GN=E3N88_03326 PE=4 SV=1	E3N88_03326	1	7.98623e-10	169.81	2	LETAITIPK(1)R	-2.056	4	84237	61427	32678	39281	1.24761	0.893572	0.786028	0.987272	4	0.867444	0.387065	extracellular
GWHPARYT013296	52	K	Ribosomal protein L35A OS=Helianthus annuus OX=4232 GN=HanXRQr2_Chr09g0381901 PE=4 SV=1	HanXRQr2_Chr09g0381901	1	1.14599e-09	171.09	2	EEVSWYQGK(1)R	-2.0731	3	0	57476	63985	71753		1.02351	0.872481	0.987496	3	0.964811		cytoplasm	K02917	RP-L35Ae, RPL35A; large subunit ribosomal protein L35Ae	map03010 Ribosome	GO:0002181 cytoplasmic translation; GO:0006412 translation; GO:0006518 peptide metabolic process; GO:0006807 nitrogen compound metabolic process; GO:0008152 metabolic process; GO:0009058 biosynthetic process; GO:0009059 macromolecule biosynthetic process; GO:0009987 cellular process; GO:0010467 gene expression; GO:0019538 protein metabolic process; GO:0022613 ribonucleoprotein complex biogenesis;…	GO:0005622 intracellular anatomical structure; GO:0005737 cytoplasm; GO:0005829 cytosol; GO:0005840 ribosome; GO:0015934 large ribosomal subunit; GO:0016020 membrane; GO:0022625 cytosolic large ribosomal subunit; GO:0022626 cytosolic ribosome; GO:0032991 protein-containing complex; GO:0043226 organelle; GO:0043228 non-membrane-bounded organelle; GO:0043229 intracellular organelle; GO:0043232 intr…	GO:0003735 structural constituent of ribosome; GO:0005198 structural molecule activity;	PF01247	PF01247 Ribosomal protein L35Ae	J	KOG0887	60S ribosomal protein L35A/L37
GWHPARYT002805	165	K	Putative GATA type zinc finger transcription factor family protein OS=Helianthus annuus OX=4232 GN=HannXRQ_Chr07g0202281 PE=4 SV=1	HannXRQ_Chr07g0202281	1	0.0446287	42.446	2	HHFSQLFK(1)EK	3.3437	1	24945	0	0	0	1.00167				1			nucleus	K09377	CSRP; cysteine and glycine-rich protein		GO:0006996 organelle organization; GO:0007010 cytoskeleton organization; GO:0007015 actin filament organization; GO:0009987 cellular process; GO:0016043 cellular component organization; GO:0022607 cellular component assembly; GO:0030029 actin filament-based process; GO:0030036 actin cytoskeleton organization; GO:0044085 cellular component biogenesis; GO:0051017 actin filament bundle assembly; GO:…		GO:0003779 actin binding; GO:0005488 binding; GO:0005515 protein binding; GO:0008092 cytoskeletal protein binding; GO:0044877 protein-containing complex binding; GO:0051015 actin filament binding;	PF00412	PF00412 LIM domain	TZ	KOG1700	Regulatory protein MLP and related LIM proteins
GWHPARYT002805	36	K	Putative GATA type zinc finger transcription factor family protein OS=Helianthus annuus OX=4232 GN=HannXRQ_Chr07g0202281 PE=4 SV=1	HannXRQ_Chr07g0202281	1	0.00970585	76.255	2	SCFK(1)CSHCK	-1.1009	2	13445	0	7507.8	0	1.28551		0.746844		2	0.580972		nucleus	K09377	CSRP; cysteine and glycine-rich protein		GO:0006996 organelle organization; GO:0007010 cytoskeleton organization; GO:0007015 actin filament organization; GO:0009987 cellular process; GO:0016043 cellular component organization; GO:0022607 cellular component assembly; GO:0030029 actin filament-based process; GO:0030036 actin cytoskeleton organization; GO:0044085 cellular component biogenesis; GO:0051017 actin filament bundle assembly; GO:…		GO:0003779 actin binding; GO:0005488 binding; GO:0005515 protein binding; GO:0008092 cytoskeletal protein binding; GO:0044877 protein-containing complex binding; GO:0051015 actin filament binding;	PF00412	PF00412 LIM domain	TZ	KOG1700	Regulatory protein MLP and related LIM proteins
GWHPARYT002805	130	K	Putative GATA type zinc finger transcription factor family protein OS=Helianthus annuus OX=4232 GN=HannXRQ_Chr07g0202281 PE=4 SV=1	HannXRQ_Chr07g0202281	1	0.000180145	92.593	2	VTVENQAYHK(1)SCFK	-4.9051	4	13737	20943	14491	8961.7	0.946799	1.37077	1.03912	0.622333	4	0.775757	0.586564	nucleus	K09377	CSRP; cysteine and glycine-rich protein		GO:0006996 organelle organization; GO:0007010 cytoskeleton organization; GO:0007015 actin filament organization; GO:0009987 cellular process; GO:0016043 cellular component organization; GO:0022607 cellular component assembly; GO:0030029 actin filament-based process; GO:0030036 actin cytoskeleton organization; GO:0044085 cellular component biogenesis; GO:0051017 actin filament bundle assembly; GO:…		GO:0003779 actin binding; GO:0005488 binding; GO:0005515 protein binding; GO:0008092 cytoskeletal protein binding; GO:0044877 protein-containing complex binding; GO:0051015 actin filament binding;	PF00412	PF00412 LIM domain	TZ	KOG1700	Regulatory protein MLP and related LIM proteins
GWHPARYT002829	161	K	Major intrinsic protein OS=Helianthus annuus OX=4232 GN=HannXRQ_Chr14g0460021 PE=3 SV=1	HannXRQ_Chr14g0460021	1	0.000136792	117.45	2	GFEGGSTYK(1)R	-0.24472	4	266520	248130	208060	213270	1.07932	0.983143	0.968739	0.961163	4	0.937597	0.0604053	plasma membrane	K09872	PIP; aquaporin PIP							G	KOG0223	Aquaporin (major intrinsic protein family)
GWHPARYT002857	134	K	Putative SGNH hydrolase-type esterase superfamily protein OS=Helianthus annuus OX=4232 GN=HannXRQ_Chr12g0370491 PE=3 SV=1	HannXRQ_Chr12g0370491	1	0.0104357	51.531	2	EK(1)TSSVFSK	-0.93871	2	0	19006	15220	0		0.85646	1.15541		2			chloroplast	K23978	IAH1; isoamyl acetate esterase [EC:3.1.1.112]			GO:0005576 extracellular region; GO:0048046 apoplast;		PF13472	PF13472 GDSL-like Lipase/Acylhydrolase family	I	KOG3035	Isoamyl acetate-hydrolyzing esterase
GWHPARYT002857	141	K	Putative SGNH hydrolase-type esterase superfamily protein OS=Helianthus annuus OX=4232 GN=HannXRQ_Chr12g0370491 PE=3 SV=1	HannXRQ_Chr12g0370491	1	6.95291e-05	153.25	2	TSSVFSK(1)LVR	-4.2792	2	1334500	1261100	0	0	0.889346	0.749349			2			chloroplast	K23978	IAH1; isoamyl acetate esterase [EC:3.1.1.112]			GO:0005576 extracellular region; GO:0048046 apoplast;		PF13472	PF13472 GDSL-like Lipase/Acylhydrolase family	I	KOG3035	Isoamyl acetate-hydrolyzing esterase
GWHPARYT002885	1345	K	Clathrin heavy chain OS=Lactuca sativa OX=4236 GN=LSAT_8X12740 PE=3 SV=1	LSAT_8X12740	1	0.0393054	65.879	2	HEK(1)LMEHIK	0.65406	2	0	0	7446.1	7804.1			0.896101	0.926056	2			cytoplasm	K04646	CLTC; clathrin heavy chain	map04144 Endocytosis	GO:0006810 transport; GO:0006897 endocytosis; GO:0006898 receptor-mediated endocytosis; GO:0009987 cellular process; GO:0010118 stomatal movement; GO:0016192 vesicle-mediated transport; GO:0051179 localization; GO:0051234 establishment of localization; GO:0072583 clathrin-dependent endocytosis; GO:0098657 import into cell;	GO:0005622 intracellular anatomical structure; GO:0005737 cytoplasm; GO:0005773 vacuole; GO:0005774 vacuolar membrane; GO:0005794 Golgi apparatus; GO:0005829 cytosol; GO:0005886 plasma membrane; GO:0005911 cell-cell junction; GO:0009506 plasmodesma; GO:0009507 chloroplast; GO:0009536 plastid; GO:0012505 endomembrane system; GO:0016020 membrane; GO:0030054 cell junction; GO:0031090 organelle membr…	GO:0005488 binding; GO:0005515 protein binding; GO:0042802 identical protein binding;			U	KOG0985	Vesicle coat protein clathrin, heavy chain
GWHPARYT013169	233	K	40S ribosomal protein S4 OS=Cynara cardunculus var. scolymus OX=59895 GN=Ccrd_010195 PE=3 SV=1	Ccrd_010195	1	0.024502	58.476	2	GTK(1)PWVSLPK	-2.868	1	529370	0	0	0	1.06034				1			chloroplast	K02987	RP-S4e, RPS4; small subunit ribosomal protein S4e	map03010 Ribosome		GO:0005622 intracellular anatomical structure; GO:0005737 cytoplasm;		PF08071; PF01479	PF08071 RS4NT (NUC023) domain; PF01479 S4 domain	J	KOG0378	40S ribosomal protein S4
GWHPARYT013169	240	K	40S ribosomal protein S4 OS=Cynara cardunculus var. scolymus OX=59895 GN=Ccrd_010195 PE=3 SV=1	Ccrd_010195	0.999991	0.0754711	54.556	2	GTKPWVSLPK(1)GK	-0.28627	1	0	0	106360	0			0.943364		1			chloroplast	K02987	RP-S4e, RPS4; small subunit ribosomal protein S4e	map03010 Ribosome		GO:0005622 intracellular anatomical structure; GO:0005737 cytoplasm;		PF08071; PF01479	PF08071 RS4NT (NUC023) domain; PF01479 S4 domain	J	KOG0378	40S ribosomal protein S4
GWHPARYT013169	75	K	40S ribosomal protein S4 OS=Cynara cardunculus var. scolymus OX=59895 GN=Ccrd_010195 PE=3 SV=1	Ccrd_010195	1	0.00606753	78.932	2	HILVDGK(1)VR	-0.17808	2	49169	45039	0	0	1.10682	1.03757			2			chloroplast	K02987	RP-S4e, RPS4; small subunit ribosomal protein S4e	map03010 Ribosome		GO:0005622 intracellular anatomical structure; GO:0005737 cytoplasm;		PF08071; PF01479	PF08071 RS4NT (NUC023) domain; PF01479 S4 domain	J	KOG0378	40S ribosomal protein S4
GWHPARYT013169	202	K	40S ribosomal protein S4 OS=Cynara cardunculus var. scolymus OX=59895 GN=Ccrd_010195 PE=3 SV=1	Ccrd_010195	1	4.90748e-07	49.717	3	HK(1)GSFETVHIQDSTGHEFATR	0.454	1	0	50119	0	0		1.08515			1			chloroplast	K02987	RP-S4e, RPS4; small subunit ribosomal protein S4e	map03010 Ribosome		GO:0005622 intracellular anatomical structure; GO:0005737 cytoplasm;		PF08071; PF01479	PF08071 RS4NT (NUC023) domain; PF01479 S4 domain	J	KOG0378	40S ribosomal protein S4
GWHPARYT013169	168	K	40S ribosomal protein S4 OS=Cynara cardunculus var. scolymus OX=59895 GN=Ccrd_010195 PE=3 SV=1	Ccrd_010195	1	0.00238628	94.63	2	LDLETNK(1)ITEFIK	-5.9935	2	0	41586	45764	0		1.03324	0.988485		2			chloroplast	K02987	RP-S4e, RPS4; small subunit ribosomal protein S4e	map03010 Ribosome		GO:0005622 intracellular anatomical structure; GO:0005737 cytoplasm;		PF08071; PF01479	PF08071 RS4NT (NUC023) domain; PF01479 S4 domain	J	KOG0378	40S ribosomal protein S4
GWHPARYT013169	120	K	40S ribosomal protein S4 OS=Cynara cardunculus var. scolymus OX=59895 GN=Ccrd_010195 PE=3 SV=1	Ccrd_010195	1	0.000800028	111.98	3	LHSIRDEEAK(1)FK	-0.61713	5	153720	151190	168150	164930	1.02193	1.02862	0.99454	0.961619	5	0.954029	0.0284166	chloroplast	K02987	RP-S4e, RPS4; small subunit ribosomal protein S4e	map03010 Ribosome		GO:0005622 intracellular anatomical structure; GO:0005737 cytoplasm;		PF08071; PF01479	PF08071 RS4NT (NUC023) domain; PF01479 S4 domain	J	KOG0378	40S ribosomal protein S4
GWHPARYT013169	53	K	40S ribosomal protein S4 OS=Cynara cardunculus var. scolymus OX=59895 GN=Ccrd_010195 PE=3 SV=1	Ccrd_010195	1	0.0373588	53.517	2	LK(1)YALTYR	-2.1254	1	0	0	0	86911				0.929945	1			chloroplast	K02987	RP-S4e, RPS4; small subunit ribosomal protein S4e	map03010 Ribosome		GO:0005622 intracellular anatomical structure; GO:0005737 cytoplasm;		PF08071; PF01479	PF08071 RS4NT (NUC023) domain; PF01479 S4 domain	J	KOG0378	40S ribosomal protein S4
GWHPARYT013169	106	K	40S ribosomal protein S4 OS=Cynara cardunculus var. scolymus OX=59895 GN=Ccrd_010195 PE=3 SV=1	Ccrd_010195	1	0.0141034	90.263	2	LLYDTK(1)GR	-1.1531	2	68422	62273	0	0	1.11022	1.03409			2			chloroplast	K02987	RP-S4e, RPS4; small subunit ribosomal protein S4e	map03010 Ribosome		GO:0005622 intracellular anatomical structure; GO:0005737 cytoplasm;		PF08071; PF01479	PF08071 RS4NT (NUC023) domain; PF01479 S4 domain	J	KOG0378	40S ribosomal protein S4
GWHPARYT013169	16	K	40S ribosomal protein S4 OS=Cynara cardunculus var. scolymus OX=59895 GN=Ccrd_010195 PE=3 SV=1	Ccrd_010195	1	0.00547769	98.167	2	LNAPK(1)HWMLDK	4.8591	3	0	93020	85153	92308		1.11956	0.890971	0.952097	3	0.850418		chloroplast	K02987	RP-S4e, RPS4; small subunit ribosomal protein S4e	map03010 Ribosome		GO:0005622 intracellular anatomical structure; GO:0005737 cytoplasm;		PF08071; PF01479	PF08071 RS4NT (NUC023) domain; PF01479 S4 domain	J	KOG0378	40S ribosomal protein S4
GWHPARYT013169	37	K	40S ribosomal protein S4 OS=Cynara cardunculus var. scolymus OX=59895 GN=Ccrd_010195 PE=3 SV=1	Ccrd_010195	1	0.00127396	103.87	2	PSSGPHK(1)SR	-4.6951	2	0	0	5622.5	17159			0.465647	1.40087	2			chloroplast	K02987	RP-S4e, RPS4; small subunit ribosomal protein S4e	map03010 Ribosome		GO:0005622 intracellular anatomical structure; GO:0005737 cytoplasm;		PF08071; PF01479	PF08071 RS4NT (NUC023) domain; PF01479 S4 domain	J	KOG0378	40S ribosomal protein S4
GWHPARYT002917	323	K	ATP-dependent RNA helicase OS=Mikania micrantha OX=192012 GN=E3N88_23604 PE=3 SV=1	E3N88_23604	1	0.00733105	55.578	2	GFSLISLHGK(1)MK	-0.21014	1	41265	0	0	0					1			chloroplast	K14809	DDX55, SPB4; ATP-dependent RNA helicase DDX55/SPB4 [EC:3.6.4.13]		GO:0006139 nucleobase-containing compound metabolic process; GO:0006725 cellular aromatic compound metabolic process; GO:0006807 nitrogen compound metabolic process; GO:0008152 metabolic process; GO:0009987 cellular process; GO:0010501 RNA secondary structure unwinding; GO:0016070 RNA metabolic process; GO:0034641 cellular nitrogen compound metabolic process; GO:0043170 macromolecule metabolic pr…	GO:0005622 intracellular anatomical structure; GO:0005634 nucleus; GO:0005730 nucleolus; GO:0005737 cytoplasm; GO:0031974 membrane-enclosed lumen; GO:0031981 nuclear lumen; GO:0043226 organelle; GO:0043227 membrane-bounded organelle; GO:0043228 non-membrane-bounded organelle; GO:0043229 intracellular organelle; GO:0043231 intracellular membrane-bounded organelle; GO:0043232 intracellular non-memb…	GO:0003676 nucleic acid binding; GO:0003723 RNA binding; GO:0003724 RNA helicase activity; GO:0003727 single-stranded RNA binding; GO:0003824 catalytic activity; GO:0004386 helicase activity; GO:0005488 binding; GO:0008186 ATP-dependent activity, acting on RNA; GO:0008187 poly-pyrimidine tract binding; GO:0008266 poly(U) RNA binding; GO:0016462 pyrophosphatase activity; GO:0016787 hydrolase activ…	PF00270; PF00271; PF13959	PF00270 DEAD/DEAH box helicase; PF00271 Helicase conserved C-terminal domain; PF13959 Domain of unknown function (DUF4217)	A	KOG0345	ATP-dependent RNA helicase
GWHPARYT002926	449	K	Phox homologous domain-containing protein OS=Cynara cardunculus var. scolymus OX=59895 GN=Ccrd_011627 PE=4 SV=1	Ccrd_011627	1	4.08272e-06	137.89	2	LEAASSK(1)IFGGDR	-2.4063	2	175780	182460	0	0	0.967318	0.987758			2			cytoplasm				GO:0006807 nitrogen compound metabolic process; GO:0006810 transport; GO:0006897 endocytosis; GO:0006996 organelle organization; GO:0007275 multicellular organism development; GO:0008152 metabolic process; GO:0009791 post-embryonic development; GO:0009987 cellular process; GO:0010467 gene expression; GO:0016043 cellular component organization; GO:0016050 vesicle organization; GO:0016192 vesicle-m…	GO:0000139 Golgi membrane; GO:0005622 intracellular anatomical structure; GO:0005737 cytoplasm; GO:0005768 endosome; GO:0005770 late endosome; GO:0005771 multivesicular body; GO:0005794 Golgi apparatus; GO:0005802 trans-Golgi network; GO:0005829 cytosol; GO:0010008 endosome membrane; GO:0012505 endomembrane system; GO:0016020 membrane; GO:0019898 extrinsic component of membrane; GO:0030904 retrom…	GO:0005488 binding; GO:0005515 protein binding; GO:0005543 phospholipid binding; GO:0008289 lipid binding; GO:0035091 phosphatidylinositol binding; GO:0043167 ion binding; GO:0043168 anion binding; GO:0043621 protein self-association;	PF00787; PF09325	PF00787 PX domain; PF09325 Vps5 C terminal like	U	KOG2273	Membrane coat complex Retromer, subunit VPS5/SNX1, Sorting nexins, and related PX domain-containing proteins
GWHPARYT002930	238	K	Biotin/lipoyl attachment OS=Helianthus annuus OX=4232 GN=HanXRQr2_Chr09g0382911 PE=4 SV=1	HanXRQr2_Chr09g0382911	1	0.0488682	44.853	2	ELPVK(1)SDAAGEVIK	-2.8104	2	0	156000	0	40074		1.30283		0.505902	2	0.38831		chloroplast							PF00364	PF00364 Biotin-requiring enzyme
GWHPARYT002930	207	K	Biotin/lipoyl attachment OS=Helianthus annuus OX=4232 GN=HanXRQr2_Chr09g0382911 PE=4 SV=1	HanXRQr2_Chr09g0382911	1	0.0630834	45.939	2	GK(1)TLPPLLK	-2.1942	1	0	0	0	61503				1.23764	1			chloroplast							PF00364	PF00364 Biotin-requiring enzyme
GWHPARYT002930	76	K	Biotin/lipoyl attachment OS=Helianthus annuus OX=4232 GN=HanXRQr2_Chr09g0382911 PE=4 SV=1	HanXRQr2_Chr09g0382911	1	3.28885e-06	105.08	2	TSDTAVISK(1)SNEK	-2.939	2	12257	16265	0	0	0.722179	0.933806			2			chloroplast							PF00364	PF00364 Biotin-requiring enzyme
GWHPARYT002964	90	K	Uroporphyrinogen decarboxylase OS=Mikania micrantha OX=192012 GN=E3N88_03424 PE=3 SV=1	E3N88_03424	1	0.000172491	78.888	2	SYQTLCEK(1)HPSFR	-2.6691	4	15164	5138.2	6702.9	5506.4	1.44823	0.492316	1.1546	0.949606	4	1.36305	0.587042	chloroplast	K01599	hemE, UROD; uroporphyrinogen decarboxylase [EC:4.1.1.37]	map00860 Porphyrin metabolism; map01100 Metabolic pathways; map01110 Biosynthesis of secondary metabolites; map01240 Biosynthesis of cofactors	GO:0006725 cellular aromatic compound metabolic process; GO:0006778 porphyrin-containing compound metabolic process; GO:0006779 porphyrin-containing compound biosynthetic process; GO:0006783 heme biosynthetic process; GO:0006807 nitrogen compound metabolic process; GO:0008152 metabolic process; GO:0009058 biosynthetic process; GO:0009719 response to endogenous stimulus; GO:0009725 response to hor…	GO:0005622 intracellular anatomical structure; GO:0005737 cytoplasm; GO:0005829 cytosol; GO:0009507 chloroplast; GO:0009526 plastid envelope; GO:0009532 plastid stroma; GO:0009536 plastid; GO:0009570 chloroplast stroma; GO:0009941 chloroplast envelope; GO:0031967 organelle envelope; GO:0031975 envelope; GO:0043226 organelle; GO:0043227 membrane-bounded organelle; GO:0043229 intracellular organell…	GO:0003824 catalytic activity; GO:0004853 uroporphyrinogen decarboxylase activity; GO:0016829 lyase activity; GO:0016830 carbon-carbon lyase activity; GO:0016831 carboxy-lyase activity;	PF01208	PF01208 Uroporphyrinogen decarboxylase (URO-D)	H	KOG2872	Uroporphyrinogen decarboxylase
GWHPARYT002978	145	K	Alpha-galactosidase OS=Cynara cardunculus var. scolymus OX=59895 GN=Ccrd_014578 PE=3 SV=1	Ccrd_014578	1	0.0434698	44.045	2	AIADYVHGK(1)DLK	-1.0375	2	0	17546	36426	0		1.16637	0.958596		2			chloroplast	K07407	E3.2.1.22B, galA, rafA; alpha-galactosidase [EC:3.2.1.22]	map00052 Galactose metabolism; map00561 Glycerolipid metabolism; map00600 Sphingolipid metabolism; map00603 Glycosphingolipid biosynthesis - globo and isoglobo series; map01100 Metabolic pathways	GO:0005975 carbohydrate metabolic process; GO:0008152 metabolic process; GO:0044238 primary metabolic process; GO:0071704 organic substance metabolic process;	GO:0005618 cell wall; GO:0005622 intracellular anatomical structure; GO:0005737 cytoplasm; GO:0005773 vacuole; GO:0009505 plant-type cell wall; GO:0030312 external encapsulating structure; GO:0043226 organelle; GO:0043227 membrane-bounded organelle; GO:0043229 intracellular organelle; GO:0043231 intracellular membrane-bounded organelle; GO:0071944 cell periphery;	GO:0003824 catalytic activity; GO:0004553 hydrolase activity, hydrolyzing O-glycosyl compounds; GO:0004557 alpha-galactosidase activity; GO:0015925 galactosidase activity; GO:0016787 hydrolase activity; GO:0016798 hydrolase activity, acting on glycosyl bonds;	PF17801	PF17801 Alpha galactosidase C-terminal beta sandwich domain	G	KOG2366	Alpha-D-galactosidase (melibiase)
GWHPARYT002978	196	K	Alpha-galactosidase OS=Cynara cardunculus var. scolymus OX=59895 GN=Ccrd_014578 PE=3 SV=1	Ccrd_014578	1	0.000382971	73.502	2	YDNCFNLGIK(1)PK	0.090399	1	0	0	48841	0			0.710171		1			chloroplast	K07407	E3.2.1.22B, galA, rafA; alpha-galactosidase [EC:3.2.1.22]	map00052 Galactose metabolism; map00561 Glycerolipid metabolism; map00600 Sphingolipid metabolism; map00603 Glycosphingolipid biosynthesis - globo and isoglobo series; map01100 Metabolic pathways	GO:0005975 carbohydrate metabolic process; GO:0008152 metabolic process; GO:0044238 primary metabolic process; GO:0071704 organic substance metabolic process;	GO:0005618 cell wall; GO:0005622 intracellular anatomical structure; GO:0005737 cytoplasm; GO:0005773 vacuole; GO:0009505 plant-type cell wall; GO:0030312 external encapsulating structure; GO:0043226 organelle; GO:0043227 membrane-bounded organelle; GO:0043229 intracellular organelle; GO:0043231 intracellular membrane-bounded organelle; GO:0071944 cell periphery;	GO:0003824 catalytic activity; GO:0004553 hydrolase activity, hydrolyzing O-glycosyl compounds; GO:0004557 alpha-galactosidase activity; GO:0015925 galactosidase activity; GO:0016787 hydrolase activity; GO:0016798 hydrolase activity, acting on glycosyl bonds;	PF17801	PF17801 Alpha galactosidase C-terminal beta sandwich domain	G	KOG2366	Alpha-D-galactosidase (melibiase)
GWHPARYT002980	212	K	Superoxide dismutase OS=Helianthus annuus OX=4232 GN=HannXRQ_Chr08g0221521 PE=2 SV=2	HannXRQ_Chr08g0221521	1	0.0705967	59.645	2	NIWK(1)VINWK	-1.1387	1	17398	0	0	0	0.865088				1			mitochondria	K04564	SOD2; superoxide dismutase, Fe-Mn family [EC:1.15.1.1]	map04146 Peroxisome				PF00081; PF02777	PF00081 Iron/manganese superoxide dismutases, alpha-hairpin domain; PF02777 Iron/manganese superoxide dismutases, C-terminal domain	P	KOG0876	Manganese superoxide dismutase
GWHPARYT002980	208	K	Superoxide dismutase OS=Helianthus annuus OX=4232 GN=HannXRQ_Chr08g0221521 PE=2 SV=2	HannXRQ_Chr08g0221521	1	0.0255755	57.042	2	NVRPDYLK(1)NIWK	-2.4693	1	0	0	53903	0			1.16419		1			mitochondria	K04564	SOD2; superoxide dismutase, Fe-Mn family [EC:1.15.1.1]	map04146 Peroxisome				PF00081; PF02777	PF00081 Iron/manganese superoxide dismutases, alpha-hairpin domain; PF02777 Iron/manganese superoxide dismutases, C-terminal domain	P	KOG0876	Manganese superoxide dismutase
GWHPARYT002995	344	K	Glutathione S-transferase/chloride channel, C-terminal OS=Cynara cardunculus var. scolymus OX=59895 GN=Ccrd_011590 PE=4 SV=1	Ccrd_011590	0.996171	0.000219081	51.333	3	IGECVLFSGHEGK(0.004)PEDVLNPK(0.996)K	1.0916	2	32018	25744	0	0	1.02439	0.820274			2			chloroplast	K15437	AIMP1, ARC1; aminoacyl tRNA synthase complex-interacting multifunctional protein 1					PF01588	PF01588 Putative tRNA binding domain	J	KOG2241	tRNA-binding protein
GWHPARYT002995	289	K	Glutathione S-transferase/chloride channel, C-terminal OS=Cynara cardunculus var. scolymus OX=59895 GN=Ccrd_011590 PE=4 SV=1	Ccrd_011590	1	0.0379383	61.042	2	LVVLITNVK(1)PGK	-0.60026	1	0	14691	0	0		0.920227			1			chloroplast	K15437	AIMP1, ARC1; aminoacyl tRNA synthase complex-interacting multifunctional protein 1					PF01588	PF01588 Putative tRNA binding domain	J	KOG2241	tRNA-binding protein
GWHPARYT003023	89	K	Putative metallo-hydrolase/oxidoreductase superfamily protein OS=Helianthus annuus OX=4232 GN=GLX2-2 PE=3 SV=1	GLX2-2	1	0.0056755	55.578	2	GCTNK(1)VENGDK	-2.5318	1	0	5626.2	0	0		1.12159			1			cytoplasm	K01069	gloB, gloC, HAGH; hydroxyacylglutathione hydrolase [EC:3.1.2.6]	map00620 Pyruvate metabolism; map01100 Metabolic pathways		GO:0005622 intracellular anatomical structure; GO:0005737 cytoplasm; GO:0005829 cytosol;		PF00753	PF00753 Metallo-beta-lactamase superfamily	R	KOG0813	Glyoxylase
GWHPARYT003023	197	K	Putative metallo-hydrolase/oxidoreductase superfamily protein OS=Helianthus annuus OX=4232 GN=GLX2-2 PE=3 SV=1	GLX2-2	1	0.000125481	115.05	2	IAQK(1)LSWAQHQR	-4.3598	3	0	22531	29131	25610		0.981099	1.02396	0.899361	3	0.916688		cytoplasm	K01069	gloB, gloC, HAGH; hydroxyacylglutathione hydrolase [EC:3.1.2.6]	map00620 Pyruvate metabolism; map01100 Metabolic pathways		GO:0005622 intracellular anatomical structure; GO:0005737 cytoplasm; GO:0005829 cytosol;		PF00753	PF00753 Metallo-beta-lactamase superfamily	R	KOG0813	Glyoxylase
GWHPARYT003023	67	K	Putative metallo-hydrolase/oxidoreductase superfamily protein OS=Helianthus annuus OX=4232 GN=GLX2-2 PE=3 SV=1	GLX2-2	1	0.0429374	50.116	2	IK(1)ELVPGIK	-2.9349	1	0	0	37773	0			0.905375		1			cytoplasm	K01069	gloB, gloC, HAGH; hydroxyacylglutathione hydrolase [EC:3.1.2.6]	map00620 Pyruvate metabolism; map01100 Metabolic pathways		GO:0005622 intracellular anatomical structure; GO:0005737 cytoplasm; GO:0005829 cytosol;		PF00753	PF00753 Metallo-beta-lactamase superfamily	R	KOG0813	Glyoxylase
GWHPARYT003023	236	K	Putative metallo-hydrolase/oxidoreductase superfamily protein OS=Helianthus annuus OX=4232 GN=GLX2-2 PE=3 SV=1	GLX2-2	1	5.57104e-20	201.65	2	VDQPELQEK(1)VGCK	-1.8725	4	137990	130540	191650	216970	0.907352	0.864873	1.02497	1.15931	4	1.23504	0.120697	cytoplasm	K01069	gloB, gloC, HAGH; hydroxyacylglutathione hydrolase [EC:3.1.2.6]	map00620 Pyruvate metabolism; map01100 Metabolic pathways		GO:0005622 intracellular anatomical structure; GO:0005737 cytoplasm; GO:0005829 cytosol;		PF00753	PF00753 Metallo-beta-lactamase superfamily	R	KOG0813	Glyoxylase
GWHPARYT003023	84	K	Putative metallo-hydrolase/oxidoreductase superfamily protein OS=Helianthus annuus OX=4232 GN=GLX2-2 PE=3 SV=1	GLX2-2	1	1.67564e-15	140.78	2	VYGGSVDNVK(1)GCTNK	-2.0393	4	40557	57747	39858	47759	0.971293	1.39346	0.776383	0.929421	4	0.733158	0.127638	cytoplasm	K01069	gloB, gloC, HAGH; hydroxyacylglutathione hydrolase [EC:3.1.2.6]	map00620 Pyruvate metabolism; map01100 Metabolic pathways		GO:0005622 intracellular anatomical structure; GO:0005737 cytoplasm; GO:0005829 cytosol;		PF00753	PF00753 Metallo-beta-lactamase superfamily	R	KOG0813	Glyoxylase
GWHPARYT003047	378	K	Glutamate dehydrogenase OS=Cynara cardunculus var. scolymus OX=59895 GN=Ccrd_017174 PE=3 SV=1	Ccrd_017174	1	0.000832909	42.028	3	AFHNIK(1)SMCQSHDCSLR	-0.90573	2	37567	39441	0	0	0.803241	0.889248			2			chloroplast	K00261	GLUD1_2, gdhA; glutamate dehydrogenase (NAD(P)+) [EC:1.4.1.3]	map00220 Arginine biosynthesis; map00250 Alanine, aspartate and glutamate metabolism; map00910 Nitrogen metabolism; map01100 Metabolic pathways; map01200 Carbon metabolism	GO:0006950 response to stress; GO:0006970 response to osmotic stress; GO:0006995 cellular response to nitrogen starvation; GO:0007154 cell communication; GO:0008152 metabolic process; GO:0009267 cellular response to starvation; GO:0009268 response to pH; GO:0009605 response to external stimulus; GO:0009628 response to abiotic stimulus; GO:0009651 response to salt stress; GO:0009987 cellular proce…	GO:0005622 intracellular anatomical structure; GO:0005737 cytoplasm; GO:0005739 mitochondrion; GO:0005773 vacuole; GO:0005774 vacuolar membrane; GO:0016020 membrane; GO:0031090 organelle membrane; GO:0043226 organelle; GO:0043227 membrane-bounded organelle; GO:0043229 intracellular organelle; GO:0043231 intracellular membrane-bounded organelle; GO:0098588 bounding membrane of organelle;	GO:0000166 nucleotide binding; GO:0003824 catalytic activity; GO:0004352 glutamate dehydrogenase (NAD+) activity; GO:0004353 glutamate dehydrogenase [NAD(P)+] activity; GO:0005488 binding; GO:0005507 copper ion binding; GO:0005524 ATP binding; GO:0008270 zinc ion binding; GO:0016491 oxidoreductase activity; GO:0016638 oxidoreductase activity, acting on the CH-NH2 group of donors; GO:0016639 oxido…	PF02812; PF00208	PF02812 Glu/Leu/Phe/Val dehydrogenase, dimerisation domain; PF00208 Glutamate/Leucine/Phenylalanine/Valine dehydrogenase	E	KOG2250	Glutamate/leucine/phenylalanine/valine dehydrogenases
GWHPARYT009648	36	K	Glutamate dehydrogenase OS=Lactuca sativa OX=4236 GN=LSAT_2X57620 PE=3 SV=1	LSAT_2X57620	1	0.00214151	89.382	2	EIK(1)VECTIPK	-4.7519	3	142960	0	79241	124200	1.11669		0.794329	1.20311	3	0.711325		cytoplasm	K00261	GLUD1_2, gdhA; glutamate dehydrogenase (NAD(P)+) [EC:1.4.1.3]	map00220 Arginine biosynthesis; map00250 Alanine, aspartate and glutamate metabolism; map00910 Nitrogen metabolism; map01100 Metabolic pathways; map01200 Carbon metabolism	GO:0006807 nitrogen compound metabolic process; GO:0006950 response to stress; GO:0006970 response to osmotic stress; GO:0006995 cellular response to nitrogen starvation; GO:0007154 cell communication; GO:0008152 metabolic process; GO:0009267 cellular response to starvation; GO:0009314 response to radiation; GO:0009416 response to light stimulus; GO:0009605 response to external stimulus; GO:00096…	GO:0005622 intracellular anatomical structure; GO:0005737 cytoplasm; GO:0005739 mitochondrion; GO:0043226 organelle; GO:0043227 membrane-bounded organelle; GO:0043229 intracellular organelle; GO:0043231 intracellular membrane-bounded organelle;	GO:0000166 nucleotide binding; GO:0003824 catalytic activity; GO:0004353 glutamate dehydrogenase [NAD(P)+] activity; GO:0005488 binding; GO:0005507 copper ion binding; GO:0005524 ATP binding; GO:0008270 zinc ion binding; GO:0016491 oxidoreductase activity; GO:0016638 oxidoreductase activity, acting on the CH-NH2 group of donors; GO:0016639 oxidoreductase activity, acting on the CH-NH2 group of do…	PF02812; PF00208	PF02812 Glu/Leu/Phe/Val dehydrogenase, dimerisation domain; PF00208 Glutamate/Leucine/Phenylalanine/Valine dehydrogenase	E	KOG2250	Glutamate/leucine/phenylalanine/valine dehydrogenases
GWHPARYT003093	256	K	Alcohol dehydrogenase, C-terminal OS=Cynara cardunculus var. scolymus OX=59895 GN=Ccrd_017124 PE=4 SV=1	Ccrd_017124	1	1.17044e-05	61.745	3	DDGCHHVIIYK(1)EEDFVTR	-2.5395	2	0	0	75627	65330			1.17989	0.988791	2			chloroplast	K00344	qor, CRYZ; NADPH:quinone reductase [EC:1.6.5.5]					PF08240; PF00107	PF08240 Alcohol dehydrogenase GroES-like domain; PF00107 Zinc-binding dehydrogenase	CR	KOG1197	Predicted quinone oxidoreductase
GWHPARYT003093	293	K	Alcohol dehydrogenase, C-terminal OS=Cynara cardunculus var. scolymus OX=59895 GN=Ccrd_017124 PE=4 SV=1	Ccrd_017124	1	0.000458682	97.268	2	DTFQGSLACLK(1)SR	-1.1244	3	51473	0	39017	35823	1.13494		1.01894	0.907577	3	0.897794		chloroplast	K00344	qor, CRYZ; NADPH:quinone reductase [EC:1.6.5.5]					PF08240; PF00107	PF08240 Alcohol dehydrogenase GroES-like domain; PF00107 Zinc-binding dehydrogenase	CR	KOG1197	Predicted quinone oxidoreductase
GWHPARYT003093	245	K	Alcohol dehydrogenase, C-terminal OS=Cynara cardunculus var. scolymus OX=59895 GN=Ccrd_017124 PE=4 SV=1	Ccrd_017124	1	0.00106928	79.235	2	QAK(1)DDGCHHVIIYK	-3.9395	2	4727.5	3139.3	0	0	1.11579	0.741783			2			chloroplast	K00344	qor, CRYZ; NADPH:quinone reductase [EC:1.6.5.5]					PF08240; PF00107	PF08240 Alcohol dehydrogenase GroES-like domain; PF00107 Zinc-binding dehydrogenase	CR	KOG1197	Predicted quinone oxidoreductase
GWHPARYT003121	120	K	MSP domain-containing protein OS=Lactuca sativa OX=4236 GN=LSAT_7X9220 PE=3 SV=1	LSAT_7X9220	1	0.003484	76.196	3	EAGNHVEECK(1)LR	0.36535	2	43340	0	0	0	1.03118				2			Golgi apparatus							PF00635	PF00635 MSP (Major sperm protein) domain	U	KOG0439	VAMP-associated protein involved in inositol metabolism
GWHPARYT003121	22	K	MSP domain-containing protein OS=Lactuca sativa OX=4236 GN=LSAT_7X9220 PE=3 SV=1	LSAT_7X9220	1	0.0091642	62.454	2	K(1)QISCSFQLLNK	-4.8387	2	0	39790	0	9969.5		1.55448		0.407354	2	0.262051		Golgi apparatus							PF00635	PF00635 MSP (Major sperm protein) domain	U	KOG0439	VAMP-associated protein involved in inositol metabolism
GWHPARYT003126	174	K	IQ motif, EF-hand binding, BAG family molecular chaperone regulator 5/6/7/8 OS=Helianthus annuus OX=4232 GN=ATBAG7 PE=4 SV=1	ATBAG7	1	0.00359203	75.5	2	GK(1)GEGAPISR	-0.85674	1	0	0	10218	0			0.653872		1			endoplasmic reticulum				GO:0006457 protein folding; GO:0006950 response to stress; GO:0006986 response to unfolded protein; GO:0009266 response to temperature stimulus; GO:0009408 response to heat; GO:0009409 response to cold; GO:0009605 response to external stimulus; GO:0009607 response to biotic stimulus; GO:0009628 response to abiotic stimulus; GO:0009987 cellular process; GO:0010033 response to organic substance; GO…	GO:0005622 intracellular anatomical structure; GO:0005737 cytoplasm; GO:0005783 endoplasmic reticulum; GO:0005886 plasma membrane; GO:0005911 cell-cell junction; GO:0009506 plasmodesma; GO:0012505 endomembrane system; GO:0016020 membrane; GO:0030054 cell junction; GO:0043226 organelle; GO:0043227 membrane-bounded organelle; GO:0043229 intracellular organelle; GO:0043231 intracellular membrane-bou…
GWHPARYT003126	142	K	IQ motif, EF-hand binding, BAG family molecular chaperone regulator 5/6/7/8 OS=Helianthus annuus OX=4232 GN=ATBAG7 PE=4 SV=1	ATBAG7	1	0.0210261	60.547	2	SPEK(1)DGLDR	-1.5474	3	0	12077	27578	23768		1.22225	0.852963	0.726104	3	0.59407		endoplasmic reticulum				GO:0006457 protein folding; GO:0006950 response to stress; GO:0006986 response to unfolded protein; GO:0009266 response to temperature stimulus; GO:0009408 response to heat; GO:0009409 response to cold; GO:0009605 response to external stimulus; GO:0009607 response to biotic stimulus; GO:0009628 response to abiotic stimulus; GO:0009987 cellular process; GO:0010033 response to organic substance; GO…	GO:0005622 intracellular anatomical structure; GO:0005737 cytoplasm; GO:0005783 endoplasmic reticulum; GO:0005886 plasma membrane; GO:0005911 cell-cell junction; GO:0009506 plasmodesma; GO:0012505 endomembrane system; GO:0016020 membrane; GO:0030054 cell junction; GO:0043226 organelle; GO:0043227 membrane-bounded organelle; GO:0043229 intracellular organelle; GO:0043231 intracellular membrane-bou…
GWHPARYT003126	85	K	IQ motif, EF-hand binding, BAG family molecular chaperone regulator 5/6/7/8 OS=Helianthus annuus OX=4232 GN=ATBAG7 PE=4 SV=1	ATBAG7	1	0.0315367	58.889	2	TPLYTSAK(1)K	0.9224	1	0	0	25908	0			0.653872		1			endoplasmic reticulum				GO:0006457 protein folding; GO:0006950 response to stress; GO:0006986 response to unfolded protein; GO:0009266 response to temperature stimulus; GO:0009408 response to heat; GO:0009409 response to cold; GO:0009605 response to external stimulus; GO:0009607 response to biotic stimulus; GO:0009628 response to abiotic stimulus; GO:0009987 cellular process; GO:0010033 response to organic substance; GO…	GO:0005622 intracellular anatomical structure; GO:0005737 cytoplasm; GO:0005783 endoplasmic reticulum; GO:0005886 plasma membrane; GO:0005911 cell-cell junction; GO:0009506 plasmodesma; GO:0012505 endomembrane system; GO:0016020 membrane; GO:0030054 cell junction; GO:0043226 organelle; GO:0043227 membrane-bounded organelle; GO:0043229 intracellular organelle; GO:0043231 intracellular membrane-bou…
GWHPARYT003149	7	K	Ribosomal protein S10 OS=Helianthus annuus OX=4232 GN=HanXRQr2_Chr13g0571981 PE=4 SV=1	HanXRQr2_Chr13g0571981	0.999115	2.30967e-13	142.74	3	AYAAMK(0.999)PTK(0.001)PGLEEPQEQIHK	0.51903	4	217770	213540	188700	205860	1.12045	1.11774	0.872161	0.918586	4	0.800113	0.0383779	cytoplasm	K02969	RP-S20e, RPS20; small subunit ribosomal protein S20e	map03010 Ribosome	GO:0002181 cytoplasmic translation; GO:0006412 translation; GO:0006518 peptide metabolic process; GO:0006807 nitrogen compound metabolic process; GO:0008152 metabolic process; GO:0009058 biosynthetic process; GO:0009059 macromolecule biosynthetic process; GO:0009987 cellular process; GO:0010467 gene expression; GO:0019538 protein metabolic process; GO:0034641 cellular nitrogen compound metabolic …	GO:0005622 intracellular anatomical structure; GO:0005737 cytoplasm; GO:0005829 cytosol; GO:0005840 ribosome; GO:0015935 small ribosomal subunit; GO:0022626 cytosolic ribosome; GO:0022627 cytosolic small ribosomal subunit; GO:0032991 protein-containing complex; GO:0043226 organelle; GO:0043228 non-membrane-bounded organelle; GO:0043229 intracellular organelle; GO:0043232 intracellular non-membran…	GO:0003735 structural constituent of ribosome; GO:0005198 structural molecule activity;	PF00338	PF00338 Ribosomal protein S10p/S20e	J	KOG0900	40S ribosomal protein S20
GWHPARYT003149	10	K	Ribosomal protein S10 OS=Helianthus annuus OX=4232 GN=HanXRQr2_Chr13g0571981 PE=4 SV=1	HanXRQr2_Chr13g0571981	1	6.95748e-13	158.13	2	PTK(1)PGLEEPQEQIHK	-3.7832	8	217370	96937	0	170310	1.42945	0.648522		0.97132	8	1.49774		cytoplasm	K02969	RP-S20e, RPS20; small subunit ribosomal protein S20e	map03010 Ribosome	GO:0002181 cytoplasmic translation; GO:0006412 translation; GO:0006518 peptide metabolic process; GO:0006807 nitrogen compound metabolic process; GO:0008152 metabolic process; GO:0009058 biosynthetic process; GO:0009059 macromolecule biosynthetic process; GO:0009987 cellular process; GO:0010467 gene expression; GO:0019538 protein metabolic process; GO:0034641 cellular nitrogen compound metabolic …	GO:0005622 intracellular anatomical structure; GO:0005737 cytoplasm; GO:0005829 cytosol; GO:0005840 ribosome; GO:0015935 small ribosomal subunit; GO:0022626 cytosolic ribosome; GO:0022627 cytosolic small ribosomal subunit; GO:0032991 protein-containing complex; GO:0043226 organelle; GO:0043228 non-membrane-bounded organelle; GO:0043229 intracellular organelle; GO:0043232 intracellular non-membran…	GO:0003735 structural constituent of ribosome; GO:0005198 structural molecule activity;	PF00338	PF00338 Ribosomal protein S10p/S20e	J	KOG0900	40S ribosomal protein S20
GWHPARYT003149	22	K	Ribosomal protein S10 OS=Helianthus annuus OX=4232 GN=HanXRQr2_Chr13g0571981 PE=4 SV=1	HanXRQr2_Chr13g0571981	0.999979	1.74e-08	52.168	3	PTKPGLEEPQEQIHK(1)IR	-1.3247	3	0	62177	47683	0		1.2233	0.828381		3			cytoplasm	K02969	RP-S20e, RPS20; small subunit ribosomal protein S20e	map03010 Ribosome	GO:0002181 cytoplasmic translation; GO:0006412 translation; GO:0006518 peptide metabolic process; GO:0006807 nitrogen compound metabolic process; GO:0008152 metabolic process; GO:0009058 biosynthetic process; GO:0009059 macromolecule biosynthetic process; GO:0009987 cellular process; GO:0010467 gene expression; GO:0019538 protein metabolic process; GO:0034641 cellular nitrogen compound metabolic …	GO:0005622 intracellular anatomical structure; GO:0005737 cytoplasm; GO:0005829 cytosol; GO:0005840 ribosome; GO:0015935 small ribosomal subunit; GO:0022626 cytosolic ribosome; GO:0022627 cytosolic small ribosomal subunit; GO:0032991 protein-containing complex; GO:0043226 organelle; GO:0043228 non-membrane-bounded organelle; GO:0043229 intracellular organelle; GO:0043232 intracellular non-membran…	GO:0003735 structural constituent of ribosome; GO:0005198 structural molecule activity;	PF00338	PF00338 Ribosomal protein S10p/S20e	J	KOG0900	40S ribosomal protein S20
GWHPARYT003149	30	K	Ribosomal protein S10 OS=Helianthus annuus OX=4232 GN=HanXRQr2_Chr13g0571981 PE=4 SV=1	HanXRQr2_Chr13g0571981	1	0.067602	58.889	2	ITLSSK(1)NVK	-0.27174	1	0	0	61793	0			0.954281		1			cytoplasm	K02969	RP-S20e, RPS20; small subunit ribosomal protein S20e	map03010 Ribosome	GO:0002181 cytoplasmic translation; GO:0006412 translation; GO:0006518 peptide metabolic process; GO:0006807 nitrogen compound metabolic process; GO:0008152 metabolic process; GO:0009058 biosynthetic process; GO:0009059 macromolecule biosynthetic process; GO:0009987 cellular process; GO:0010467 gene expression; GO:0019538 protein metabolic process; GO:0034641 cellular nitrogen compound metabolic …	GO:0005622 intracellular anatomical structure; GO:0005737 cytoplasm; GO:0005829 cytosol; GO:0005840 ribosome; GO:0015935 small ribosomal subunit; GO:0022626 cytosolic ribosome; GO:0022627 cytosolic small ribosomal subunit; GO:0032991 protein-containing complex; GO:0043226 organelle; GO:0043228 non-membrane-bounded organelle; GO:0043229 intracellular organelle; GO:0043232 intracellular non-membran…	GO:0003735 structural constituent of ribosome; GO:0005198 structural molecule activity;	PF00338	PF00338 Ribosomal protein S10p/S20e	J	KOG0900	40S ribosomal protein S20
GWHPARYT003149	70	K	Ribosomal protein S10 OS=Helianthus annuus OX=4232 GN=HanXRQr2_Chr13g0571981 PE=4 SV=1	HanXRQr2_Chr13g0571981	1	1.13996e-26	191.18	2	K(1)SPCGEGTNTWDR	-2.1791	4	317850	323990	303230	329990	1.05925	1.09843	0.907774	0.95374	4	0.862635	0.0092434	cytoplasm	K02969	RP-S20e, RPS20; small subunit ribosomal protein S20e	map03010 Ribosome	GO:0002181 cytoplasmic translation; GO:0006412 translation; GO:0006518 peptide metabolic process; GO:0006807 nitrogen compound metabolic process; GO:0008152 metabolic process; GO:0009058 biosynthetic process; GO:0009059 macromolecule biosynthetic process; GO:0009987 cellular process; GO:0010467 gene expression; GO:0019538 protein metabolic process; GO:0034641 cellular nitrogen compound metabolic …	GO:0005622 intracellular anatomical structure; GO:0005737 cytoplasm; GO:0005829 cytosol; GO:0005840 ribosome; GO:0015935 small ribosomal subunit; GO:0022626 cytosolic ribosome; GO:0022627 cytosolic small ribosomal subunit; GO:0032991 protein-containing complex; GO:0043226 organelle; GO:0043228 non-membrane-bounded organelle; GO:0043229 intracellular organelle; GO:0043232 intracellular non-membran…	GO:0003735 structural constituent of ribosome; GO:0005198 structural molecule activity;	PF00338	PF00338 Ribosomal protein S10p/S20e	J	KOG0900	40S ribosomal protein S20
GWHPARYT003149	62	K	Ribosomal protein S10 OS=Helianthus annuus OX=4232 GN=HanXRQr2_Chr13g0571981 PE=4 SV=1	HanXRQr2_Chr13g0571981	1	0.0014057	89.359	2	MPTK(1)VLNITTR	-1.8967	4	229640	230790	125610	66542	1.49527	1.52881	0.734726	0.375769	4	0.368579	0.471129	cytoplasm	K02969	RP-S20e, RPS20; small subunit ribosomal protein S20e	map03010 Ribosome	GO:0002181 cytoplasmic translation; GO:0006412 translation; GO:0006518 peptide metabolic process; GO:0006807 nitrogen compound metabolic process; GO:0008152 metabolic process; GO:0009058 biosynthetic process; GO:0009059 macromolecule biosynthetic process; GO:0009987 cellular process; GO:0010467 gene expression; GO:0019538 protein metabolic process; GO:0034641 cellular nitrogen compound metabolic …	GO:0005622 intracellular anatomical structure; GO:0005737 cytoplasm; GO:0005829 cytosol; GO:0005840 ribosome; GO:0015935 small ribosomal subunit; GO:0022626 cytosolic ribosome; GO:0022627 cytosolic small ribosomal subunit; GO:0032991 protein-containing complex; GO:0043226 organelle; GO:0043228 non-membrane-bounded organelle; GO:0043229 intracellular organelle; GO:0043232 intracellular non-membran…	GO:0003735 structural constituent of ribosome; GO:0005198 structural molecule activity;	PF00338	PF00338 Ribosomal protein S10p/S20e	J	KOG0900	40S ribosomal protein S20
GWHPARYT003149	37	K	Ribosomal protein S10 OS=Helianthus annuus OX=4232 GN=HanXRQr2_Chr13g0571981 PE=4 SV=1	HanXRQr2_Chr13g0571981	1	2.55988e-05	126.32	2	NLEK(1)VCADLVR	-4.5965	3	279690	232770	0	215220	1.22491	1.0371		0.817454	3	0.788212		cytoplasm	K02969	RP-S20e, RPS20; small subunit ribosomal protein S20e	map03010 Ribosome	GO:0002181 cytoplasmic translation; GO:0006412 translation; GO:0006518 peptide metabolic process; GO:0006807 nitrogen compound metabolic process; GO:0008152 metabolic process; GO:0009058 biosynthetic process; GO:0009059 macromolecule biosynthetic process; GO:0009987 cellular process; GO:0010467 gene expression; GO:0019538 protein metabolic process; GO:0034641 cellular nitrogen compound metabolic …	GO:0005622 intracellular anatomical structure; GO:0005737 cytoplasm; GO:0005829 cytosol; GO:0005840 ribosome; GO:0015935 small ribosomal subunit; GO:0022626 cytosolic ribosome; GO:0022627 cytosolic small ribosomal subunit; GO:0032991 protein-containing complex; GO:0043226 organelle; GO:0043228 non-membrane-bounded organelle; GO:0043229 intracellular organelle; GO:0043232 intracellular non-membran…	GO:0003735 structural constituent of ribosome; GO:0005198 structural molecule activity;	PF00338	PF00338 Ribosomal protein S10p/S20e	J	KOG0900	40S ribosomal protein S20
GWHPARYT008502	188	K	phosphopyruvate hydratase OS=Helianthus annuus OX=4232 GN=LOS2 PE=3 SV=1	LOS2	1	0.000626939	70.638	2	EAMK(1)MGVEVYHHLK	-3.3208	1	0	0	0	45195				0.844617	1			cytoplasm	K01689	ENO, eno; enolase [EC:4.2.1.11]	map00010 Glycolysis / Gluconeogenesis; map01100 Metabolic pathways; map01110 Biosynthesis of secondary metabolites; map01200 Carbon metabolism; map01230 Biosynthesis of amino acids; map03018 RNA degradation	GO:0001101 response to acid chemical; GO:0006950 response to stress; GO:0006970 response to osmotic stress; GO:0009266 response to temperature stimulus; GO:0009314 response to radiation; GO:0009409 response to cold; GO:0009416 response to light stimulus; GO:0009628 response to abiotic stimulus; GO:0009651 response to salt stress; GO:0009719 response to endogenous stimulus; GO:0009725 response to …	GO:0005576 extracellular region; GO:0005622 intracellular anatomical structure; GO:0005634 nucleus; GO:0005737 cytoplasm; GO:0005739 mitochondrion; GO:0005740 mitochondrial envelope; GO:0005829 cytosol; GO:0005886 plasma membrane; GO:0005911 cell-cell junction; GO:0009506 plasmodesma; GO:0009507 chloroplast; GO:0009536 plastid; GO:0016020 membrane; GO:0030054 cell junction; GO:0031967 organelle e…	GO:0003676 nucleic acid binding; GO:0003677 DNA binding; GO:0003824 catalytic activity; GO:0004634 phosphopyruvate hydratase activity; GO:0005488 binding; GO:0005507 copper ion binding; GO:0016829 lyase activity; GO:0016835 carbon-oxygen lyase activity; GO:0016836 hydro-lyase activity; GO:0043167 ion binding; GO:0043169 cation binding; GO:0046872 metal ion binding; GO:0046914 transition metal ion…	PF03952; PF00113	PF03952 Enolase, N-terminal domain; PF00113 Enolase, C-terminal TIM barrel domain	G	KOG2670	Enolase
GWHPARYT008502	238	K	phosphopyruvate hydratase OS=Helianthus annuus OX=4232 GN=LOS2 PE=3 SV=1	LOS2	1	0.00076846	113.34	2	TAIAK(1)AGYTGK	-1.4509	4	782220	789650	415430	608440	1.45933	1.47854	0.548542	0.791911	4	0.455744	0.247808	cytoplasm	K01689	ENO, eno; enolase [EC:4.2.1.11]	map00010 Glycolysis / Gluconeogenesis; map01100 Metabolic pathways; map01110 Biosynthesis of secondary metabolites; map01200 Carbon metabolism; map01230 Biosynthesis of amino acids; map03018 RNA degradation	GO:0001101 response to acid chemical; GO:0006950 response to stress; GO:0006970 response to osmotic stress; GO:0009266 response to temperature stimulus; GO:0009314 response to radiation; GO:0009409 response to cold; GO:0009416 response to light stimulus; GO:0009628 response to abiotic stimulus; GO:0009651 response to salt stress; GO:0009719 response to endogenous stimulus; GO:0009725 response to …	GO:0005576 extracellular region; GO:0005622 intracellular anatomical structure; GO:0005634 nucleus; GO:0005737 cytoplasm; GO:0005739 mitochondrion; GO:0005740 mitochondrial envelope; GO:0005829 cytosol; GO:0005886 plasma membrane; GO:0005911 cell-cell junction; GO:0009506 plasmodesma; GO:0009507 chloroplast; GO:0009536 plastid; GO:0016020 membrane; GO:0030054 cell junction; GO:0031967 organelle e…	GO:0003676 nucleic acid binding; GO:0003677 DNA binding; GO:0003824 catalytic activity; GO:0004634 phosphopyruvate hydratase activity; GO:0005488 binding; GO:0005507 copper ion binding; GO:0016829 lyase activity; GO:0016835 carbon-oxygen lyase activity; GO:0016836 hydro-lyase activity; GO:0043167 ion binding; GO:0043169 cation binding; GO:0046872 metal ion binding; GO:0046914 transition metal ion…	PF03952; PF00113	PF03952 Enolase, N-terminal domain; PF00113 Enolase, C-terminal TIM barrel domain	G	KOG2670	Enolase
GWHPARYT003180	179	K	Cysteine/histidine-rich domain-containing protein OS=Cynara cardunculus var. scolymus OX=59895 GN=Ccrd_011508 PE=4 SV=1	Ccrd_011508	1	0.0235087	51.454	2	GWK(1)CCDVHVK	-0.27366	2	44728	0	25606	0	1.38733		0.653052		2	0.470725		chloroplast	K13458	RAR1; disease resistance protein	map04626 Plant-pathogen interaction	GO:0002252 immune effector process; GO:0002376 immune system process; GO:0002679 respiratory burst involved in defense response; GO:0006950 response to stress; GO:0006952 defense response; GO:0006955 immune response; GO:0008152 metabolic process; GO:0008219 cell death; GO:0009605 response to external stimulus; GO:0009607 response to biotic stimulus; GO:0009617 response to bacterium; GO:0009620 re…	GO:0005622 intracellular anatomical structure; GO:0005634 nucleus; GO:0005737 cytoplasm; GO:0043226 organelle; GO:0043227 membrane-bounded organelle; GO:0043229 intracellular organelle; GO:0043231 intracellular membrane-bounded organelle;	GO:0005488 binding; GO:0005515 protein binding; GO:0008270 zinc ion binding; GO:0019899 enzyme binding; GO:0031072 heat shock protein binding; GO:0031267 small GTPase binding; GO:0043167 ion binding; GO:0043169 cation binding; GO:0046872 metal ion binding; GO:0046914 transition metal ion binding; GO:0051020 GTPase binding; GO:0051879 Hsp90 protein binding;			R	KOG1667	Zn2+-binding protein Melusin/RAR1, contains CHORD domain
GWHPARYT003180	65	K	Cysteine/histidine-rich domain-containing protein OS=Cynara cardunculus var. scolymus OX=59895 GN=Ccrd_011508 PE=4 SV=1	Ccrd_011508	0.999864	0.0229707	63.421	3	HTTEKPVLAK(1)AAVTPK	1.3112	2	29961	0	0	0	1.09078				2			chloroplast	K13458	RAR1; disease resistance protein	map04626 Plant-pathogen interaction	GO:0002252 immune effector process; GO:0002376 immune system process; GO:0002679 respiratory burst involved in defense response; GO:0006950 response to stress; GO:0006952 defense response; GO:0006955 immune response; GO:0008152 metabolic process; GO:0008219 cell death; GO:0009605 response to external stimulus; GO:0009607 response to biotic stimulus; GO:0009617 response to bacterium; GO:0009620 re…	GO:0005622 intracellular anatomical structure; GO:0005634 nucleus; GO:0005737 cytoplasm; GO:0043226 organelle; GO:0043227 membrane-bounded organelle; GO:0043229 intracellular organelle; GO:0043231 intracellular membrane-bounded organelle;	GO:0005488 binding; GO:0005515 protein binding; GO:0008270 zinc ion binding; GO:0019899 enzyme binding; GO:0031072 heat shock protein binding; GO:0031267 small GTPase binding; GO:0043167 ion binding; GO:0043169 cation binding; GO:0046872 metal ion binding; GO:0046914 transition metal ion binding; GO:0051020 GTPase binding; GO:0051879 Hsp90 protein binding;			R	KOG1667	Zn2+-binding protein Melusin/RAR1, contains CHORD domain
GWHPARYT003180	144	K	Cysteine/histidine-rich domain-containing protein OS=Cynara cardunculus var. scolymus OX=59895 GN=Ccrd_011508 PE=4 SV=1	Ccrd_011508	1	0.00457781	70.806	2	IVDINQPQICK(1)NK	-3.0213	1	0	0	15275	0			0.896895		1			chloroplast	K13458	RAR1; disease resistance protein	map04626 Plant-pathogen interaction	GO:0002252 immune effector process; GO:0002376 immune system process; GO:0002679 respiratory burst involved in defense response; GO:0006950 response to stress; GO:0006952 defense response; GO:0006955 immune response; GO:0008152 metabolic process; GO:0008219 cell death; GO:0009605 response to external stimulus; GO:0009607 response to biotic stimulus; GO:0009617 response to bacterium; GO:0009620 re…	GO:0005622 intracellular anatomical structure; GO:0005634 nucleus; GO:0005737 cytoplasm; GO:0043226 organelle; GO:0043227 membrane-bounded organelle; GO:0043229 intracellular organelle; GO:0043231 intracellular membrane-bounded organelle;	GO:0005488 binding; GO:0005515 protein binding; GO:0008270 zinc ion binding; GO:0019899 enzyme binding; GO:0031072 heat shock protein binding; GO:0031267 small GTPase binding; GO:0043167 ion binding; GO:0043169 cation binding; GO:0046872 metal ion binding; GO:0046914 transition metal ion binding; GO:0051020 GTPase binding; GO:0051879 Hsp90 protein binding;			R	KOG1667	Zn2+-binding protein Melusin/RAR1, contains CHORD domain
GWHPARYT003180	146	K	Cysteine/histidine-rich domain-containing protein OS=Cynara cardunculus var. scolymus OX=59895 GN=Ccrd_011508 PE=4 SV=1	Ccrd_011508	1	0.0719759	57.293	2	NK(1)GCGQTFK	-2.2424	1	0	17612	0	0		1.10096			1			chloroplast	K13458	RAR1; disease resistance protein	map04626 Plant-pathogen interaction	GO:0002252 immune effector process; GO:0002376 immune system process; GO:0002679 respiratory burst involved in defense response; GO:0006950 response to stress; GO:0006952 defense response; GO:0006955 immune response; GO:0008152 metabolic process; GO:0008219 cell death; GO:0009605 response to external stimulus; GO:0009607 response to biotic stimulus; GO:0009617 response to bacterium; GO:0009620 re…	GO:0005622 intracellular anatomical structure; GO:0005634 nucleus; GO:0005737 cytoplasm; GO:0043226 organelle; GO:0043227 membrane-bounded organelle; GO:0043229 intracellular organelle; GO:0043231 intracellular membrane-bounded organelle;	GO:0005488 binding; GO:0005515 protein binding; GO:0008270 zinc ion binding; GO:0019899 enzyme binding; GO:0031072 heat shock protein binding; GO:0031267 small GTPase binding; GO:0043167 ion binding; GO:0043169 cation binding; GO:0046872 metal ion binding; GO:0046914 transition metal ion binding; GO:0051020 GTPase binding; GO:0051879 Hsp90 protein binding;			R	KOG1667	Zn2+-binding protein Melusin/RAR1, contains CHORD domain
GWHPARYT003180	55	K	Cysteine/histidine-rich domain-containing protein OS=Cynara cardunculus var. scolymus OX=59895 GN=Ccrd_011508 PE=4 SV=1	Ccrd_011508	1	2.59818e-06	120.75	2	TGK(1)HTTEKPVLAK	-0.73168	2	14888	14552	0	0	1.10323	1.08839			2			chloroplast	K13458	RAR1; disease resistance protein	map04626 Plant-pathogen interaction	GO:0002252 immune effector process; GO:0002376 immune system process; GO:0002679 respiratory burst involved in defense response; GO:0006950 response to stress; GO:0006952 defense response; GO:0006955 immune response; GO:0008152 metabolic process; GO:0008219 cell death; GO:0009605 response to external stimulus; GO:0009607 response to biotic stimulus; GO:0009617 response to bacterium; GO:0009620 re…	GO:0005622 intracellular anatomical structure; GO:0005634 nucleus; GO:0005737 cytoplasm; GO:0043226 organelle; GO:0043227 membrane-bounded organelle; GO:0043229 intracellular organelle; GO:0043231 intracellular membrane-bounded organelle;	GO:0005488 binding; GO:0005515 protein binding; GO:0008270 zinc ion binding; GO:0019899 enzyme binding; GO:0031072 heat shock protein binding; GO:0031267 small GTPase binding; GO:0043167 ion binding; GO:0043169 cation binding; GO:0046872 metal ion binding; GO:0046914 transition metal ion binding; GO:0051020 GTPase binding; GO:0051879 Hsp90 protein binding;			R	KOG1667	Zn2+-binding protein Melusin/RAR1, contains CHORD domain
GWHPARYT003232	55	K	valine--tRNA ligase OS=Lactuca sativa OX=4236 GN=LSAT_7X60741 PE=3 SV=1	LSAT_7X60741	1	0.00398423	59.77	2	LQAQQGPTTSK(1)VAK	-1.5297	3	15203	17714	0	9586.7	1.06235	1.22124		0.681522	3	0.55806		cytoplasm	K01873	VARS, valS; valyl-tRNA synthetase [EC:6.1.1.9]	map00970 Aminoacyl-tRNA biosynthesis	GO:0000003 reproduction; GO:0003006 developmental process involved in reproduction; GO:0006082 organic acid metabolic process; GO:0006139 nucleobase-containing compound metabolic process; GO:0006399 tRNA metabolic process; GO:0006412 translation; GO:0006418 tRNA aminoacylation for protein translation; GO:0006438 valyl-tRNA aminoacylation; GO:0006518 peptide metabolic process; GO:0006520 cellular …	GO:0005622 intracellular anatomical structure; GO:0005737 cytoplasm; GO:0005739 mitochondrion; GO:0005829 cytosol; GO:0009507 chloroplast; GO:0009536 plastid; GO:0043226 organelle; GO:0043227 membrane-bounded organelle; GO:0043229 intracellular organelle; GO:0043231 intracellular membrane-bounded organelle;	GO:0003824 catalytic activity; GO:0004812 aminoacyl-tRNA ligase activity; GO:0004832 valine-tRNA ligase activity; GO:0016874 ligase activity; GO:0016875 ligase activity, forming carbon-oxygen bonds; GO:0140098 catalytic activity, acting on RNA; GO:0140101 catalytic activity, acting on a tRNA;	PF08264; PF10458	PF08264 Anticodon-binding domain of tRNA ligase; PF10458 Valyl tRNA synthetase tRNA binding arm	J	KOG0432	Valyl-tRNA synthetase
GWHPARYT003263	71	K	Ribosomal protein L24e, conserved site-containing protein OS=Cynara cardunculus var. scolymus OX=59895 GN=Ccrd_014464 PE=3 SV=1	Ccrd_014464	1	0.0218482	53.028	2	DIAQEAVK(1)K	0.43725	1	0	0	0	17673					1			cytoplasm	K02896	RP-L24e, RPL24; large subunit ribosomal protein L24e	map03010 Ribosome	GO:0000003 reproduction; GO:0000027 ribosomal large subunit assembly; GO:0003006 developmental process involved in reproduction; GO:0006412 translation; GO:0006518 peptide metabolic process; GO:0006807 nitrogen compound metabolic process; GO:0006996 organelle organization; GO:0007154 cell communication; GO:0007165 signal transduction; GO:0007275 multicellular organism development; GO:0008152 meta…	GO:0005622 intracellular anatomical structure; GO:0005634 nucleus; GO:0005730 nucleolus; GO:0005737 cytoplasm; GO:0005829 cytosol; GO:0005840 ribosome; GO:0005886 plasma membrane; GO:0009507 chloroplast; GO:0009536 plastid; GO:0015934 large ribosomal subunit; GO:0016020 membrane; GO:0022625 cytosolic large ribosomal subunit; GO:0022626 cytosolic ribosome; GO:0031974 membrane-enclosed lumen; GO:00…	GO:0003676 nucleic acid binding; GO:0003723 RNA binding; GO:0003729 mRNA binding; GO:0003735 structural constituent of ribosome; GO:0005198 structural molecule activity; GO:0005488 binding; GO:0097159 organic cyclic compound binding; GO:1901363 heterocyclic compound binding;	PF01246	PF01246 Ribosomal protein L24e	J	KOG1722	60s ribosomal protein L24
GWHPARYT003263	14	K	Ribosomal protein L24e, conserved site-containing protein OS=Cynara cardunculus var. scolymus OX=59895 GN=Ccrd_014464 PE=3 SV=1	Ccrd_014464	1	0.000193468	136.06	2	FSGQK(1)IYPGR	-1.1798	4	172900	199650	172300	174520					4			cytoplasm	K02896	RP-L24e, RPL24; large subunit ribosomal protein L24e	map03010 Ribosome	GO:0000003 reproduction; GO:0000027 ribosomal large subunit assembly; GO:0003006 developmental process involved in reproduction; GO:0006412 translation; GO:0006518 peptide metabolic process; GO:0006807 nitrogen compound metabolic process; GO:0006996 organelle organization; GO:0007154 cell communication; GO:0007165 signal transduction; GO:0007275 multicellular organism development; GO:0008152 meta…	GO:0005622 intracellular anatomical structure; GO:0005634 nucleus; GO:0005730 nucleolus; GO:0005737 cytoplasm; GO:0005829 cytosol; GO:0005840 ribosome; GO:0005886 plasma membrane; GO:0009507 chloroplast; GO:0009536 plastid; GO:0015934 large ribosomal subunit; GO:0016020 membrane; GO:0022625 cytosolic large ribosomal subunit; GO:0022626 cytosolic ribosome; GO:0031974 membrane-enclosed lumen; GO:00…	GO:0003676 nucleic acid binding; GO:0003723 RNA binding; GO:0003729 mRNA binding; GO:0003735 structural constituent of ribosome; GO:0005198 structural molecule activity; GO:0005488 binding; GO:0097159 organic cyclic compound binding; GO:1901363 heterocyclic compound binding;	PF01246	PF01246 Ribosomal protein L24e	J	KOG1722	60s ribosomal protein L24
GWHPARYT003263	4	K	Ribosomal protein L24e, conserved site-containing protein OS=Cynara cardunculus var. scolymus OX=59895 GN=Ccrd_014464 PE=3 SV=1	Ccrd_014464	1	0.0118959	74.424	2	VLK(1)TELCR	-5.5457	1	0	0	0	32026					1			cytoplasm	K02896	RP-L24e, RPL24; large subunit ribosomal protein L24e	map03010 Ribosome	GO:0000003 reproduction; GO:0000027 ribosomal large subunit assembly; GO:0003006 developmental process involved in reproduction; GO:0006412 translation; GO:0006518 peptide metabolic process; GO:0006807 nitrogen compound metabolic process; GO:0006996 organelle organization; GO:0007154 cell communication; GO:0007165 signal transduction; GO:0007275 multicellular organism development; GO:0008152 meta…	GO:0005622 intracellular anatomical structure; GO:0005634 nucleus; GO:0005730 nucleolus; GO:0005737 cytoplasm; GO:0005829 cytosol; GO:0005840 ribosome; GO:0005886 plasma membrane; GO:0009507 chloroplast; GO:0009536 plastid; GO:0015934 large ribosomal subunit; GO:0016020 membrane; GO:0022625 cytosolic large ribosomal subunit; GO:0022626 cytosolic ribosome; GO:0031974 membrane-enclosed lumen; GO:00…	GO:0003676 nucleic acid binding; GO:0003723 RNA binding; GO:0003729 mRNA binding; GO:0003735 structural constituent of ribosome; GO:0005198 structural molecule activity; GO:0005488 binding; GO:0097159 organic cyclic compound binding; GO:1901363 heterocyclic compound binding;	PF01246	PF01246 Ribosomal protein L24e	J	KOG1722	60s ribosomal protein L24
GWHPARYT003263	45	K	Ribosomal protein L24e, conserved site-containing protein OS=Cynara cardunculus var. scolymus OX=59895 GN=Ccrd_014464 PE=3 SV=1	Ccrd_014464	0.999868	0.00857243	103.69	3	YFHNK(1)LKPSK	0.2338	3	31724	0	37808	0					3			cytoplasm	K02896	RP-L24e, RPL24; large subunit ribosomal protein L24e	map03010 Ribosome	GO:0000003 reproduction; GO:0000027 ribosomal large subunit assembly; GO:0003006 developmental process involved in reproduction; GO:0006412 translation; GO:0006518 peptide metabolic process; GO:0006807 nitrogen compound metabolic process; GO:0006996 organelle organization; GO:0007154 cell communication; GO:0007165 signal transduction; GO:0007275 multicellular organism development; GO:0008152 meta…	GO:0005622 intracellular anatomical structure; GO:0005634 nucleus; GO:0005730 nucleolus; GO:0005737 cytoplasm; GO:0005829 cytosol; GO:0005840 ribosome; GO:0005886 plasma membrane; GO:0009507 chloroplast; GO:0009536 plastid; GO:0015934 large ribosomal subunit; GO:0016020 membrane; GO:0022625 cytosolic large ribosomal subunit; GO:0022626 cytosolic ribosome; GO:0031974 membrane-enclosed lumen; GO:00…	GO:0003676 nucleic acid binding; GO:0003723 RNA binding; GO:0003729 mRNA binding; GO:0003735 structural constituent of ribosome; GO:0005198 structural molecule activity; GO:0005488 binding; GO:0097159 organic cyclic compound binding; GO:1901363 heterocyclic compound binding;	PF01246	PF01246 Ribosomal protein L24e	J	KOG1722	60s ribosomal protein L24
GWHPARYT003293	186	K	Remorin C-terminal domain-containing protein OS=Mikania micrantha OX=192012 GN=E3N88_22466 PE=3 SV=1	E3N88_22466	1	0.0204961	74.424	2	AEELAAK(1)YR	-0.37678	1	25232	0	0	0	2.05649				1			nucleus				GO:0007154 cell communication; GO:0007267 cell-cell signaling; GO:0009987 cellular process; GO:0023052 signaling;	GO:0005886 plasma membrane; GO:0016020 membrane; GO:0071944 cell periphery;	GO:0005488 binding; GO:0030246 carbohydrate binding; GO:0031406 carboxylic acid binding; GO:0033293 monocarboxylic acid binding; GO:0036094 small molecule binding; GO:0043167 ion binding; GO:0043168 anion binding; GO:0043177 organic acid binding; GO:0048029 monosaccharide binding; GO:0048032 galacturonate binding;
GWHPARYT003293	114	K	Remorin C-terminal domain-containing protein OS=Mikania micrantha OX=192012 GN=E3N88_22466 PE=3 SV=1	E3N88_22466	1	0.0741623	46.206	2	K(1)LSDIGSWENSEK	-2.4461	1	0	0	14800	0			0.657983		1			nucleus				GO:0007154 cell communication; GO:0007267 cell-cell signaling; GO:0009987 cellular process; GO:0023052 signaling;	GO:0005886 plasma membrane; GO:0016020 membrane; GO:0071944 cell periphery;	GO:0005488 binding; GO:0030246 carbohydrate binding; GO:0031406 carboxylic acid binding; GO:0033293 monocarboxylic acid binding; GO:0036094 small molecule binding; GO:0043167 ion binding; GO:0043168 anion binding; GO:0043177 organic acid binding; GO:0048029 monosaccharide binding; GO:0048032 galacturonate binding;
GWHPARYT003293	154	K	Remorin C-terminal domain-containing protein OS=Mikania micrantha OX=192012 GN=E3N88_22466 PE=3 SV=1	E3N88_22466	1	0.0296251	50.834	2	NK(1)LATIHK	-0.77818	2	22304	0	33651	0	1.63946		0.791414		2	0.482728		nucleus				GO:0007154 cell communication; GO:0007267 cell-cell signaling; GO:0009987 cellular process; GO:0023052 signaling;	GO:0005886 plasma membrane; GO:0016020 membrane; GO:0071944 cell periphery;	GO:0005488 binding; GO:0030246 carbohydrate binding; GO:0031406 carboxylic acid binding; GO:0033293 monocarboxylic acid binding; GO:0036094 small molecule binding; GO:0043167 ion binding; GO:0043168 anion binding; GO:0043177 organic acid binding; GO:0048029 monosaccharide binding; GO:0048032 galacturonate binding;
GWHPARYT003315	606	K	tripeptidyl-peptidase II OS=Lactuca sativa OX=4236 GN=LSAT_8X8420 PE=3 SV=1	LSAT_8X8420	1	0.00440368	78.816	2	IK(1)ISQAGK	-1.2865	3	77030	0	50165	50872	1.586		0.716994	0.723305	3	0.452077		chloroplast	K01280	TPP2; tripeptidyl-peptidase II [EC:3.4.14.10]		GO:0000209 protein polyubiquitination; GO:0006464 cellular protein modification process; GO:0006508 proteolysis; GO:0006807 nitrogen compound metabolic process; GO:0008152 metabolic process; GO:0009987 cellular process; GO:0016567 protein ubiquitination; GO:0019538 protein metabolic process; GO:0032446 protein modification by small protein conjugation; GO:0036211 protein modification process; GO:…	GO:0005622 intracellular anatomical structure; GO:0005634 nucleus; GO:0005654 nucleoplasm; GO:0005737 cytoplasm; GO:0005773 vacuole; GO:0005774 vacuolar membrane; GO:0005829 cytosol; GO:0005840 ribosome; GO:0009507 chloroplast; GO:0009536 plastid; GO:0016020 membrane; GO:0016604 nuclear body; GO:0022626 cytosolic ribosome; GO:0031090 organelle membrane; GO:0031974 membrane-enclosed lumen; GO:0031…	GO:0003824 catalytic activity; GO:0004175 endopeptidase activity; GO:0004177 aminopeptidase activity; GO:0005488 binding; GO:0005515 protein binding; GO:0008233 peptidase activity; GO:0008236 serine-type peptidase activity; GO:0008238 exopeptidase activity; GO:0008240 tripeptidyl-peptidase activity; GO:0016787 hydrolase activity; GO:0017171 serine hydrolase activity; GO:0042802 identical protein …	PF00082	PF00082 Subtilase family	O	KOG1114	Tripeptidyl peptidase II
GWHPARYT003349	90	K	rRNA 2'-O-methyltransferase fibrillarin OS=Mikania micrantha OX=192012 GN=E3N88_38840 PE=3 SV=1	E3N88_38840	1	0.00266125	72.846	2	GK(1)EDALCTR	-0.21767	4	66190	55052	24920	51839	1.45933	1.1964	0.46676	0.973675	4	0.566841	0.61623	cytoplasm	K14563	NOP1, FBL; rRNA 2'-O-methyltransferase fibrillarin [EC:2.1.1.-]	map03008 Ribosome biogenesis in eukaryotes	GO:0000154 rRNA modification; GO:0000494 box C/D RNA 3'-end processing; GO:0001510 RNA methylation; GO:0006139 nucleobase-containing compound metabolic process; GO:0006325 chromatin organization; GO:0006364 rRNA processing; GO:0006396 RNA processing; GO:0006464 cellular protein modification process; GO:0006479 protein methylation; GO:0006725 cellular aromatic compound metabolic process; GO:000680…	GO:0005622 intracellular anatomical structure; GO:0005634 nucleus; GO:0005654 nucleoplasm; GO:0005730 nucleolus; GO:0005732 sno(s)RNA-containing ribonucleoprotein complex; GO:0015030 Cajal body; GO:0016020 membrane; GO:0016592 mediator complex; GO:0016604 nuclear body; GO:0030684 preribosome; GO:0031428 box C/D RNP complex; GO:0031974 membrane-enclosed lumen; GO:0031981 nuclear lumen; GO:0032040 …	GO:0003676 nucleic acid binding; GO:0003723 RNA binding; GO:0003824 catalytic activity; GO:0004518 nuclease activity; GO:0004540 ribonuclease activity; GO:0005488 binding; GO:0008168 methyltransferase activity; GO:0008170 N-methyltransferase activity; GO:0008173 RNA methyltransferase activity; GO:0008276 protein methyltransferase activity; GO:0008649 rRNA methyltransferase activity; GO:0008757 S-…	PF01269	PF01269 Fibrillarin	A	KOG1596	Fibrillarin and related nucleolar RNA-binding proteins
GWHPARYT003401	111	K	Thioredoxin domain-containing protein OS=Lactuca sativa OX=4236 GN=LSAT_4X116761 PE=4 SV=1	LSAT_4X116761	1	0.0016328	93.162	2	FIAPIFVELAK(1)K	-4.275	2	49936	49664	0	0	0.862018	0.848491			2			chloroplast	K03671	trxA; thioredoxin 1		GO:0006950 response to stress; GO:0006979 response to oxidative stress; GO:0008152 metabolic process; GO:0009636 response to toxic substance; GO:0009987 cellular process; GO:0019725 cellular homeostasis; GO:0033554 cellular response to stress; GO:0034599 cellular response to oxidative stress; GO:0042221 response to chemical; GO:0042592 homeostatic process; GO:0043085 positive regulation of cataly…	GO:0005576 extracellular region; GO:0005622 intracellular anatomical structure; GO:0005737 cytoplasm; GO:0005829 cytosol; GO:0048046 apoplast;	GO:0003824 catalytic activity; GO:0004791 thioredoxin-disulfide reductase activity; GO:0008047 enzyme activator activity; GO:0015035 protein-disulfide reductase activity; GO:0015036 disulfide oxidoreductase activity; GO:0016209 antioxidant activity; GO:0016491 oxidoreductase activity; GO:0016651 oxidoreductase activity, acting on NAD(P)H; GO:0016667 oxidoreductase activity, acting on a sulfur gro…	PF00085	PF00085 Thioredoxin	O	KOG0907	Thioredoxin
GWHPARYT003401	112	K	Thioredoxin domain-containing protein OS=Lactuca sativa OX=4236 GN=LSAT_4X116761 PE=4 SV=1	LSAT_4X116761	1	0.0248236	46.033	2	K(1)LPHVLFLK	-3.4489	2	29263	39289	0	0	0.73394	0.975249			2			chloroplast	K03671	trxA; thioredoxin 1		GO:0006950 response to stress; GO:0006979 response to oxidative stress; GO:0008152 metabolic process; GO:0009636 response to toxic substance; GO:0009987 cellular process; GO:0019725 cellular homeostasis; GO:0033554 cellular response to stress; GO:0034599 cellular response to oxidative stress; GO:0042221 response to chemical; GO:0042592 homeostatic process; GO:0043085 positive regulation of cataly…	GO:0005576 extracellular region; GO:0005622 intracellular anatomical structure; GO:0005737 cytoplasm; GO:0005829 cytosol; GO:0048046 apoplast;	GO:0003824 catalytic activity; GO:0004791 thioredoxin-disulfide reductase activity; GO:0008047 enzyme activator activity; GO:0015035 protein-disulfide reductase activity; GO:0015036 disulfide oxidoreductase activity; GO:0016209 antioxidant activity; GO:0016491 oxidoreductase activity; GO:0016651 oxidoreductase activity, acting on NAD(P)H; GO:0016667 oxidoreductase activity, acting on a sulfur gro…	PF00085	PF00085 Thioredoxin	O	KOG0907	Thioredoxin
GWHPARYT003401	158	K	Thioredoxin domain-containing protein OS=Lactuca sativa OX=4236 GN=LSAT_4X116761 PE=4 SV=1	LSAT_4X116761	1	0.00127959	79.795	2	K(1)DELQMALAK	-1.3785	2	304290	0	0	0	0.859671				2			chloroplast	K03671	trxA; thioredoxin 1		GO:0006950 response to stress; GO:0006979 response to oxidative stress; GO:0008152 metabolic process; GO:0009636 response to toxic substance; GO:0009987 cellular process; GO:0019725 cellular homeostasis; GO:0033554 cellular response to stress; GO:0034599 cellular response to oxidative stress; GO:0042221 response to chemical; GO:0042592 homeostatic process; GO:0043085 positive regulation of cataly…	GO:0005576 extracellular region; GO:0005622 intracellular anatomical structure; GO:0005737 cytoplasm; GO:0005829 cytosol; GO:0048046 apoplast;	GO:0003824 catalytic activity; GO:0004791 thioredoxin-disulfide reductase activity; GO:0008047 enzyme activator activity; GO:0015035 protein-disulfide reductase activity; GO:0015036 disulfide oxidoreductase activity; GO:0016209 antioxidant activity; GO:0016491 oxidoreductase activity; GO:0016651 oxidoreductase activity, acting on NAD(P)H; GO:0016667 oxidoreductase activity, acting on a sulfur gro…	PF00085	PF00085 Thioredoxin	O	KOG0907	Thioredoxin
GWHPARYT003402	62	K	Reticulon-like protein OS=Helianthus annuus OX=4232 GN=BTI2 PE=4 SV=1	BTI2	0.998083	0.0611497	50.314	2	EK(0.002)PVHK(0.998)VLGGGK	-1.8503	1	0	0	0	6725.1				0.710893	1			plasma membrane				GO:0009628 response to abiotic stimulus; GO:0050896 response to stimulus; GO:0080167 response to karrikin;	GO:0005622 intracellular anatomical structure; GO:0005737 cytoplasm; GO:0005783 endoplasmic reticulum; GO:0005886 plasma membrane; GO:0012505 endomembrane system; GO:0016020 membrane; GO:0043226 organelle; GO:0043227 membrane-bounded organelle; GO:0043229 intracellular organelle; GO:0043231 intracellular membrane-bounded organelle; GO:0071944 cell periphery;				U	KOG1792	Reticulon
GWHPARYT007152	11	K	Putative ubiquitin-conjugating enzyme E2 5A OS=Helianthus annuus OX=4232 GN=UBC5A PE=3 SV=1	UBC5A	1	0.00565857	115.86	2	ELK(1)DLQK	-2.7039	4	289150	187320	140990	182000	1.48681	0.937239	0.648833	0.969005	4	0.735144	0.574712	nucleus	K06689	UBE2D, UBC4, UBC5; ubiquitin-conjugating enzyme E2 D [EC:2.3.2.23]	map04120 Ubiquitin mediated proteolysis; map04141 Protein processing in endoplasmic reticulum	GO:0006464 cellular protein modification process; GO:0006508 proteolysis; GO:0006511 ubiquitin-dependent protein catabolic process; GO:0006807 nitrogen compound metabolic process; GO:0008152 metabolic process; GO:0009056 catabolic process; GO:0009057 macromolecule catabolic process; GO:0009987 cellular process; GO:0016567 protein ubiquitination; GO:0019538 protein metabolic process; GO:0019941 mo…		GO:0003824 catalytic activity; GO:0004842 ubiquitin-protein transferase activity; GO:0016740 transferase activity; GO:0019787 ubiquitin-like protein transferase activity; GO:0140096 catalytic activity, acting on a protein;	PF00179	PF00179 Ubiquitin-conjugating enzyme	O	KOG0417	Ubiquitin-protein ligase
GWHPARYT003500	15	K	Cytochrome b5, heme-binding site-containing protein OS=Cynara cardunculus var. scolymus OX=59895 GN=Ccrd_017042 PE=3 SV=1	Ccrd_017042	1	0.00968599	59.731	2	IHLFEEVAK(1)HNK	-0.57602	1	0	5276.5	0	0		0.86077			1			cytoplasm	K23490	CYB5; cytochrome b5			GO:0005622 intracellular anatomical structure; GO:0005737 cytoplasm; GO:0005773 vacuole; GO:0005774 vacuolar membrane; GO:0005783 endoplasmic reticulum; GO:0005789 endoplasmic reticulum membrane; GO:0005886 plasma membrane; GO:0009507 chloroplast; GO:0009526 plastid envelope; GO:0009527 plastid outer membrane; GO:0009534 chloroplast thylakoid; GO:0009535 chloroplast thylakoid membrane; GO:0009536…		PF00173	PF00173 Cytochrome b5-like Heme/Steroid binding domain	C	KOG0537	Cytochrome b5
GWHPARYT009818	203	K	Putative BR-signaling kinase 1 OS=Helianthus annuus OX=4232 GN=BSK1 PE=4 SV=1	BSK1	1	0.0344121	63.766	2	LSCFGLMK(1)NSR	-0.8085	1	0	89968	0	0		1.01994			1			nucleus	K14500	BSK; BR-signaling kinase [EC:2.7.11.1]	map04075 Plant hormone signal transduction				PF07714	PF07714 Protein tyrosine and serine/threonine kinase
GWHPARYT003526	411	K	GMP synthase [glutamine-hydrolyzing] OS=Helianthus annuus OX=4232 GN=GUAA PE=3 SV=1	GUAA	1	0.0116332	56.014	2	ILNVPVGFLK(1)R	-3.3213	3	429030	476890	911700	0	0.737364	0.809166	1.46353		3	1.98482		cytoplasm	K01951	guaA, GMPS; GMP synthase (glutamine-hydrolysing) [EC:6.3.5.2]	map00230 Purine metabolism; map01100 Metabolic pathways	GO:0006139 nucleobase-containing compound metabolic process; GO:0006163 purine nucleotide metabolic process; GO:0006164 purine nucleotide biosynthetic process; GO:0006177 GMP biosynthetic process; GO:0006725 cellular aromatic compound metabolic process; GO:0006753 nucleoside phosphate metabolic process; GO:0006793 phosphorus metabolic process; GO:0006796 phosphate-containing compound metabolic pr…		GO:0003824 catalytic activity; GO:0003921 GMP synthase activity; GO:0003922 GMP synthase (glutamine-hydrolyzing) activity; GO:0016874 ligase activity; GO:0016879 ligase activity, forming carbon-nitrogen bonds; GO:0016884 carbon-nitrogen ligase activity, with glutamine as amido-N-donor;	PF00117; PF00958	PF00117 Glutamine amidotransferase class-I; PF00958 GMP synthase C terminal domain	F	KOG1622	GMP synthase
GWHPARYT003526	123	K	GMP synthase [glutamine-hydrolyzing] OS=Helianthus annuus OX=4232 GN=GUAA PE=3 SV=1	GUAA	1	0.0311417	61.194	2	K(1)ATCGGGLFGR	-2.6667	2	32347	15533	0	0	1.40697	0.66701			2			cytoplasm	K01951	guaA, GMPS; GMP synthase (glutamine-hydrolysing) [EC:6.3.5.2]	map00230 Purine metabolism; map01100 Metabolic pathways	GO:0006139 nucleobase-containing compound metabolic process; GO:0006163 purine nucleotide metabolic process; GO:0006164 purine nucleotide biosynthetic process; GO:0006177 GMP biosynthetic process; GO:0006725 cellular aromatic compound metabolic process; GO:0006753 nucleoside phosphate metabolic process; GO:0006793 phosphorus metabolic process; GO:0006796 phosphate-containing compound metabolic pr…		GO:0003824 catalytic activity; GO:0003921 GMP synthase activity; GO:0003922 GMP synthase (glutamine-hydrolyzing) activity; GO:0016874 ligase activity; GO:0016879 ligase activity, forming carbon-nitrogen bonds; GO:0016884 carbon-nitrogen ligase activity, with glutamine as amido-N-donor;	PF00117; PF00958	PF00117 Glutamine amidotransferase class-I; PF00958 GMP synthase C terminal domain	F	KOG1622	GMP synthase
GWHPARYT003526	368	K	GMP synthase [glutamine-hydrolyzing] OS=Helianthus annuus OX=4232 GN=GUAA PE=3 SV=1	GUAA	1	5.8073e-05	64.56	3	THSHTIK(1)SHHNVGGLPK	2.4006	3	21742	25634	16379	0	1.06533	1.24001	0.749595		3	0.70363		cytoplasm	K01951	guaA, GMPS; GMP synthase (glutamine-hydrolysing) [EC:6.3.5.2]	map00230 Purine metabolism; map01100 Metabolic pathways	GO:0006139 nucleobase-containing compound metabolic process; GO:0006163 purine nucleotide metabolic process; GO:0006164 purine nucleotide biosynthetic process; GO:0006177 GMP biosynthetic process; GO:0006725 cellular aromatic compound metabolic process; GO:0006753 nucleoside phosphate metabolic process; GO:0006793 phosphorus metabolic process; GO:0006796 phosphate-containing compound metabolic pr…		GO:0003824 catalytic activity; GO:0003921 GMP synthase activity; GO:0003922 GMP synthase (glutamine-hydrolyzing) activity; GO:0016874 ligase activity; GO:0016879 ligase activity, forming carbon-nitrogen bonds; GO:0016884 carbon-nitrogen ligase activity, with glutamine as amido-N-donor;	PF00117; PF00958	PF00117 Glutamine amidotransferase class-I; PF00958 GMP synthase C terminal domain	F	KOG1622	GMP synthase
GWHPARYT003534	9	K	Aquaporin-like protein OS=Cynara cardunculus var. scolymus OX=59895 GN=Ccrd_007894 PE=3 SV=1	Ccrd_007894	1	2.73759e-10	137.58	2	EEDVK(1)LGANK	-0.7552	7	24683	20471	9404.6	0	1.3423	1.0583	0.544334		7	0.405524		plasma membrane	K09872	PIP; aquaporin PIP		GO:0006810 transport; GO:0006811 ion transport; GO:0034220 ion transmembrane transport; GO:0051179 localization; GO:0051234 establishment of localization; GO:0055085 transmembrane transport;	GO:0005886 plasma membrane; GO:0005887 integral component of plasma membrane; GO:0016020 membrane; GO:0016021 integral component of membrane; GO:0031224 intrinsic component of membrane; GO:0031226 intrinsic component of plasma membrane; GO:0071944 cell periphery;				G	KOG0223	Aquaporin (major intrinsic protein family)
GWHPARYT003534	14	K	Aquaporin-like protein OS=Cynara cardunculus var. scolymus OX=59895 GN=Ccrd_007894 PE=3 SV=1	Ccrd_007894	1	0.00117955	117.99	2	LGANK(1)FSER	-2.4386	2	124500	120690	0	0	1.00436	0.925568			2			plasma membrane	K09872	PIP; aquaporin PIP		GO:0006810 transport; GO:0006811 ion transport; GO:0034220 ion transmembrane transport; GO:0051179 localization; GO:0051234 establishment of localization; GO:0055085 transmembrane transport;	GO:0005886 plasma membrane; GO:0005887 integral component of plasma membrane; GO:0016020 membrane; GO:0016021 integral component of membrane; GO:0031224 intrinsic component of membrane; GO:0031226 intrinsic component of plasma membrane; GO:0071944 cell periphery;				G	KOG0223	Aquaporin (major intrinsic protein family)
GWHPARYT003534	29	K	Aquaporin-like protein OS=Cynara cardunculus var. scolymus OX=59895 GN=Ccrd_007894 PE=3 SV=1	Ccrd_007894	1	0.00478363	65.212	2	QPIGTSAQTDK(1)DYK	0.65188	1	0	0	21735	0			1.05261		1			plasma membrane	K09872	PIP; aquaporin PIP		GO:0006810 transport; GO:0006811 ion transport; GO:0034220 ion transmembrane transport; GO:0051179 localization; GO:0051234 establishment of localization; GO:0055085 transmembrane transport;	GO:0005886 plasma membrane; GO:0005887 integral component of plasma membrane; GO:0016020 membrane; GO:0016021 integral component of membrane; GO:0031224 intrinsic component of membrane; GO:0031226 intrinsic component of plasma membrane; GO:0071944 cell periphery;				G	KOG0223	Aquaporin (major intrinsic protein family)
GWHPARYT003534	249	K	Aquaporin-like protein OS=Cynara cardunculus var. scolymus OX=59895 GN=Ccrd_007894 PE=3 SV=1	Ccrd_007894	1	4.36732e-06	139.7	2	SLGAAIIFNK(1)DR	-2.3231	2	303580	567070	0	0	0.689688	1.22471			2			plasma membrane	K09872	PIP; aquaporin PIP		GO:0006810 transport; GO:0006811 ion transport; GO:0034220 ion transmembrane transport; GO:0051179 localization; GO:0051234 establishment of localization; GO:0055085 transmembrane transport;	GO:0005886 plasma membrane; GO:0005887 integral component of plasma membrane; GO:0016020 membrane; GO:0016021 integral component of membrane; GO:0031224 intrinsic component of membrane; GO:0031226 intrinsic component of plasma membrane; GO:0071944 cell periphery;				G	KOG0223	Aquaporin (major intrinsic protein family)
GWHPARYT003571	192	K	Monodehydroascorbate reductase (NADH) OS=Helianthus annuus OX=4232 GN=HanXRQr2_Chr03g0129831 PE=4 SV=1	HanXRQr2_Chr03g0129831	1	0.000110609	82.725	3	FPEK(1)IGGNLPGVHYIR	-1.0494	2	26444	0	9335.9	0	1.50925		0.517311		2	0.34276		chloroplast	K08232	E1.6.5.4; monodehydroascorbate reductase (NADH) [EC:1.6.5.4]	map00053 Ascorbate and aldarate metabolism; map01100 Metabolic pathways	GO:0006950 response to stress; GO:0009266 response to temperature stimulus; GO:0009409 response to cold; GO:0009628 response to abiotic stimulus; GO:0010035 response to inorganic substance; GO:0010038 response to metal ion; GO:0042221 response to chemical; GO:0046686 response to cadmium ion; GO:0050896 response to stimulus;	GO:0005622 intracellular anatomical structure; GO:0005737 cytoplasm; GO:0005739 mitochondrion; GO:0009507 chloroplast; GO:0009526 plastid envelope; GO:0009532 plastid stroma; GO:0009536 plastid; GO:0009570 chloroplast stroma; GO:0010319 stromule; GO:0031967 organelle envelope; GO:0031975 envelope; GO:0043226 organelle; GO:0043227 membrane-bounded organelle; GO:0043229 intracellular organelle; GO:…	GO:0000166 nucleotide binding; GO:0005488 binding; GO:0005524 ATP binding; GO:0017076 purine nucleotide binding; GO:0030554 adenyl nucleotide binding; GO:0032553 ribonucleotide binding; GO:0032555 purine ribonucleotide binding; GO:0032559 adenyl ribonucleotide binding; GO:0035639 purine ribonucleoside triphosphate binding; GO:0036094 small molecule binding; GO:0043167 ion binding; GO:0043168 anio…	PF07992	PF07992 Pyridine nucleotide-disulphide oxidoreductase	R	KOG1336	Monodehydroascorbate/ferredoxin reductase
GWHPARYT003571	286	K	Monodehydroascorbate reductase (NADH) OS=Helianthus annuus OX=4232 GN=HanXRQr2_Chr03g0129831 PE=4 SV=1	HanXRQr2_Chr03g0129831	1	0.0639223	53.193	2	K(1)LEVGSDGNVAAVK	-0.39056	1	0	0	0	27036				0.9997	1			chloroplast	K08232	E1.6.5.4; monodehydroascorbate reductase (NADH) [EC:1.6.5.4]	map00053 Ascorbate and aldarate metabolism; map01100 Metabolic pathways	GO:0006950 response to stress; GO:0009266 response to temperature stimulus; GO:0009409 response to cold; GO:0009628 response to abiotic stimulus; GO:0010035 response to inorganic substance; GO:0010038 response to metal ion; GO:0042221 response to chemical; GO:0046686 response to cadmium ion; GO:0050896 response to stimulus;	GO:0005622 intracellular anatomical structure; GO:0005737 cytoplasm; GO:0005739 mitochondrion; GO:0009507 chloroplast; GO:0009526 plastid envelope; GO:0009532 plastid stroma; GO:0009536 plastid; GO:0009570 chloroplast stroma; GO:0010319 stromule; GO:0031967 organelle envelope; GO:0031975 envelope; GO:0043226 organelle; GO:0043227 membrane-bounded organelle; GO:0043229 intracellular organelle; GO:…	GO:0000166 nucleotide binding; GO:0005488 binding; GO:0005524 ATP binding; GO:0017076 purine nucleotide binding; GO:0030554 adenyl nucleotide binding; GO:0032553 ribonucleotide binding; GO:0032555 purine ribonucleotide binding; GO:0032559 adenyl ribonucleotide binding; GO:0035639 purine ribonucleoside triphosphate binding; GO:0036094 small molecule binding; GO:0043167 ion binding; GO:0043168 anio…	PF07992	PF07992 Pyridine nucleotide-disulphide oxidoreductase	R	KOG1336	Monodehydroascorbate/ferredoxin reductase
GWHPARYT003571	97	K	Monodehydroascorbate reductase (NADH) OS=Helianthus annuus OX=4232 GN=HanXRQr2_Chr03g0129831 PE=4 SV=1	HanXRQr2_Chr03g0129831	1	2.4955e-09	105.79	2	LCIVSK(1)EAHAPYER	-5.7642	4	47188	56853	56700	69045	0.83871	0.978386	0.978418	1.20154	4	1.19733	0.036325	chloroplast	K08232	E1.6.5.4; monodehydroascorbate reductase (NADH) [EC:1.6.5.4]	map00053 Ascorbate and aldarate metabolism; map01100 Metabolic pathways	GO:0006950 response to stress; GO:0009266 response to temperature stimulus; GO:0009409 response to cold; GO:0009628 response to abiotic stimulus; GO:0010035 response to inorganic substance; GO:0010038 response to metal ion; GO:0042221 response to chemical; GO:0046686 response to cadmium ion; GO:0050896 response to stimulus;	GO:0005622 intracellular anatomical structure; GO:0005737 cytoplasm; GO:0005739 mitochondrion; GO:0009507 chloroplast; GO:0009526 plastid envelope; GO:0009532 plastid stroma; GO:0009536 plastid; GO:0009570 chloroplast stroma; GO:0010319 stromule; GO:0031967 organelle envelope; GO:0031975 envelope; GO:0043226 organelle; GO:0043227 membrane-bounded organelle; GO:0043229 intracellular organelle; GO:…	GO:0000166 nucleotide binding; GO:0005488 binding; GO:0005524 ATP binding; GO:0017076 purine nucleotide binding; GO:0030554 adenyl nucleotide binding; GO:0032553 ribonucleotide binding; GO:0032555 purine ribonucleotide binding; GO:0032559 adenyl ribonucleotide binding; GO:0035639 purine ribonucleoside triphosphate binding; GO:0036094 small molecule binding; GO:0043167 ion binding; GO:0043168 anio…	PF07992	PF07992 Pyridine nucleotide-disulphide oxidoreductase	R	KOG1336	Monodehydroascorbate/ferredoxin reductase
GWHPARYT003571	384	K	Monodehydroascorbate reductase (NADH) OS=Helianthus annuus OX=4232 GN=HanXRQr2_Chr03g0129831 PE=4 SV=1	HanXRQr2_Chr03g0129831	1	0.000153235	119.58	2	SAQHCVK(1)AILTAK	-1.365	2	0	175930	0	215460		0.888752		1.10067	2	1.23844		chloroplast	K08232	E1.6.5.4; monodehydroascorbate reductase (NADH) [EC:1.6.5.4]	map00053 Ascorbate and aldarate metabolism; map01100 Metabolic pathways	GO:0006950 response to stress; GO:0009266 response to temperature stimulus; GO:0009409 response to cold; GO:0009628 response to abiotic stimulus; GO:0010035 response to inorganic substance; GO:0010038 response to metal ion; GO:0042221 response to chemical; GO:0046686 response to cadmium ion; GO:0050896 response to stimulus;	GO:0005622 intracellular anatomical structure; GO:0005737 cytoplasm; GO:0005739 mitochondrion; GO:0009507 chloroplast; GO:0009526 plastid envelope; GO:0009532 plastid stroma; GO:0009536 plastid; GO:0009570 chloroplast stroma; GO:0010319 stromule; GO:0031967 organelle envelope; GO:0031975 envelope; GO:0043226 organelle; GO:0043227 membrane-bounded organelle; GO:0043229 intracellular organelle; GO:…	GO:0000166 nucleotide binding; GO:0005488 binding; GO:0005524 ATP binding; GO:0017076 purine nucleotide binding; GO:0030554 adenyl nucleotide binding; GO:0032553 ribonucleotide binding; GO:0032555 purine ribonucleotide binding; GO:0032559 adenyl ribonucleotide binding; GO:0035639 purine ribonucleoside triphosphate binding; GO:0036094 small molecule binding; GO:0043167 ion binding; GO:0043168 anio…	PF07992	PF07992 Pyridine nucleotide-disulphide oxidoreductase	R	KOG1336	Monodehydroascorbate/ferredoxin reductase
GWHPARYT003621	41	K	6-phosphogluconate dehydrogenase, decarboxylating OS=Helianthus annuus OX=4232 GN=HannXRQ_Chr02g0046381 PE=3 SV=1	HannXRQ_Chr02g0046381	1	3.68205e-05	106.97	2	TTSK(1)VDETLDR	0.70461	1	113580	0	0	0	0.906053				1			chloroplast	K00033	PGD, gnd, gntZ; 6-phosphogluconate dehydrogenase [EC:1.1.1.44 1.1.1.343]	map00030 Pentose phosphate pathway; map00480 Glutathione metabolism; map01100 Metabolic pathways; map01110 Biosynthesis of secondary metabolites; map01200 Carbon metabolism	GO:0001101 response to acid chemical; GO:0006081 cellular aldehyde metabolic process; GO:0006098 pentose-phosphate shunt; GO:0006139 nucleobase-containing compound metabolic process; GO:0006725 cellular aromatic compound metabolic process; GO:0006739 NADP metabolic process; GO:0006753 nucleoside phosphate metabolic process; GO:0006793 phosphorus metabolic process; GO:0006796 phosphate-containing …	GO:0005622 intracellular anatomical structure; GO:0005737 cytoplasm; GO:0005739 mitochondrion; GO:0005829 cytosol; GO:0005911 cell-cell junction; GO:0009506 plasmodesma; GO:0009507 chloroplast; GO:0009532 plastid stroma; GO:0009536 plastid; GO:0009570 chloroplast stroma; GO:0016020 membrane; GO:0030054 cell junction; GO:0043226 organelle; GO:0043227 membrane-bounded organelle; GO:0043229 intracel…	GO:0003824 catalytic activity; GO:0008114 phosphogluconate 2-dehydrogenase activity; GO:0016491 oxidoreductase activity; GO:0016614 oxidoreductase activity, acting on CH-OH group of donors; GO:0016616 oxidoreductase activity, acting on the CH-OH group of donors, NAD or NADP as acceptor;	PF03446	PF03446 NAD binding domain of 6-phosphogluconate dehydrogenase	G	KOG2653	6-phosphogluconate dehydrogenase
GWHPARYT003629	98	K	V-type proton ATPase subunit E OS=Mikania micrantha OX=192012 GN=E3N88_26989 PE=3 SV=1	E3N88_26989	1	0.00320511	63.766	3	EAASK(1)QLLNVGNHHR	0.19074	3	30354	36396	20392	0	0.945532	1.14438	0.790938		3	0.8365		cytoplasm	K02150	ATPeV1E, ATP6E; V-type H+-transporting ATPase subunit E	map00190 Oxidative phosphorylation; map01100 Metabolic pathways; map04145 Phagosome						C	KOG1664	Vacuolar H+-ATPase V1 sector, subunit E
GWHPARYT003629	146	K	V-type proton ATPase subunit E OS=Mikania micrantha OX=192012 GN=E3N88_26989 PE=3 SV=1	E3N88_26989	1	1.67205e-14	138.87	2	K(1)EDLHAVNSAVESAK	-4.1451	4	57481	63720	40445	50034	0.982813	1.09972	0.861061	1.03632	4	0.909236	0.0515111	cytoplasm	K02150	ATPeV1E, ATP6E; V-type H+-transporting ATPase subunit E	map00190 Oxidative phosphorylation; map01100 Metabolic pathways; map04145 Phagosome						C	KOG1664	Vacuolar H+-ATPase V1 sector, subunit E
GWHPARYT003629	136	K	V-type proton ATPase subunit E OS=Mikania micrantha OX=192012 GN=E3N88_26989 PE=3 SV=1	E3N88_26989	1	0.0155627	60.547	2	LK(1)EPAVLLR	-2.3504	2	24724	26918	0	0	0.866387	0.952125			2			cytoplasm	K02150	ATPeV1E, ATP6E; V-type H+-transporting ATPase subunit E	map00190 Oxidative phosphorylation; map01100 Metabolic pathways; map04145 Phagosome						C	KOG1664	Vacuolar H+-ATPase V1 sector, subunit E
GWHPARYT003693	539	K	V-type proton ATPase catalytic subunit A OS=Mikania micrantha OX=192012 GN=E3N88_40975 PE=3 SV=1	E3N88_40975	1	0.00102144	48.822	2	FCPFYK(1)SVWMMR	2.8126	2	36489	45277	0	0	0.94415	1.14735			2			chloroplast	K02145	ATPeV1A, ATP6A; V-type H+-transporting ATPase subunit A [EC:7.1.2.2]	map00190 Oxidative phosphorylation; map01100 Metabolic pathways; map04145 Phagosome	GO:0006810 transport; GO:0006811 ion transport; GO:0006812 cation transport; GO:0006950 response to stress; GO:0006970 response to osmotic stress; GO:0006996 organelle organization; GO:0007030 Golgi organization; GO:0007275 multicellular organism development; GO:0009555 pollen development; GO:0009628 response to abiotic stimulus; GO:0009651 response to salt stress; GO:0009987 cellular process; GO…	GO:0000325 plant-type vacuole; GO:0005576 extracellular region; GO:0005618 cell wall; GO:0005622 intracellular anatomical structure; GO:0005737 cytoplasm; GO:0005773 vacuole; GO:0005774 vacuolar membrane; GO:0005794 Golgi apparatus; GO:0005886 plasma membrane; GO:0005911 cell-cell junction; GO:0009506 plasmodesma; GO:0009507 chloroplast; GO:0009526 plastid envelope; GO:0009536 plastid; GO:0009941…	GO:0002020 protease binding; GO:0003824 catalytic activity; GO:0005215 transporter activity; GO:0005488 binding; GO:0005515 protein binding; GO:0008324 cation transmembrane transporter activity; GO:0015075 ion transmembrane transporter activity; GO:0015078 proton transmembrane transporter activity; GO:0015318 inorganic molecular entity transmembrane transporter activity; GO:0015399 primary active…	PF02874; PF00006	PF02874 ATP synthase alpha/beta family, beta-barrel domain; PF00006 ATP synthase alpha/beta family, nucleotide-binding domain	C	KOG1352	Vacuolar H+-ATPase V1 sector, subunit A
GWHPARYT003693	575	K	V-type proton ATPase catalytic subunit A OS=Mikania micrantha OX=192012 GN=E3N88_40975 PE=3 SV=1	E3N88_40975	1	0.00197578	87.895	2	ITYTLIK(1)HR	-2.3259	5	75274	60117	77658	36241	1.27768	0.99934	1.20231	0.55222	5	0.746796	0.367778	chloroplast	K02145	ATPeV1A, ATP6A; V-type H+-transporting ATPase subunit A [EC:7.1.2.2]	map00190 Oxidative phosphorylation; map01100 Metabolic pathways; map04145 Phagosome	GO:0006810 transport; GO:0006811 ion transport; GO:0006812 cation transport; GO:0006950 response to stress; GO:0006970 response to osmotic stress; GO:0006996 organelle organization; GO:0007030 Golgi organization; GO:0007275 multicellular organism development; GO:0009555 pollen development; GO:0009628 response to abiotic stimulus; GO:0009651 response to salt stress; GO:0009987 cellular process; GO…	GO:0000325 plant-type vacuole; GO:0005576 extracellular region; GO:0005618 cell wall; GO:0005622 intracellular anatomical structure; GO:0005737 cytoplasm; GO:0005773 vacuole; GO:0005774 vacuolar membrane; GO:0005794 Golgi apparatus; GO:0005886 plasma membrane; GO:0005911 cell-cell junction; GO:0009506 plasmodesma; GO:0009507 chloroplast; GO:0009526 plastid envelope; GO:0009536 plastid; GO:0009941…	GO:0002020 protease binding; GO:0003824 catalytic activity; GO:0005215 transporter activity; GO:0005488 binding; GO:0005515 protein binding; GO:0008324 cation transmembrane transporter activity; GO:0015075 ion transmembrane transporter activity; GO:0015078 proton transmembrane transporter activity; GO:0015318 inorganic molecular entity transmembrane transporter activity; GO:0015399 primary active…	PF02874; PF00006	PF02874 ATP synthase alpha/beta family, beta-barrel domain; PF00006 ATP synthase alpha/beta family, nucleotide-binding domain	C	KOG1352	Vacuolar H+-ATPase V1 sector, subunit A
GWHPARYT003693	396	K	V-type proton ATPase catalytic subunit A OS=Mikania micrantha OX=192012 GN=E3N88_40975 PE=3 SV=1	E3N88_40975	1	0.0230522	60.547	2	VK(1)CLGGPER	-1.7395	2	0	52869	0	39646		1.18408		0.813906	2	0.687377		chloroplast	K02145	ATPeV1A, ATP6A; V-type H+-transporting ATPase subunit A [EC:7.1.2.2]	map00190 Oxidative phosphorylation; map01100 Metabolic pathways; map04145 Phagosome	GO:0006810 transport; GO:0006811 ion transport; GO:0006812 cation transport; GO:0006950 response to stress; GO:0006970 response to osmotic stress; GO:0006996 organelle organization; GO:0007030 Golgi organization; GO:0007275 multicellular organism development; GO:0009555 pollen development; GO:0009628 response to abiotic stimulus; GO:0009651 response to salt stress; GO:0009987 cellular process; GO…	GO:0000325 plant-type vacuole; GO:0005576 extracellular region; GO:0005618 cell wall; GO:0005622 intracellular anatomical structure; GO:0005737 cytoplasm; GO:0005773 vacuole; GO:0005774 vacuolar membrane; GO:0005794 Golgi apparatus; GO:0005886 plasma membrane; GO:0005911 cell-cell junction; GO:0009506 plasmodesma; GO:0009507 chloroplast; GO:0009526 plastid envelope; GO:0009536 plastid; GO:0009941…	GO:0002020 protease binding; GO:0003824 catalytic activity; GO:0005215 transporter activity; GO:0005488 binding; GO:0005515 protein binding; GO:0008324 cation transmembrane transporter activity; GO:0015075 ion transmembrane transporter activity; GO:0015078 proton transmembrane transporter activity; GO:0015318 inorganic molecular entity transmembrane transporter activity; GO:0015399 primary active…	PF02874; PF00006	PF02874 ATP synthase alpha/beta family, beta-barrel domain; PF00006 ATP synthase alpha/beta family, nucleotide-binding domain	C	KOG1352	Vacuolar H+-ATPase V1 sector, subunit A
GWHPARYT008029	108	K	Putative ribosomal protein L30/L7 family protein OS=Helianthus annuus OX=4232 GN=HannXRQ_Chr12g0373701 PE=3 SV=1	HannXRQ_Chr12g0373701	1	0.00290522	109.36	2	ELIQLK(1)R	-2.498	3	83156	0	74465	75436	1.16348		0.900252	0.901668	3	0.773759		nucleus	K02937	RP-L7e, RPL7; large subunit ribosomal protein L7e	map03010 Ribosome				PF08079; PF00327	PF08079 Ribosomal L30 N-terminal domain; PF00327 Ribosomal protein L30p/L7e	J	KOG3184	60S ribosomal protein L7
GWHPARYT008029	143	K	Putative ribosomal protein L30/L7 family protein OS=Helianthus annuus OX=4232 GN=HannXRQ_Chr12g0373701 PE=3 SV=1	HannXRQ_Chr12g0373701	1	0.00324197	105.81	2	K(1)ILQLLR	-3.3482	3	153730	151430	74090	0	1.32178	1.27663	0.550437		3	0.416436		nucleus	K02937	RP-L7e, RPL7; large subunit ribosomal protein L7e	map03010 Ribosome				PF08079; PF00327	PF08079 Ribosomal L30 N-terminal domain; PF00327 Ribosomal protein L30p/L7e	J	KOG3184	60S ribosomal protein L7
GWHPARYT008029	114	K	Putative ribosomal protein L30/L7 family protein OS=Helianthus annuus OX=4232 GN=HannXRQ_Chr12g0373701 PE=3 SV=1	HannXRQ_Chr12g0373701	1	0.00064956	98.865	2	LK(1)GGFYVNPEAK	-1.0968	4	224090	209220	203340	208540	1.15275	1.05528	0.903818	0.91644	4	0.826245	0.0722095	nucleus	K02937	RP-L7e, RPL7; large subunit ribosomal protein L7e	map03010 Ribosome				PF08079; PF00327	PF08079 Ribosomal L30 N-terminal domain; PF00327 Ribosomal protein L30p/L7e	J	KOG3184	60S ribosomal protein L7
GWHPARYT003744	348	K	CCHC-type domain-containing protein OS=Mikania micrantha OX=192012 GN=E3N88_22505 PE=3 SV=1	E3N88_22505	1	0.0638352	44.598	2	TQIFK(1)IHTR	-2.1098	1	0	34173	0	0		0.935298			1			cytoplasm	K03061	PSMC2, RPT1; 26S proteasome regulatory subunit T1	map03050 Proteasome				PF00004; PF17862	PF00004 ATPase family associated with various cellular activities (AAA); PF17862 AAA+ lid domain	O	KOG0729	26S proteasome regulatory complex, ATPase RPT1
GWHPARYT003744	108	K	CCHC-type domain-containing protein OS=Mikania micrantha OX=192012 GN=E3N88_22505 PE=3 SV=1	E3N88_22505	1	0.000247364	124.81	2	YVINVK(1)QIAK	-4.8426	4	75320	70055	39426	36945	1.23075	1.18193	0.776975	0.731102	4	0.624932	0.0144106	cytoplasm	K03061	PSMC2, RPT1; 26S proteasome regulatory subunit T1	map03050 Proteasome				PF00004; PF17862	PF00004 ATPase family associated with various cellular activities (AAA); PF17862 AAA+ lid domain	O	KOG0729	26S proteasome regulatory complex, ATPase RPT1
GWHPARYT003756	471	K	alanine transaminase OS=Lactuca sativa OX=4236 GN=LSAT_5X137860 PE=3 SV=1	LSAT_5X137860	1	0.0343403	59.171	2	AAEAAK(1)TAPDAFYAR	1.4012	1	48766	0	0	0	0.927361				1			chloroplast	K00814	GPT, ALT; alanine transaminase [EC:2.6.1.2]	map00220 Arginine biosynthesis; map00250 Alanine, aspartate and glutamate metabolism; map00710 Carbon fixation in photosynthetic organisms; map01100 Metabolic pathways; map01200 Carbon metabolism; map01210 2-Oxocarboxylic acid metabolism; map01230 Biosynthesis of amino acids	GO:0001666 response to hypoxia; GO:0006082 organic acid metabolic process; GO:0006520 cellular amino acid metabolic process; GO:0006522 alanine metabolic process; GO:0006524 alanine catabolic process; GO:0006807 nitrogen compound metabolic process; GO:0006950 response to stress; GO:0008152 metabolic process; GO:0009056 catabolic process; GO:0009063 cellular amino acid catabolic process; GO:000907…	GO:0005622 intracellular anatomical structure; GO:0005737 cytoplasm; GO:0005739 mitochondrion; GO:0009507 chloroplast; GO:0009536 plastid; GO:0043226 organelle; GO:0043227 membrane-bounded organelle; GO:0043229 intracellular organelle; GO:0043231 intracellular membrane-bounded organelle;	GO:0000166 nucleotide binding; GO:0003824 catalytic activity; GO:0004021 L-alanine:2-oxoglutarate aminotransferase activity; GO:0005488 binding; GO:0005524 ATP binding; GO:0008483 transaminase activity; GO:0016740 transferase activity; GO:0016769 transferase activity, transferring nitrogenous groups; GO:0017076 purine nucleotide binding; GO:0030554 adenyl nucleotide binding; GO:0032553 ribonucleo…	PF00155	PF00155 Aminotransferase class I and II	E	KOG0258	Alanine aminotransferase
GWHPARYT003756	173	K	alanine transaminase OS=Lactuca sativa OX=4236 GN=LSAT_5X137860 PE=3 SV=1	LSAT_5X137860	1	9.67132e-15	153.08	2	ATGAYSHSQGIK(1)GLR	-1.5765	3	33560	33754	18026	0	1.09406	1.09587	0.688396		3	0.629215		chloroplast	K00814	GPT, ALT; alanine transaminase [EC:2.6.1.2]	map00220 Arginine biosynthesis; map00250 Alanine, aspartate and glutamate metabolism; map00710 Carbon fixation in photosynthetic organisms; map01100 Metabolic pathways; map01200 Carbon metabolism; map01210 2-Oxocarboxylic acid metabolism; map01230 Biosynthesis of amino acids	GO:0001666 response to hypoxia; GO:0006082 organic acid metabolic process; GO:0006520 cellular amino acid metabolic process; GO:0006522 alanine metabolic process; GO:0006524 alanine catabolic process; GO:0006807 nitrogen compound metabolic process; GO:0006950 response to stress; GO:0008152 metabolic process; GO:0009056 catabolic process; GO:0009063 cellular amino acid catabolic process; GO:000907…	GO:0005622 intracellular anatomical structure; GO:0005737 cytoplasm; GO:0005739 mitochondrion; GO:0009507 chloroplast; GO:0009536 plastid; GO:0043226 organelle; GO:0043227 membrane-bounded organelle; GO:0043229 intracellular organelle; GO:0043231 intracellular membrane-bounded organelle;	GO:0000166 nucleotide binding; GO:0003824 catalytic activity; GO:0004021 L-alanine:2-oxoglutarate aminotransferase activity; GO:0005488 binding; GO:0005524 ATP binding; GO:0008483 transaminase activity; GO:0016740 transferase activity; GO:0016769 transferase activity, transferring nitrogenous groups; GO:0017076 purine nucleotide binding; GO:0030554 adenyl nucleotide binding; GO:0032553 ribonucleo…	PF00155	PF00155 Aminotransferase class I and II	E	KOG0258	Alanine aminotransferase
GWHPARYT003756	93	K	alanine transaminase OS=Lactuca sativa OX=4236 GN=LSAT_5X137860 PE=3 SV=1	LSAT_5X137860	1	0.000390849	105.78	2	LQQELLAK(1)PGSR	0.072972	3	42758	46195	0	32346	0.980686	1.05518		0.871075	3	0.825526		chloroplast	K00814	GPT, ALT; alanine transaminase [EC:2.6.1.2]	map00220 Arginine biosynthesis; map00250 Alanine, aspartate and glutamate metabolism; map00710 Carbon fixation in photosynthetic organisms; map01100 Metabolic pathways; map01200 Carbon metabolism; map01210 2-Oxocarboxylic acid metabolism; map01230 Biosynthesis of amino acids	GO:0001666 response to hypoxia; GO:0006082 organic acid metabolic process; GO:0006520 cellular amino acid metabolic process; GO:0006522 alanine metabolic process; GO:0006524 alanine catabolic process; GO:0006807 nitrogen compound metabolic process; GO:0006950 response to stress; GO:0008152 metabolic process; GO:0009056 catabolic process; GO:0009063 cellular amino acid catabolic process; GO:000907…	GO:0005622 intracellular anatomical structure; GO:0005737 cytoplasm; GO:0005739 mitochondrion; GO:0009507 chloroplast; GO:0009536 plastid; GO:0043226 organelle; GO:0043227 membrane-bounded organelle; GO:0043229 intracellular organelle; GO:0043231 intracellular membrane-bounded organelle;	GO:0000166 nucleotide binding; GO:0003824 catalytic activity; GO:0004021 L-alanine:2-oxoglutarate aminotransferase activity; GO:0005488 binding; GO:0005524 ATP binding; GO:0008483 transaminase activity; GO:0016740 transferase activity; GO:0016769 transferase activity, transferring nitrogenous groups; GO:0017076 purine nucleotide binding; GO:0030554 adenyl nucleotide binding; GO:0032553 ribonucleo…	PF00155	PF00155 Aminotransferase class I and II	E	KOG0258	Alanine aminotransferase
GWHPARYT003772	613	K	SGNH hydrolase-type esterase domain-containing protein OS=Mikania micrantha OX=192012 GN=E3N88_22513 PE=3 SV=1	E3N88_22513	1	0.0105698	75.474	2	FDLFTSLIK(1)R	-0.95802	1	6745	0	0	0	1.01303				1			vacuolar membrane				GO:0000160 phosphorelay signal transduction system; GO:0001101 response to acid chemical; GO:0002218 activation of innate immune response; GO:0002252 immune effector process; GO:0002253 activation of immune response; GO:0002376 immune system process; GO:0002682 regulation of immune system process; GO:0002684 positive regulation of immune system process; GO:0006950 response to stress; GO:0006952 d…	GO:0005576 extracellular region; GO:0005615 extracellular space;	GO:0003824 catalytic activity; GO:0016298 lipase activity; GO:0016787 hydrolase activity; GO:0016788 hydrolase activity, acting on ester bonds;
GWHPARYT003772	645	K	SGNH hydrolase-type esterase domain-containing protein OS=Mikania micrantha OX=192012 GN=E3N88_22513 PE=3 SV=1	E3N88_22513	1	0.0135129	69.915	2	GIYSCGGK(1)R	-0.40459	3	94142	0	77792	78971	1.1403		0.893305	0.942563	3	0.783394		vacuolar membrane				GO:0000160 phosphorelay signal transduction system; GO:0001101 response to acid chemical; GO:0002218 activation of innate immune response; GO:0002252 immune effector process; GO:0002253 activation of immune response; GO:0002376 immune system process; GO:0002682 regulation of immune system process; GO:0002684 positive regulation of immune system process; GO:0006950 response to stress; GO:0006952 d…	GO:0005576 extracellular region; GO:0005615 extracellular space;	GO:0003824 catalytic activity; GO:0016298 lipase activity; GO:0016787 hydrolase activity; GO:0016788 hydrolase activity, acting on ester bonds;
GWHPARYT003772	473	K	SGNH hydrolase-type esterase domain-containing protein OS=Mikania micrantha OX=192012 GN=E3N88_22513 PE=3 SV=1	E3N88_22513	1	0.00517942	52.837	2	YFK(1)DLENQLR	2.808	1	0	29339	0	0		1.03107			1			vacuolar membrane				GO:0000160 phosphorelay signal transduction system; GO:0001101 response to acid chemical; GO:0002218 activation of innate immune response; GO:0002252 immune effector process; GO:0002253 activation of immune response; GO:0002376 immune system process; GO:0002682 regulation of immune system process; GO:0002684 positive regulation of immune system process; GO:0006950 response to stress; GO:0006952 d…	GO:0005576 extracellular region; GO:0005615 extracellular space;	GO:0003824 catalytic activity; GO:0016298 lipase activity; GO:0016787 hydrolase activity; GO:0016788 hydrolase activity, acting on ester bonds;
GWHPARYT003772	624	K	SGNH hydrolase-type esterase domain-containing protein OS=Mikania micrantha OX=192012 GN=E3N88_22513 PE=3 SV=1	E3N88_22513	1	0.0190594	45.459	2	YGFK(1)EGSTACCGSGPLR	-5.714	2	11087	0	0	10338	1.04845			0.963333	2			vacuolar membrane				GO:0000160 phosphorelay signal transduction system; GO:0001101 response to acid chemical; GO:0002218 activation of innate immune response; GO:0002252 immune effector process; GO:0002253 activation of immune response; GO:0002376 immune system process; GO:0002682 regulation of immune system process; GO:0002684 positive regulation of immune system process; GO:0006950 response to stress; GO:0006952 d…	GO:0005576 extracellular region; GO:0005615 extracellular space;	GO:0003824 catalytic activity; GO:0016298 lipase activity; GO:0016787 hydrolase activity; GO:0016788 hydrolase activity, acting on ester bonds;
GWHPARYT003774	57	K	40S ribosomal protein SA OS=Cynara cardunculus var. scolymus OX=59895 GN=Ccrd_023882 PE=3 SV=1	Ccrd_023882	1	0.000300806	94.791	2	TWEK(1)LQMAAR	-1.7745	4	69060	70745	25045	44195	1.43165	1.4301	0.447081	0.798905	4	0.435459	0.40003	cytoplasm	K02998	RP-SAe, RPSA; small subunit ribosomal protein SAe	map03010 Ribosome	GO:0000028 ribosomal small subunit assembly; GO:0000447 endonucleolytic cleavage in ITS1 to separate SSU-rRNA from 5.8S rRNA and LSU-rRNA from tricistronic rRNA transcript (SSU-rRNA, 5.8S rRNA, LSU-rRNA); GO:0000460 maturation of 5.8S rRNA; GO:0000461 endonucleolytic cleavage to generate mature 3'-end of SSU-rRNA from (SSU-rRNA, 5.8S rRNA, LSU-rRNA); GO:0000462 maturation of SSU-rRNA from tricist…	GO:0005622 intracellular anatomical structure; GO:0005634 nucleus; GO:0005737 cytoplasm; GO:0005829 cytosol; GO:0005840 ribosome; GO:0005844 polysome; GO:0005886 plasma membrane; GO:0005911 cell-cell junction; GO:0009506 plasmodesma; GO:0009507 chloroplast; GO:0009536 plastid; GO:0015935 small ribosomal subunit; GO:0016020 membrane; GO:0022626 cytosolic ribosome; GO:0022627 cytosolic small riboso…	GO:0003676 nucleic acid binding; GO:0003723 RNA binding; GO:0003729 mRNA binding; GO:0003735 structural constituent of ribosome; GO:0005198 structural molecule activity; GO:0005488 binding; GO:0097159 organic cyclic compound binding; GO:1901363 heterocyclic compound binding;			J	KOG0830	40S ribosomal protein SA (P40)/Laminin receptor 1
GWHPARYT003774	166	K	40S ribosomal protein SA OS=Cynara cardunculus var. scolymus OX=59895 GN=Ccrd_023882 PE=3 SV=1	Ccrd_023882	1	0.000270715	87.573	2	YVDIGIPANNK(1)GK	-1.8615	3	164650	0	147650	121450	1.23377		0.952709	0.793562	3	0.772194		cytoplasm	K02998	RP-SAe, RPSA; small subunit ribosomal protein SAe	map03010 Ribosome	GO:0000028 ribosomal small subunit assembly; GO:0000447 endonucleolytic cleavage in ITS1 to separate SSU-rRNA from 5.8S rRNA and LSU-rRNA from tricistronic rRNA transcript (SSU-rRNA, 5.8S rRNA, LSU-rRNA); GO:0000460 maturation of 5.8S rRNA; GO:0000461 endonucleolytic cleavage to generate mature 3'-end of SSU-rRNA from (SSU-rRNA, 5.8S rRNA, LSU-rRNA); GO:0000462 maturation of SSU-rRNA from tricist…	GO:0005622 intracellular anatomical structure; GO:0005634 nucleus; GO:0005737 cytoplasm; GO:0005829 cytosol; GO:0005840 ribosome; GO:0005844 polysome; GO:0005886 plasma membrane; GO:0005911 cell-cell junction; GO:0009506 plasmodesma; GO:0009507 chloroplast; GO:0009536 plastid; GO:0015935 small ribosomal subunit; GO:0016020 membrane; GO:0022626 cytosolic ribosome; GO:0022627 cytosolic small riboso…	GO:0003676 nucleic acid binding; GO:0003723 RNA binding; GO:0003729 mRNA binding; GO:0003735 structural constituent of ribosome; GO:0005198 structural molecule activity; GO:0005488 binding; GO:0097159 organic cyclic compound binding; GO:1901363 heterocyclic compound binding;			J	KOG0830	40S ribosomal protein SA (P40)/Laminin receptor 1
GWHPARYT003794	176	K	Nucleotide-binding, alpha-beta plait OS=Cynara cardunculus var. scolymus OX=59895 GN=Ccrd_023873 PE=4 SV=1	Ccrd_023873	1	0.0277922	48.701	2	VMWDQK(1)TGR	-2.0431	1	0	13870	0	0		1.03309			1			nucleus	K13201	TIA1, TIAL1; nucleolysin TIA-1/TIAR		GO:0006355 regulation of transcription, DNA-templated; GO:0006357 regulation of transcription by RNA polymerase II; GO:0006915 apoptotic process; GO:0006950 response to stress; GO:0006952 defense response; GO:0007154 cell communication; GO:0007165 signal transduction; GO:0007166 cell surface receptor signaling pathway; GO:0007167 enzyme linked receptor protein signaling pathway; GO:0007169 transm…	GO:0000323 lytic vacuole; GO:0005622 intracellular anatomical structure; GO:0005634 nucleus; GO:0005654 nucleoplasm; GO:0005737 cytoplasm; GO:0005764 lysosome; GO:0005773 vacuole; GO:0010494 cytoplasmic stress granule; GO:0031974 membrane-enclosed lumen; GO:0031981 nuclear lumen; GO:0032991 protein-containing complex; GO:0035770 ribonucleoprotein granule; GO:0036464 cytoplasmic ribonucleoprotein …	GO:0003676 nucleic acid binding; GO:0003723 RNA binding; GO:0003729 mRNA binding; GO:0005488 binding; GO:0097159 organic cyclic compound binding; GO:1901363 heterocyclic compound binding;	PF00076	PF00076 RNA recognition motif. (a.k.a. RRM, RBD, or RNP domain)	R	KOG0118	FOG: RRM domain
GWHPARYT003802	181	K	Proteasome subunit alpha type OS=Helianthus annuus OX=4232 GN=PSA6 PE=3 SV=1	PSA6	1	0.0369829	63.766	2	EQEAINFLEK(1)K	-1.0141	2	47006	38115	0	0	1.32645	1.11108			2			cytoplasm	K02730	PSMA6; 20S proteasome subunit alpha 1 [EC:3.4.25.1]	map03050 Proteasome		GO:0000502 proteasome complex; GO:0005622 intracellular anatomical structure; GO:0005839 proteasome core complex; GO:0019773 proteasome core complex, alpha-subunit complex; GO:0032991 protein-containing complex; GO:1902494 catalytic complex; GO:1905368 peptidase complex; GO:1905369 endopeptidase complex;		PF00227	PF00227 Proteasome subunit	O	KOG0182	20S proteasome, regulatory subunit alpha type PSMA6/SCL1
GWHPARYT003802	104	K	Proteasome subunit alpha type OS=Helianthus annuus OX=4232 GN=PSA6 PE=3 SV=1	PSA6	1	0.00026332	78.71	2	FK(1)YGYEMPVDVLAR	-1.4027	4	41183	29496	30344	38644	1.41653	1.04806	0.745112	0.926128	4	0.704835	0.358802	cytoplasm	K02730	PSMA6; 20S proteasome subunit alpha 1 [EC:3.4.25.1]	map03050 Proteasome		GO:0000502 proteasome complex; GO:0005622 intracellular anatomical structure; GO:0005839 proteasome core complex; GO:0019773 proteasome core complex, alpha-subunit complex; GO:0032991 protein-containing complex; GO:1902494 catalytic complex; GO:1905368 peptidase complex; GO:1905369 endopeptidase complex;		PF00227	PF00227 Proteasome subunit	O	KOG0182	20S proteasome, regulatory subunit alpha type PSMA6/SCL1
GWHPARYT003802	45	K	Proteasome subunit alpha type OS=Helianthus annuus OX=4232 GN=PSA6 PE=3 SV=1	PSA6	1	2.3033e-05	153.18	2	GK(1)DSVCVVTQK	-2.6447	4	37195	37687	30686	35793	1.26403	1.32306	0.74448	0.847522	4	0.614776	0.059357	cytoplasm	K02730	PSMA6; 20S proteasome subunit alpha 1 [EC:3.4.25.1]	map03050 Proteasome		GO:0000502 proteasome complex; GO:0005622 intracellular anatomical structure; GO:0005839 proteasome core complex; GO:0019773 proteasome core complex, alpha-subunit complex; GO:0032991 protein-containing complex; GO:1902494 catalytic complex; GO:1905368 peptidase complex; GO:1905369 endopeptidase complex;		PF00227	PF00227 Proteasome subunit	O	KOG0182	20S proteasome, regulatory subunit alpha type PSMA6/SCL1
GWHPARYT003813	153	K	30S ribosomal protein S3, chloroplastic OS=Lactuca sativa OX=4236 GN=LSAT_3X43920 PE=3 SV=1	LSAT_3X43920	1	0.00169089	91.1	2	FK(1)DGYMVSSGQPVK	-0.53878	1	0	0	0	182470				0.916475	1			cytoplasm	K02985	RP-S3e, RPS3; small subunit ribosomal protein S3e	map03010 Ribosome				PF07650; PF00189	PF07650 KH domain; PF00189 Ribosomal protein S3, C-terminal domain	J	KOG3181	40S ribosomal protein S3
GWHPARYT003813	132	K	30S ribosomal protein S3, chloroplastic OS=Lactuca sativa OX=4236 GN=LSAT_3X43920 PE=3 SV=1	LSAT_3X43920	1	3.11563e-10	124.77	2	FVMESGAK(1)GCEVIVSGK	-0.0094757	4	189280	132340	77457	111310	1.62548	1.11565	0.569141	0.799494	4	0.533377	0.485848	cytoplasm	K02985	RP-S3e, RPS3; small subunit ribosomal protein S3e	map03010 Ribosome				PF07650; PF00189	PF07650 KH domain; PF00189 Ribosomal protein S3, C-terminal domain	J	KOG3181	40S ribosomal protein S3
GWHPARYT003813	141	K	30S ribosomal protein S3, chloroplastic OS=Lactuca sativa OX=4236 GN=LSAT_3X43920 PE=3 SV=1	LSAT_3X43920	1	0.000553826	93.772	2	GCEVIVSGK(1)LR	-1.1426	2	196730	0	15253	0	2.03384		0.134922		2	0.0663386		cytoplasm	K02985	RP-S3e, RPS3; small subunit ribosomal protein S3e	map03010 Ribosome				PF07650; PF00189	PF07650 KH domain; PF00189 Ribosomal protein S3, C-terminal domain	J	KOG3181	40S ribosomal protein S3
GWHPARYT003813	197	K	30S ribosomal protein S3, chloroplastic OS=Lactuca sativa OX=4236 GN=LSAT_3X43920 PE=3 SV=1	LSAT_3X43920	1	0.0019425	51.07	2	IMLGWDPSGK(1)QGPK	-1.5131	1	0	0	86808	0			0.937559		1			cytoplasm	K02985	RP-S3e, RPS3; small subunit ribosomal protein S3e	map03010 Ribosome				PF07650; PF00189	PF07650 KH domain; PF00189 Ribosomal protein S3, C-terminal domain	J	KOG3181	40S ribosomal protein S3
GWHPARYT003813	62	K	30S ribosomal protein S3, chloroplastic OS=Lactuca sativa OX=4236 GN=LSAT_3X43920 PE=3 SV=1	LSAT_3X43920	1	2.28531e-06	166.65	2	TQNVLGEK(1)GR	-2.5864	4	167070	127980	167120	179320	1.14153	0.858399	0.977006	1.02475	4	1.02484	0.233153	cytoplasm	K02985	RP-S3e, RPS3; small subunit ribosomal protein S3e	map03010 Ribosome				PF07650; PF00189	PF07650 KH domain; PF00189 Ribosomal protein S3, C-terminal domain	J	KOG3181	40S ribosomal protein S3
GWHPARYT003833	397	K	Peptidase S8/S53 domain-containing protein OS=Cynara cardunculus var. scolymus OX=59895 GN=Ccrd_005036 PE=3 SV=1	Ccrd_005036	1	0.0114197	61.577	2	VAGK(1)IVICDR	-0.53476	1	0	0	12510	0			0.851761		1			chloroplast				GO:0001763 morphogenesis of a branching structure; GO:0006508 proteolysis; GO:0006807 nitrogen compound metabolic process; GO:0007275 multicellular organism development; GO:0007568 aging; GO:0008152 metabolic process; GO:0009653 anatomical structure morphogenesis; GO:0010016 shoot system morphogenesis; GO:0010150 leaf senescence; GO:0010223 secondary shoot formation; GO:0010346 shoot axis formati…	GO:0005576 extracellular region; GO:0005618 cell wall; GO:0005622 intracellular anatomical structure; GO:0005737 cytoplasm; GO:0005773 vacuole; GO:0005774 vacuolar membrane; GO:0009505 plant-type cell wall; GO:0016020 membrane; GO:0030312 external encapsulating structure; GO:0031090 organelle membrane; GO:0043226 organelle; GO:0043227 membrane-bounded organelle; GO:0043229 intracellular organelle…	GO:0003824 catalytic activity; GO:0004175 endopeptidase activity; GO:0004252 serine-type endopeptidase activity; GO:0008233 peptidase activity; GO:0008236 serine-type peptidase activity; GO:0016787 hydrolase activity; GO:0017171 serine hydrolase activity; GO:0140096 catalytic activity, acting on a protein;	PF05922; PF00082; PF17766	PF05922 Peptidase inhibitor I9; PF00082 Subtilase family; PF17766 Fibronectin type-III domain
GWHPARYT003835	359	K	Aldehyde dehydrogenase (NAD(+)) OS=Helianthus annuus OX=4232 GN=HanXRQr2_Chr10g0458951 PE=4 SV=1	HanXRQr2_Chr10g0458951	1	0.00130262	68.548	2	GIEIIK(1)SQGGK	-4.5065	4	39254	43379	35930	27831	1.16848	1.26904	0.915273	0.707065	4	0.670234	0.238575	endoplasmic reticulum	K14085	ALDH7A1; aldehyde dehydrogenase family 7 member A1 [EC:1.2.1.31 1.2.1.8 1.2.1.3]	map00010 Glycolysis / Gluconeogenesis; map00053 Ascorbate and aldarate metabolism; map00071 Fatty acid degradation; map00260 Glycine, serine and threonine metabolism; map00280 Valine, leucine and isoleucine degradation; map00310 Lysine degradation; map00330 Arginine and proline metabolism; map00340 Histidine metabolism; map00380 Tryptophan metabolism; map00410 beta-Alanine metabolism; map00561 Gl…	GO:0001101 response to acid chemical; GO:0006081 cellular aldehyde metabolic process; GO:0006950 response to stress; GO:0006970 response to osmotic stress; GO:0008152 metabolic process; GO:0009269 response to desiccation; GO:0009414 response to water deprivation; GO:0009415 response to water; GO:0009628 response to abiotic stimulus; GO:0009651 response to salt stress; GO:0009719 response to endog…	GO:0005622 intracellular anatomical structure; GO:0005737 cytoplasm; GO:0005829 cytosol;	GO:0003824 catalytic activity; GO:0004029 aldehyde dehydrogenase (NAD+) activity; GO:0016491 oxidoreductase activity; GO:0016620 oxidoreductase activity, acting on the aldehyde or oxo group of donors, NAD or NADP as acceptor; GO:0016903 oxidoreductase activity, acting on the aldehyde or oxo group of donors;			C	KOG2453	Aldehyde dehydrogenase
GWHPARYT003835	94	K	Aldehyde dehydrogenase (NAD(+)) OS=Helianthus annuus OX=4232 GN=HanXRQr2_Chr10g0458951 PE=4 SV=1	HanXRQr2_Chr10g0458951	1	0.00362263	114.39	2	TK(1)LQQLGR	-3.1118	3	153040	150940	0	124420	1.16756	1.13171		0.810132	3	0.71585		endoplasmic reticulum	K14085	ALDH7A1; aldehyde dehydrogenase family 7 member A1 [EC:1.2.1.31 1.2.1.8 1.2.1.3]	map00010 Glycolysis / Gluconeogenesis; map00053 Ascorbate and aldarate metabolism; map00071 Fatty acid degradation; map00260 Glycine, serine and threonine metabolism; map00280 Valine, leucine and isoleucine degradation; map00310 Lysine degradation; map00330 Arginine and proline metabolism; map00340 Histidine metabolism; map00380 Tryptophan metabolism; map00410 beta-Alanine metabolism; map00561 Gl…	GO:0001101 response to acid chemical; GO:0006081 cellular aldehyde metabolic process; GO:0006950 response to stress; GO:0006970 response to osmotic stress; GO:0008152 metabolic process; GO:0009269 response to desiccation; GO:0009414 response to water deprivation; GO:0009415 response to water; GO:0009628 response to abiotic stimulus; GO:0009651 response to salt stress; GO:0009719 response to endog…	GO:0005622 intracellular anatomical structure; GO:0005737 cytoplasm; GO:0005829 cytosol;	GO:0003824 catalytic activity; GO:0004029 aldehyde dehydrogenase (NAD+) activity; GO:0016491 oxidoreductase activity; GO:0016620 oxidoreductase activity, acting on the aldehyde or oxo group of donors, NAD or NADP as acceptor; GO:0016903 oxidoreductase activity, acting on the aldehyde or oxo group of donors;			C	KOG2453	Aldehyde dehydrogenase
GWHPARYT003835	79	K	Aldehyde dehydrogenase (NAD(+)) OS=Helianthus annuus OX=4232 GN=HanXRQr2_Chr10g0458951 PE=4 SV=1	HanXRQr2_Chr10g0458951	1	0.00023353	116.13	2	TWIQIPAPK(1)R	-6.075	2	33441	41641	0	0	0.970453	1.18761			2			endoplasmic reticulum	K14085	ALDH7A1; aldehyde dehydrogenase family 7 member A1 [EC:1.2.1.31 1.2.1.8 1.2.1.3]	map00010 Glycolysis / Gluconeogenesis; map00053 Ascorbate and aldarate metabolism; map00071 Fatty acid degradation; map00260 Glycine, serine and threonine metabolism; map00280 Valine, leucine and isoleucine degradation; map00310 Lysine degradation; map00330 Arginine and proline metabolism; map00340 Histidine metabolism; map00380 Tryptophan metabolism; map00410 beta-Alanine metabolism; map00561 Gl…	GO:0001101 response to acid chemical; GO:0006081 cellular aldehyde metabolic process; GO:0006950 response to stress; GO:0006970 response to osmotic stress; GO:0008152 metabolic process; GO:0009269 response to desiccation; GO:0009414 response to water deprivation; GO:0009415 response to water; GO:0009628 response to abiotic stimulus; GO:0009651 response to salt stress; GO:0009719 response to endog…	GO:0005622 intracellular anatomical structure; GO:0005737 cytoplasm; GO:0005829 cytosol;	GO:0003824 catalytic activity; GO:0004029 aldehyde dehydrogenase (NAD+) activity; GO:0016491 oxidoreductase activity; GO:0016620 oxidoreductase activity, acting on the aldehyde or oxo group of donors, NAD or NADP as acceptor; GO:0016903 oxidoreductase activity, acting on the aldehyde or oxo group of donors;			C	KOG2453	Aldehyde dehydrogenase
GWHPARYT003844	212	K	Nuclear transcription factor Y subunit OS=Lactuca sativa OX=4236 GN=LSAT_1X37160 PE=3 SV=1	LSAT_1X37160	0.999923	0.000973605	74.849	2	AKLEAQNK(1)LSK(1)PR	-4.1172	6	130570	141860	1209400	824290					6			nucleus	K08064	NFYA, HAP2; nuclear transcription factor Y, alpha		GO:0000003 reproduction; GO:0001101 response to acid chemical; GO:0003006 developmental process involved in reproduction; GO:0006355 regulation of transcription, DNA-templated; GO:0006950 response to stress; GO:0007154 cell communication; GO:0007165 signal transduction; GO:0007275 multicellular organism development; GO:0009314 response to radiation; GO:0009414 response to water deprivation; GO:00…		GO:0003700 DNA-binding transcription factor activity; GO:0140110 transcription regulator activity;			K	KOG1561	CCAAT-binding factor, subunit B (HAP2)
GWHPARYT003844	215	K	Nuclear transcription factor Y subunit OS=Lactuca sativa OX=4236 GN=LSAT_1X37160 PE=3 SV=1	LSAT_1X37160	1	0.000973605	74.849	2	AKLEAQNK(1)LSK(1)PR	-4.1172	6	130570	141860	1209400	824290					6			nucleus	K08064	NFYA, HAP2; nuclear transcription factor Y, alpha		GO:0000003 reproduction; GO:0001101 response to acid chemical; GO:0003006 developmental process involved in reproduction; GO:0006355 regulation of transcription, DNA-templated; GO:0006950 response to stress; GO:0007154 cell communication; GO:0007165 signal transduction; GO:0007275 multicellular organism development; GO:0009314 response to radiation; GO:0009414 response to water deprivation; GO:00…		GO:0003700 DNA-binding transcription factor activity; GO:0140110 transcription regulator activity;			K	KOG1561	CCAAT-binding factor, subunit B (HAP2)
GWHPARYT003855	450	K	Acetyltransferase component of pyruvate dehydrogenase complex OS=Artemisia annua OX=35608 GN=CTI12_AA285450 PE=3 SV=1	CTI12_AA285450	1	2.83732e-145	318.88	3	AK(1)ENSLKPEDYEGGTFTISNLGGPFGIK	-0.66655	4	173860	162660	64741	64583	1.57211	1.40467	0.535432	0.544816	4	0.364221	0.091786	mitochondria	K00627	DLAT, aceF, pdhC; pyruvate dehydrogenase E2 component (dihydrolipoamide acetyltransferase) [EC:2.3.1.12]	map00010 Glycolysis / Gluconeogenesis; map00020 Citrate cycle (TCA cycle); map00620 Pyruvate metabolism; map01100 Metabolic pathways; map01110 Biosynthesis of secondary metabolites; map01200 Carbon metabolism		GO:0005622 intracellular anatomical structure; GO:0005737 cytoplasm; GO:0005739 mitochondrion; GO:0009507 chloroplast; GO:0009526 plastid envelope; GO:0009536 plastid; GO:0009941 chloroplast envelope; GO:0031967 organelle envelope; GO:0031975 envelope; GO:0043226 organelle; GO:0043227 membrane-bounded organelle; GO:0043229 intracellular organelle; GO:0043231 intracellular membrane-bounded organel…	GO:0005488 binding; GO:0005507 copper ion binding; GO:0043167 ion binding; GO:0043169 cation binding; GO:0046872 metal ion binding; GO:0046914 transition metal ion binding;	PF00364	PF00364 Biotin-requiring enzyme	C	KOG0557	Dihydrolipoamide acetyltransferase
GWHPARYT003855	236	K	Acetyltransferase component of pyruvate dehydrogenase complex OS=Artemisia annua OX=35608 GN=CTI12_AA285450 PE=3 SV=1	CTI12_AA285450	1	0.000405514	76.049	2	EAAVEK(1)PVSSPEPR	-1.2219	2	3079.4	8838.7	0	0	0.544193	1.49172			2			mitochondria	K00627	DLAT, aceF, pdhC; pyruvate dehydrogenase E2 component (dihydrolipoamide acetyltransferase) [EC:2.3.1.12]	map00010 Glycolysis / Gluconeogenesis; map00020 Citrate cycle (TCA cycle); map00620 Pyruvate metabolism; map01100 Metabolic pathways; map01110 Biosynthesis of secondary metabolites; map01200 Carbon metabolism		GO:0005622 intracellular anatomical structure; GO:0005737 cytoplasm; GO:0005739 mitochondrion; GO:0009507 chloroplast; GO:0009526 plastid envelope; GO:0009536 plastid; GO:0009941 chloroplast envelope; GO:0031967 organelle envelope; GO:0031975 envelope; GO:0043226 organelle; GO:0043227 membrane-bounded organelle; GO:0043229 intracellular organelle; GO:0043231 intracellular membrane-bounded organel…	GO:0005488 binding; GO:0005507 copper ion binding; GO:0043167 ion binding; GO:0043169 cation binding; GO:0046872 metal ion binding; GO:0046914 transition metal ion binding;	PF00364	PF00364 Biotin-requiring enzyme	C	KOG0557	Dihydrolipoamide acetyltransferase
GWHPARYT003855	271	K	Acetyltransferase component of pyruvate dehydrogenase complex OS=Artemisia annua OX=35608 GN=CTI12_AA285450 PE=3 SV=1	CTI12_AA285450	1	0.00195181	97.949	2	FAEDHK(1)VSLSNIK	-2.4697	2	28707	0	23152	0	1.16589		0.860003		2	0.737637		mitochondria	K00627	DLAT, aceF, pdhC; pyruvate dehydrogenase E2 component (dihydrolipoamide acetyltransferase) [EC:2.3.1.12]	map00010 Glycolysis / Gluconeogenesis; map00020 Citrate cycle (TCA cycle); map00620 Pyruvate metabolism; map01100 Metabolic pathways; map01110 Biosynthesis of secondary metabolites; map01200 Carbon metabolism		GO:0005622 intracellular anatomical structure; GO:0005737 cytoplasm; GO:0005739 mitochondrion; GO:0009507 chloroplast; GO:0009526 plastid envelope; GO:0009536 plastid; GO:0009941 chloroplast envelope; GO:0031967 organelle envelope; GO:0031975 envelope; GO:0043226 organelle; GO:0043227 membrane-bounded organelle; GO:0043229 intracellular organelle; GO:0043231 intracellular membrane-bounded organel…	GO:0005488 binding; GO:0005507 copper ion binding; GO:0043167 ion binding; GO:0043169 cation binding; GO:0046872 metal ion binding; GO:0046914 transition metal ion binding;	PF00364	PF00364 Biotin-requiring enzyme	C	KOG0557	Dihydrolipoamide acetyltransferase
GWHPARYT003855	278	K	Acetyltransferase component of pyruvate dehydrogenase complex OS=Artemisia annua OX=35608 GN=CTI12_AA285450 PE=3 SV=1	CTI12_AA285450	1	0.0019425	63.79	2	VSLSNIK(1)GTGPDGR	-1.7472	1	39896	0	0	0	1.05309				1			mitochondria	K00627	DLAT, aceF, pdhC; pyruvate dehydrogenase E2 component (dihydrolipoamide acetyltransferase) [EC:2.3.1.12]	map00010 Glycolysis / Gluconeogenesis; map00020 Citrate cycle (TCA cycle); map00620 Pyruvate metabolism; map01100 Metabolic pathways; map01110 Biosynthesis of secondary metabolites; map01200 Carbon metabolism		GO:0005622 intracellular anatomical structure; GO:0005737 cytoplasm; GO:0005739 mitochondrion; GO:0009507 chloroplast; GO:0009526 plastid envelope; GO:0009536 plastid; GO:0009941 chloroplast envelope; GO:0031967 organelle envelope; GO:0031975 envelope; GO:0043226 organelle; GO:0043227 membrane-bounded organelle; GO:0043229 intracellular organelle; GO:0043231 intracellular membrane-bounded organel…	GO:0005488 binding; GO:0005507 copper ion binding; GO:0043167 ion binding; GO:0043169 cation binding; GO:0046872 metal ion binding; GO:0046914 transition metal ion binding;	PF00364	PF00364 Biotin-requiring enzyme	C	KOG0557	Dihydrolipoamide acetyltransferase
GWHPARYT003855	208	K	Acetyltransferase component of pyruvate dehydrogenase complex OS=Artemisia annua OX=35608 GN=CTI12_AA285450 PE=3 SV=1	CTI12_AA285450	0.999813	0.0327755	68.42	2	FK(1)DYKPSTSDAEAPK	-3.0796	2	12459	9889.1	0	0	1.17418	0.890063			2			mitochondria	K00627	DLAT, aceF, pdhC; pyruvate dehydrogenase E2 component (dihydrolipoamide acetyltransferase) [EC:2.3.1.12]	map00010 Glycolysis / Gluconeogenesis; map00020 Citrate cycle (TCA cycle); map00620 Pyruvate metabolism; map01100 Metabolic pathways; map01110 Biosynthesis of secondary metabolites; map01200 Carbon metabolism		GO:0005622 intracellular anatomical structure; GO:0005737 cytoplasm; GO:0005739 mitochondrion; GO:0009507 chloroplast; GO:0009526 plastid envelope; GO:0009536 plastid; GO:0009941 chloroplast envelope; GO:0031967 organelle envelope; GO:0031975 envelope; GO:0043226 organelle; GO:0043227 membrane-bounded organelle; GO:0043229 intracellular organelle; GO:0043231 intracellular membrane-bounded organel…	GO:0005488 binding; GO:0005507 copper ion binding; GO:0043167 ion binding; GO:0043169 cation binding; GO:0046872 metal ion binding; GO:0046914 transition metal ion binding;	PF00364	PF00364 Biotin-requiring enzyme	C	KOG0557	Dihydrolipoamide acetyltransferase
GWHPARYT003855	300	K	Acetyltransferase component of pyruvate dehydrogenase complex OS=Artemisia annua OX=35608 GN=CTI12_AA285450 PE=3 SV=1	CTI12_AA285450	1	0.00962792	72.846	2	GK(1)DVPAAASK	0.17869	1	15157	0	0	0	1.05309				1			mitochondria	K00627	DLAT, aceF, pdhC; pyruvate dehydrogenase E2 component (dihydrolipoamide acetyltransferase) [EC:2.3.1.12]	map00010 Glycolysis / Gluconeogenesis; map00020 Citrate cycle (TCA cycle); map00620 Pyruvate metabolism; map01100 Metabolic pathways; map01110 Biosynthesis of secondary metabolites; map01200 Carbon metabolism		GO:0005622 intracellular anatomical structure; GO:0005737 cytoplasm; GO:0005739 mitochondrion; GO:0009507 chloroplast; GO:0009526 plastid envelope; GO:0009536 plastid; GO:0009941 chloroplast envelope; GO:0031967 organelle envelope; GO:0031975 envelope; GO:0043226 organelle; GO:0043227 membrane-bounded organelle; GO:0043229 intracellular organelle; GO:0043231 intracellular membrane-bounded organel…	GO:0005488 binding; GO:0005507 copper ion binding; GO:0043167 ion binding; GO:0043169 cation binding; GO:0046872 metal ion binding; GO:0046914 transition metal ion binding;	PF00364	PF00364 Biotin-requiring enzyme	C	KOG0557	Dihydrolipoamide acetyltransferase
GWHPARYT003855	448	K	Acetyltransferase component of pyruvate dehydrogenase complex OS=Artemisia annua OX=35608 GN=CTI12_AA285450 PE=3 SV=1	CTI12_AA285450	1	0.0112389	67.903	2	HLAQK(1)AK	-0.98365	2	0	0	16608	16978			0.952565	0.993277	2			mitochondria	K00627	DLAT, aceF, pdhC; pyruvate dehydrogenase E2 component (dihydrolipoamide acetyltransferase) [EC:2.3.1.12]	map00010 Glycolysis / Gluconeogenesis; map00020 Citrate cycle (TCA cycle); map00620 Pyruvate metabolism; map01100 Metabolic pathways; map01110 Biosynthesis of secondary metabolites; map01200 Carbon metabolism		GO:0005622 intracellular anatomical structure; GO:0005737 cytoplasm; GO:0005739 mitochondrion; GO:0009507 chloroplast; GO:0009526 plastid envelope; GO:0009536 plastid; GO:0009941 chloroplast envelope; GO:0031967 organelle envelope; GO:0031975 envelope; GO:0043226 organelle; GO:0043227 membrane-bounded organelle; GO:0043229 intracellular organelle; GO:0043231 intracellular membrane-bounded organel…	GO:0005488 binding; GO:0005507 copper ion binding; GO:0043167 ion binding; GO:0043169 cation binding; GO:0046872 metal ion binding; GO:0046914 transition metal ion binding;	PF00364	PF00364 Biotin-requiring enzyme	C	KOG0557	Dihydrolipoamide acetyltransferase
GWHPARYT003855	186	K	Acetyltransferase component of pyruvate dehydrogenase complex OS=Artemisia annua OX=35608 GN=CTI12_AA285450 PE=3 SV=1	CTI12_AA285450	1	0.000280783	84.102	2	IICGDGAK(1)EIK	-2.5315	3	164280	0	62710	80869	1.68584		0.588589	0.774219	3	0.349136		mitochondria	K00627	DLAT, aceF, pdhC; pyruvate dehydrogenase E2 component (dihydrolipoamide acetyltransferase) [EC:2.3.1.12]	map00010 Glycolysis / Gluconeogenesis; map00020 Citrate cycle (TCA cycle); map00620 Pyruvate metabolism; map01100 Metabolic pathways; map01110 Biosynthesis of secondary metabolites; map01200 Carbon metabolism		GO:0005622 intracellular anatomical structure; GO:0005737 cytoplasm; GO:0005739 mitochondrion; GO:0009507 chloroplast; GO:0009526 plastid envelope; GO:0009536 plastid; GO:0009941 chloroplast envelope; GO:0031967 organelle envelope; GO:0031975 envelope; GO:0043226 organelle; GO:0043227 membrane-bounded organelle; GO:0043229 intracellular organelle; GO:0043231 intracellular membrane-bounded organel…	GO:0005488 binding; GO:0005507 copper ion binding; GO:0043167 ion binding; GO:0043169 cation binding; GO:0046872 metal ion binding; GO:0046914 transition metal ion binding;	PF00364	PF00364 Biotin-requiring enzyme	C	KOG0557	Dihydrolipoamide acetyltransferase
GWHPARYT003855	443	K	Acetyltransferase component of pyruvate dehydrogenase complex OS=Artemisia annua OX=35608 GN=CTI12_AA285450 PE=3 SV=1	CTI12_AA285450	1	3.51353e-07	168.05	2	ISEEVK(1)HLAQK	0.60629	4	2651700	923650	1888000	1637200	1.5731	0.523299	1.02441	0.906112	4	1.19137	0.6412	mitochondria	K00627	DLAT, aceF, pdhC; pyruvate dehydrogenase E2 component (dihydrolipoamide acetyltransferase) [EC:2.3.1.12]	map00010 Glycolysis / Gluconeogenesis; map00020 Citrate cycle (TCA cycle); map00620 Pyruvate metabolism; map01100 Metabolic pathways; map01110 Biosynthesis of secondary metabolites; map01200 Carbon metabolism		GO:0005622 intracellular anatomical structure; GO:0005737 cytoplasm; GO:0005739 mitochondrion; GO:0009507 chloroplast; GO:0009526 plastid envelope; GO:0009536 plastid; GO:0009941 chloroplast envelope; GO:0031967 organelle envelope; GO:0031975 envelope; GO:0043226 organelle; GO:0043227 membrane-bounded organelle; GO:0043229 intracellular organelle; GO:0043231 intracellular membrane-bounded organel…	GO:0005488 binding; GO:0005507 copper ion binding; GO:0043167 ion binding; GO:0043169 cation binding; GO:0046872 metal ion binding; GO:0046914 transition metal ion binding;	PF00364	PF00364 Biotin-requiring enzyme	C	KOG0557	Dihydrolipoamide acetyltransferase
GWHPARYT003855	374	K	Acetyltransferase component of pyruvate dehydrogenase complex OS=Artemisia annua OX=35608 GN=CTI12_AA285450 PE=3 SV=1	CTI12_AA285450	1	0.0129062	76.255	2	K(1)LSINDLVIK	-1.3576	1	0	6240.9	0	0		1.00571			1			mitochondria	K00627	DLAT, aceF, pdhC; pyruvate dehydrogenase E2 component (dihydrolipoamide acetyltransferase) [EC:2.3.1.12]	map00010 Glycolysis / Gluconeogenesis; map00020 Citrate cycle (TCA cycle); map00620 Pyruvate metabolism; map01100 Metabolic pathways; map01110 Biosynthesis of secondary metabolites; map01200 Carbon metabolism		GO:0005622 intracellular anatomical structure; GO:0005737 cytoplasm; GO:0005739 mitochondrion; GO:0009507 chloroplast; GO:0009526 plastid envelope; GO:0009536 plastid; GO:0009941 chloroplast envelope; GO:0031967 organelle envelope; GO:0031975 envelope; GO:0043226 organelle; GO:0043227 membrane-bounded organelle; GO:0043229 intracellular organelle; GO:0043231 intracellular membrane-bounded organel…	GO:0005488 binding; GO:0005507 copper ion binding; GO:0043167 ion binding; GO:0043169 cation binding; GO:0046872 metal ion binding; GO:0046914 transition metal ion binding;	PF00364	PF00364 Biotin-requiring enzyme	C	KOG0557	Dihydrolipoamide acetyltransferase
GWHPARYT003855	391	K	Acetyltransferase component of pyruvate dehydrogenase complex OS=Artemisia annua OX=35608 GN=CTI12_AA285450 PE=3 SV=1	CTI12_AA285450	1	6.40023e-05	73.345	2	K(1)VPQCNSSWTNDYIR	-2.7643	3	0	61011	55770	48476		1.1139	0.975142	0.86457	3	0.776169		mitochondria	K00627	DLAT, aceF, pdhC; pyruvate dehydrogenase E2 component (dihydrolipoamide acetyltransferase) [EC:2.3.1.12]	map00010 Glycolysis / Gluconeogenesis; map00020 Citrate cycle (TCA cycle); map00620 Pyruvate metabolism; map01100 Metabolic pathways; map01110 Biosynthesis of secondary metabolites; map01200 Carbon metabolism		GO:0005622 intracellular anatomical structure; GO:0005737 cytoplasm; GO:0005739 mitochondrion; GO:0009507 chloroplast; GO:0009526 plastid envelope; GO:0009536 plastid; GO:0009941 chloroplast envelope; GO:0031967 organelle envelope; GO:0031975 envelope; GO:0043226 organelle; GO:0043227 membrane-bounded organelle; GO:0043229 intracellular organelle; GO:0043231 intracellular membrane-bounded organel…	GO:0005488 binding; GO:0005507 copper ion binding; GO:0043167 ion binding; GO:0043169 cation binding; GO:0046872 metal ion binding; GO:0046914 transition metal ion binding;	PF00364	PF00364 Biotin-requiring enzyme	C	KOG0557	Dihydrolipoamide acetyltransferase
GWHPARYT003855	373	K	Acetyltransferase component of pyruvate dehydrogenase complex OS=Artemisia annua OX=35608 GN=CTI12_AA285450 PE=3 SV=1	CTI12_AA285450	1	7.74346e-46	261.56	2	TQLNALQAASGGK(1)K	-2.514	4	833890	821550	500660	555170	1.29557	1.21898	0.711436	0.804684	4	0.604631	0.129811	mitochondria	K00627	DLAT, aceF, pdhC; pyruvate dehydrogenase E2 component (dihydrolipoamide acetyltransferase) [EC:2.3.1.12]	map00010 Glycolysis / Gluconeogenesis; map00020 Citrate cycle (TCA cycle); map00620 Pyruvate metabolism; map01100 Metabolic pathways; map01110 Biosynthesis of secondary metabolites; map01200 Carbon metabolism		GO:0005622 intracellular anatomical structure; GO:0005737 cytoplasm; GO:0005739 mitochondrion; GO:0009507 chloroplast; GO:0009526 plastid envelope; GO:0009536 plastid; GO:0009941 chloroplast envelope; GO:0031967 organelle envelope; GO:0031975 envelope; GO:0043226 organelle; GO:0043227 membrane-bounded organelle; GO:0043229 intracellular organelle; GO:0043231 intracellular membrane-bounded organel…	GO:0005488 binding; GO:0005507 copper ion binding; GO:0043167 ion binding; GO:0043169 cation binding; GO:0046872 metal ion binding; GO:0046914 transition metal ion binding;	PF00364	PF00364 Biotin-requiring enzyme	C	KOG0557	Dihydrolipoamide acetyltransferase
GWHPARYT003855	247	K	Acetyltransferase component of pyruvate dehydrogenase complex OS=Artemisia annua OX=35608 GN=CTI12_AA285450 PE=3 SV=1	CTI12_AA285450	1	0.00425396	87.727	2	VAK(1)ASAAPDADR	-3.0137	3	41184	0	32593	32894	1.21974		0.882887	0.908874	3	0.723832		mitochondria	K00627	DLAT, aceF, pdhC; pyruvate dehydrogenase E2 component (dihydrolipoamide acetyltransferase) [EC:2.3.1.12]	map00010 Glycolysis / Gluconeogenesis; map00020 Citrate cycle (TCA cycle); map00620 Pyruvate metabolism; map01100 Metabolic pathways; map01110 Biosynthesis of secondary metabolites; map01200 Carbon metabolism		GO:0005622 intracellular anatomical structure; GO:0005737 cytoplasm; GO:0005739 mitochondrion; GO:0009507 chloroplast; GO:0009526 plastid envelope; GO:0009536 plastid; GO:0009941 chloroplast envelope; GO:0031967 organelle envelope; GO:0031975 envelope; GO:0043226 organelle; GO:0043227 membrane-bounded organelle; GO:0043229 intracellular organelle; GO:0043231 intracellular membrane-bounded organel…	GO:0005488 binding; GO:0005507 copper ion binding; GO:0043167 ion binding; GO:0043169 cation binding; GO:0046872 metal ion binding; GO:0046914 transition metal ion binding;	PF00364	PF00364 Biotin-requiring enzyme	C	KOG0557	Dihydrolipoamide acetyltransferase
GWHPARYT003859	126	K	RNA helicase OS=Helianthus annuus OX=4232 GN=HanXRQr2_Chr06g0260141 PE=4 SV=1	HanXRQr2_Chr06g0260141	1	0.000287567	119.52	2	ELAQQIEK(1)VMR	0.69458	2	123380	151930	0	0	0.944521	1.16922			2			cytoplasm	K03257	EIF4A; translation initiation factor 4A					PF00270; PF00271	PF00270 DEAD/DEAH box helicase; PF00271 Helicase conserved C-terminal domain	J	KOG0327	Translation initiation factor 4F, helicase subunit (eIF-4A) and related helicases
GWHPARYT003859	237	K	RNA helicase OS=Helianthus annuus OX=4232 GN=HanXRQr2_Chr06g0260141 PE=4 SV=1	HanXRQr2_Chr06g0260141	1	0.0556182	58.286	2	FMNK(1)PVR	-3.1974	2	0	0	12765	14390			0.893879	1.00428	2			cytoplasm	K03257	EIF4A; translation initiation factor 4A					PF00270; PF00271	PF00270 DEAD/DEAH box helicase; PF00271 Helicase conserved C-terminal domain	J	KOG0327	Translation initiation factor 4F, helicase subunit (eIF-4A) and related helicases
GWHPARYT003859	291	K	RNA helicase OS=Helianthus annuus OX=4232 GN=HanXRQr2_Chr06g0260141 PE=4 SV=1	HanXRQr2_Chr06g0260141	1	0.00706234	81.335	2	K(1)VDWLTDK	-1.9534	4	33918	33133	31557	36798	1.05587	1.03688	0.88633	1.03006	4	0.916425	0.118818	cytoplasm	K03257	EIF4A; translation initiation factor 4A					PF00270; PF00271	PF00270 DEAD/DEAH box helicase; PF00271 Helicase conserved C-terminal domain	J	KOG0327	Translation initiation factor 4F, helicase subunit (eIF-4A) and related helicases
GWHPARYT003865	24	K	Dehydrin OS=Mikania micrantha OX=192012 GN=E3N88_45112 PE=4 SV=1	E3N88_45112	1	0.000471484	88.796	2	AK(1)EEIGALVHCEK	1.5428	3	18330	16343	16032	0	1.17672	1.02986	0.891295		3	0.75744		cytoplasm
GWHPARYT003865	35	K	Dehydrin OS=Mikania micrantha OX=192012 GN=E3N88_45112 PE=4 SV=1	E3N88_45112	1	6.48748e-06	102.26	2	EEIGALVHCEK(1)SPR	-3.6325	4	58369	48419	0	0	1.18612	0.96583			4			cytoplasm
GWHPARYT003880	145	K	Mediator of RNA polymerase II transcription subunit 9 OS=Lactuca sativa OX=4236 GN=MED9 PE=3 SV=1	MED9	1	0.0280206	44.045	2	VDK(1)CDQLLNQR	0.63947	1	16056	0	0	0					1			nucleus					GO:0005622 intracellular anatomical structure; GO:0005634 nucleus; GO:0005654 nucleoplasm; GO:0016592 mediator complex; GO:0031974 membrane-enclosed lumen; GO:0031981 nuclear lumen; GO:0032991 protein-containing complex; GO:0043226 organelle; GO:0043227 membrane-bounded organelle; GO:0043229 intracellular organelle; GO:0043231 intracellular membrane-bounded organelle; GO:0043233 organelle lumen; …
GWHPARYT003894	211	K	Putative DEAD-box ATP-dependent RNA helicase 20 OS=Helianthus annuus OX=4232 GN=RH20 PE=3 SV=1	RH20	1	0.00730162	54.556	2	STCIYGGVPK(1)GPQVR	-0.57277	1	0	3003.9	0	0		0.981632			1			cytoplasm	K12823	DDX5, DBP2; ATP-dependent RNA helicase DDX5/DBP2 [EC:3.6.4.13]	map03040 Spliceosome	GO:0006139 nucleobase-containing compound metabolic process; GO:0006725 cellular aromatic compound metabolic process; GO:0006807 nitrogen compound metabolic process; GO:0008152 metabolic process; GO:0009987 cellular process; GO:0010501 RNA secondary structure unwinding; GO:0016070 RNA metabolic process; GO:0034641 cellular nitrogen compound metabolic process; GO:0043170 macromolecule metabolic pr…	GO:0005622 intracellular anatomical structure; GO:0005634 nucleus; GO:0005730 nucleolus; GO:0005737 cytoplasm; GO:0005829 cytosol; GO:0031974 membrane-enclosed lumen; GO:0031981 nuclear lumen; GO:0043226 organelle; GO:0043227 membrane-bounded organelle; GO:0043228 non-membrane-bounded organelle; GO:0043229 intracellular organelle; GO:0043231 intracellular membrane-bounded organelle; GO:0043232 in…	GO:0003724 RNA helicase activity; GO:0003824 catalytic activity; GO:0004386 helicase activity; GO:0008186 ATP-dependent activity, acting on RNA; GO:0016462 pyrophosphatase activity; GO:0016787 hydrolase activity; GO:0016817 hydrolase activity, acting on acid anhydrides; GO:0016818 hydrolase activity, acting on acid anhydrides, in phosphorus-containing anhydrides; GO:0016887 ATP hydrolysis activit…	PF00270; PF00271	PF00270 DEAD/DEAH box helicase; PF00271 Helicase conserved C-terminal domain	A	KOG0331	ATP-dependent RNA helicase
GWHPARYT003900	135	K	Protein FLX-like 3 OS=Cynara cardunculus var. scolymus OX=59895 GN=Ccrd_005006 PE=3 SV=1	Ccrd_005006	1	0.000608781	80.175	2	SIK(1)HDLSGQVQTLTK	-2.8418	4	39653	41740	20384	31998	1.18199	1.18149	0.626969	0.987991	4	0.683331	0.316428	mitochondria
GWHPARYT012956	213	K	60S ribosomal protein L7a OS=Helianthus annuus OX=4232 GN=HannXRQ_Chr04g0106351 PE=3 SV=1	HannXRQ_Chr04g0106351	1	1.7748e-07	148.69	2	ANFNDK(1)YDEYR	-2.2624	4	93942	83227	83502	87151	1.13672	1.00759	0.923949	0.945196	4	0.875446	0.101171	cytoplasm	K02936	RP-L7Ae, RPL7A; large subunit ribosomal protein L7Ae	map03010 Ribosome	GO:0000470 maturation of LSU-rRNA; GO:0006139 nucleobase-containing compound metabolic process; GO:0006364 rRNA processing; GO:0006396 RNA processing; GO:0006412 translation; GO:0006518 peptide metabolic process; GO:0006725 cellular aromatic compound metabolic process; GO:0006807 nitrogen compound metabolic process; GO:0008152 metabolic process; GO:0009058 biosynthetic process; GO:0009059 macromo…	GO:0005622 intracellular anatomical structure; GO:0005634 nucleus; GO:0005730 nucleolus; GO:0005737 cytoplasm; GO:0005773 vacuole; GO:0005774 vacuolar membrane; GO:0005829 cytosol; GO:0005840 ribosome; GO:0005844 polysome; GO:0005911 cell-cell junction; GO:0009506 plasmodesma; GO:0009507 chloroplast; GO:0009536 plastid; GO:0015934 large ribosomal subunit; GO:0016020 membrane; GO:0022625 cytosolic…	GO:0003676 nucleic acid binding; GO:0003723 RNA binding; GO:0003735 structural constituent of ribosome; GO:0005198 structural molecule activity; GO:0005488 binding; GO:0097159 organic cyclic compound binding; GO:1901363 heterocyclic compound binding;	PF01248	PF01248 Ribosomal protein L7Ae/L30e/S12e/Gadd45 family	J	KOG3166	60S ribosomal protein L7A
GWHPARYT003911	123	K	60S ribosomal protein L7a OS=Helianthus annuus OX=4232 GN=HannXRQ_Chr04g0106351 PE=3 SV=1	HannXRQ_Chr04g0106351	0.97729	0.0596984	63.908	2	APESK(0.977)K(0.023)PIVVK	-2.9876	1	0	41752	0	0					1			cytoplasm	K02936	RP-L7Ae, RPL7A; large subunit ribosomal protein L7Ae	map03010 Ribosome	GO:0000470 maturation of LSU-rRNA; GO:0006139 nucleobase-containing compound metabolic process; GO:0006364 rRNA processing; GO:0006396 RNA processing; GO:0006412 translation; GO:0006518 peptide metabolic process; GO:0006725 cellular aromatic compound metabolic process; GO:0006807 nitrogen compound metabolic process; GO:0008152 metabolic process; GO:0009058 biosynthetic process; GO:0009059 macromo…	GO:0005622 intracellular anatomical structure; GO:0005634 nucleus; GO:0005730 nucleolus; GO:0005737 cytoplasm; GO:0005773 vacuole; GO:0005774 vacuolar membrane; GO:0005829 cytosol; GO:0005840 ribosome; GO:0005844 polysome; GO:0005911 cell-cell junction; GO:0009506 plasmodesma; GO:0009507 chloroplast; GO:0009536 plastid; GO:0015934 large ribosomal subunit; GO:0016020 membrane; GO:0022625 cytosolic…	GO:0003676 nucleic acid binding; GO:0003723 RNA binding; GO:0003735 structural constituent of ribosome; GO:0005198 structural molecule activity; GO:0005488 binding; GO:0097159 organic cyclic compound binding; GO:1901363 heterocyclic compound binding;	PF01248	PF01248 Ribosomal protein L7Ae/L30e/S12e/Gadd45 family	J	KOG3166	60S ribosomal protein L7A
GWHPARYT012956	160	K	60S ribosomal protein L7a OS=Helianthus annuus OX=4232 GN=HannXRQ_Chr04g0106351 PE=3 SV=1	HannXRQ_Chr04g0106351	1	0.00177937	93.772	2	K(1)MEIPYCIVK	-2.1792	2	60028	67733	0	0	0.988729	1.11622			2			cytoplasm	K02936	RP-L7Ae, RPL7A; large subunit ribosomal protein L7Ae	map03010 Ribosome	GO:0000470 maturation of LSU-rRNA; GO:0006139 nucleobase-containing compound metabolic process; GO:0006364 rRNA processing; GO:0006396 RNA processing; GO:0006412 translation; GO:0006518 peptide metabolic process; GO:0006725 cellular aromatic compound metabolic process; GO:0006807 nitrogen compound metabolic process; GO:0008152 metabolic process; GO:0009058 biosynthetic process; GO:0009059 macromo…	GO:0005622 intracellular anatomical structure; GO:0005634 nucleus; GO:0005730 nucleolus; GO:0005737 cytoplasm; GO:0005773 vacuole; GO:0005774 vacuolar membrane; GO:0005829 cytosol; GO:0005840 ribosome; GO:0005844 polysome; GO:0005911 cell-cell junction; GO:0009506 plasmodesma; GO:0009507 chloroplast; GO:0009536 plastid; GO:0015934 large ribosomal subunit; GO:0016020 membrane; GO:0022625 cytosolic…	GO:0003676 nucleic acid binding; GO:0003723 RNA binding; GO:0003735 structural constituent of ribosome; GO:0005198 structural molecule activity; GO:0005488 binding; GO:0097159 organic cyclic compound binding; GO:1901363 heterocyclic compound binding;	PF01248	PF01248 Ribosomal protein L7Ae/L30e/S12e/Gadd45 family	J	KOG3166	60S ribosomal protein L7A
GWHPARYT003911	214	K	60S ribosomal protein L7a OS=Helianthus annuus OX=4232 GN=HannXRQ_Chr04g0106351 PE=3 SV=1	HannXRQ_Chr04g0106351	1	0.000587531	103.17	2	K(1)TAAVLCLTTVK	-2.6256	4	127500	131750	80499	82949					4			cytoplasm	K02936	RP-L7Ae, RPL7A; large subunit ribosomal protein L7Ae	map03010 Ribosome	GO:0000470 maturation of LSU-rRNA; GO:0006139 nucleobase-containing compound metabolic process; GO:0006364 rRNA processing; GO:0006396 RNA processing; GO:0006412 translation; GO:0006518 peptide metabolic process; GO:0006725 cellular aromatic compound metabolic process; GO:0006807 nitrogen compound metabolic process; GO:0008152 metabolic process; GO:0009058 biosynthetic process; GO:0009059 macromo…	GO:0005622 intracellular anatomical structure; GO:0005634 nucleus; GO:0005730 nucleolus; GO:0005737 cytoplasm; GO:0005773 vacuole; GO:0005774 vacuolar membrane; GO:0005829 cytosol; GO:0005840 ribosome; GO:0005844 polysome; GO:0005911 cell-cell junction; GO:0009506 plasmodesma; GO:0009507 chloroplast; GO:0009536 plastid; GO:0015934 large ribosomal subunit; GO:0016020 membrane; GO:0022625 cytosolic…	GO:0003676 nucleic acid binding; GO:0003723 RNA binding; GO:0003735 structural constituent of ribosome; GO:0005198 structural molecule activity; GO:0005488 binding; GO:0097159 organic cyclic compound binding; GO:1901363 heterocyclic compound binding;	PF01248	PF01248 Ribosomal protein L7Ae/L30e/S12e/Gadd45 family	J	KOG3166	60S ribosomal protein L7A
GWHPARYT012956	192	K	60S ribosomal protein L7a OS=Helianthus annuus OX=4232 GN=HannXRQ_Chr04g0106351 PE=3 SV=1	HannXRQ_Chr04g0106351	1	2.12513e-14	166.48	2	TAAVLCLTTVK(1)NEDK	-2.0867	4	116070	79888	49105	29330	1.78032	1.22599	0.688748	0.403223	4	0.357882	0.114538	cytoplasm	K02936	RP-L7Ae, RPL7A; large subunit ribosomal protein L7Ae	map03010 Ribosome	GO:0000470 maturation of LSU-rRNA; GO:0006139 nucleobase-containing compound metabolic process; GO:0006364 rRNA processing; GO:0006396 RNA processing; GO:0006412 translation; GO:0006518 peptide metabolic process; GO:0006725 cellular aromatic compound metabolic process; GO:0006807 nitrogen compound metabolic process; GO:0008152 metabolic process; GO:0009058 biosynthetic process; GO:0009059 macromo…	GO:0005622 intracellular anatomical structure; GO:0005634 nucleus; GO:0005730 nucleolus; GO:0005737 cytoplasm; GO:0005773 vacuole; GO:0005774 vacuolar membrane; GO:0005829 cytosol; GO:0005840 ribosome; GO:0005844 polysome; GO:0005911 cell-cell junction; GO:0009506 plasmodesma; GO:0009507 chloroplast; GO:0009536 plastid; GO:0015934 large ribosomal subunit; GO:0016020 membrane; GO:0022625 cytosolic…	GO:0003676 nucleic acid binding; GO:0003723 RNA binding; GO:0003735 structural constituent of ribosome; GO:0005198 structural molecule activity; GO:0005488 binding; GO:0097159 organic cyclic compound binding; GO:1901363 heterocyclic compound binding;	PF01248	PF01248 Ribosomal protein L7Ae/L30e/S12e/Gadd45 family	J	KOG3166	60S ribosomal protein L7A
GWHPARYT012956	220	K	60S ribosomal protein L7a OS=Helianthus annuus OX=4232 GN=HannXRQ_Chr04g0106351 PE=3 SV=1	HannXRQ_Chr04g0106351	1	0.00976059	73.655	2	K(1)WGGGIMGSK	-2.1447	2	0	125260	0	86997		1.2425		0.77307	2	0.622187		cytoplasm	K02936	RP-L7Ae, RPL7A; large subunit ribosomal protein L7Ae	map03010 Ribosome	GO:0000470 maturation of LSU-rRNA; GO:0006139 nucleobase-containing compound metabolic process; GO:0006364 rRNA processing; GO:0006396 RNA processing; GO:0006412 translation; GO:0006518 peptide metabolic process; GO:0006725 cellular aromatic compound metabolic process; GO:0006807 nitrogen compound metabolic process; GO:0008152 metabolic process; GO:0009058 biosynthetic process; GO:0009059 macromo…	GO:0005622 intracellular anatomical structure; GO:0005634 nucleus; GO:0005730 nucleolus; GO:0005737 cytoplasm; GO:0005773 vacuole; GO:0005774 vacuolar membrane; GO:0005829 cytosol; GO:0005840 ribosome; GO:0005844 polysome; GO:0005911 cell-cell junction; GO:0009506 plasmodesma; GO:0009507 chloroplast; GO:0009536 plastid; GO:0015934 large ribosomal subunit; GO:0016020 membrane; GO:0022625 cytosolic…	GO:0003676 nucleic acid binding; GO:0003723 RNA binding; GO:0003735 structural constituent of ribosome; GO:0005198 structural molecule activity; GO:0005488 binding; GO:0097159 organic cyclic compound binding; GO:1901363 heterocyclic compound binding;	PF01248	PF01248 Ribosomal protein L7Ae/L30e/S12e/Gadd45 family	J	KOG3166	60S ribosomal protein L7A
GWHPARYT012956	201	K	60S ribosomal protein L7a OS=Helianthus annuus OX=4232 GN=HannXRQ_Chr04g0106351 PE=3 SV=1	HannXRQ_Chr04g0106351	1	0.00747801	40.224	2	MEFSK(1)ILEAIK	-0.20844	1	0	36131	0	0		1.05273			1			cytoplasm	K02936	RP-L7Ae, RPL7A; large subunit ribosomal protein L7Ae	map03010 Ribosome	GO:0000470 maturation of LSU-rRNA; GO:0006139 nucleobase-containing compound metabolic process; GO:0006364 rRNA processing; GO:0006396 RNA processing; GO:0006412 translation; GO:0006518 peptide metabolic process; GO:0006725 cellular aromatic compound metabolic process; GO:0006807 nitrogen compound metabolic process; GO:0008152 metabolic process; GO:0009058 biosynthetic process; GO:0009059 macromo…	GO:0005622 intracellular anatomical structure; GO:0005634 nucleus; GO:0005730 nucleolus; GO:0005737 cytoplasm; GO:0005773 vacuole; GO:0005774 vacuolar membrane; GO:0005829 cytosol; GO:0005840 ribosome; GO:0005844 polysome; GO:0005911 cell-cell junction; GO:0009506 plasmodesma; GO:0009507 chloroplast; GO:0009536 plastid; GO:0015934 large ribosomal subunit; GO:0016020 membrane; GO:0022625 cytosolic…	GO:0003676 nucleic acid binding; GO:0003723 RNA binding; GO:0003735 structural constituent of ribosome; GO:0005198 structural molecule activity; GO:0005488 binding; GO:0097159 organic cyclic compound binding; GO:1901363 heterocyclic compound binding;	PF01248	PF01248 Ribosomal protein L7Ae/L30e/S12e/Gadd45 family	J	KOG3166	60S ribosomal protein L7A
GWHPARYT012956	86	K	60S ribosomal protein L7a OS=Helianthus annuus OX=4232 GN=HannXRQ_Chr04g0106351 PE=3 SV=1	HannXRQ_Chr04g0106351	1	0.0366191	52.837	2	MLLK(1)YRPEDK	-2.6702	2	0	0	60725	91779			0.766239	1.13511	2			cytoplasm	K02936	RP-L7Ae, RPL7A; large subunit ribosomal protein L7Ae	map03010 Ribosome	GO:0000470 maturation of LSU-rRNA; GO:0006139 nucleobase-containing compound metabolic process; GO:0006364 rRNA processing; GO:0006396 RNA processing; GO:0006412 translation; GO:0006518 peptide metabolic process; GO:0006725 cellular aromatic compound metabolic process; GO:0006807 nitrogen compound metabolic process; GO:0008152 metabolic process; GO:0009058 biosynthetic process; GO:0009059 macromo…	GO:0005622 intracellular anatomical structure; GO:0005634 nucleus; GO:0005730 nucleolus; GO:0005737 cytoplasm; GO:0005773 vacuole; GO:0005774 vacuolar membrane; GO:0005829 cytosol; GO:0005840 ribosome; GO:0005844 polysome; GO:0005911 cell-cell junction; GO:0009506 plasmodesma; GO:0009507 chloroplast; GO:0009536 plastid; GO:0015934 large ribosomal subunit; GO:0016020 membrane; GO:0022625 cytosolic…	GO:0003676 nucleic acid binding; GO:0003723 RNA binding; GO:0003735 structural constituent of ribosome; GO:0005198 structural molecule activity; GO:0005488 binding; GO:0097159 organic cyclic compound binding; GO:1901363 heterocyclic compound binding;	PF01248	PF01248 Ribosomal protein L7Ae/L30e/S12e/Gadd45 family	J	KOG3166	60S ribosomal protein L7A
GWHPARYT012956	196	K	60S ribosomal protein L7a OS=Helianthus annuus OX=4232 GN=HannXRQ_Chr04g0106351 PE=3 SV=1	HannXRQ_Chr04g0106351	1	0.0398245	42.061	2	NEDK(1)MEFSK	-2.3716	1	0	66029	0	0		1.05273			1			cytoplasm	K02936	RP-L7Ae, RPL7A; large subunit ribosomal protein L7Ae	map03010 Ribosome	GO:0000470 maturation of LSU-rRNA; GO:0006139 nucleobase-containing compound metabolic process; GO:0006364 rRNA processing; GO:0006396 RNA processing; GO:0006412 translation; GO:0006518 peptide metabolic process; GO:0006725 cellular aromatic compound metabolic process; GO:0006807 nitrogen compound metabolic process; GO:0008152 metabolic process; GO:0009058 biosynthetic process; GO:0009059 macromo…	GO:0005622 intracellular anatomical structure; GO:0005634 nucleus; GO:0005730 nucleolus; GO:0005737 cytoplasm; GO:0005773 vacuole; GO:0005774 vacuolar membrane; GO:0005829 cytosol; GO:0005840 ribosome; GO:0005844 polysome; GO:0005911 cell-cell junction; GO:0009506 plasmodesma; GO:0009507 chloroplast; GO:0009536 plastid; GO:0015934 large ribosomal subunit; GO:0016020 membrane; GO:0022625 cytosolic…	GO:0003676 nucleic acid binding; GO:0003723 RNA binding; GO:0003735 structural constituent of ribosome; GO:0005198 structural molecule activity; GO:0005488 binding; GO:0097159 organic cyclic compound binding; GO:1901363 heterocyclic compound binding;	PF01248	PF01248 Ribosomal protein L7Ae/L30e/S12e/Gadd45 family	J	KOG3166	60S ribosomal protein L7A
GWHPARYT012956	243	K	60S ribosomal protein L7a OS=Helianthus annuus OX=4232 GN=HannXRQ_Chr04g0106351 PE=3 SV=1	HannXRQ_Chr04g0106351	1	0.00227707	81.799	2	VLAK(1)EAAQR	-0.53552	1	0	0	42820	0			0.962162		1			cytoplasm	K02936	RP-L7Ae, RPL7A; large subunit ribosomal protein L7Ae	map03010 Ribosome	GO:0000470 maturation of LSU-rRNA; GO:0006139 nucleobase-containing compound metabolic process; GO:0006364 rRNA processing; GO:0006396 RNA processing; GO:0006412 translation; GO:0006518 peptide metabolic process; GO:0006725 cellular aromatic compound metabolic process; GO:0006807 nitrogen compound metabolic process; GO:0008152 metabolic process; GO:0009058 biosynthetic process; GO:0009059 macromo…	GO:0005622 intracellular anatomical structure; GO:0005634 nucleus; GO:0005730 nucleolus; GO:0005737 cytoplasm; GO:0005773 vacuole; GO:0005774 vacuolar membrane; GO:0005829 cytosol; GO:0005840 ribosome; GO:0005844 polysome; GO:0005911 cell-cell junction; GO:0009506 plasmodesma; GO:0009507 chloroplast; GO:0009536 plastid; GO:0015934 large ribosomal subunit; GO:0016020 membrane; GO:0022625 cytosolic…	GO:0003676 nucleic acid binding; GO:0003723 RNA binding; GO:0003735 structural constituent of ribosome; GO:0005198 structural molecule activity; GO:0005488 binding; GO:0097159 organic cyclic compound binding; GO:1901363 heterocyclic compound binding;	PF01248	PF01248 Ribosomal protein L7Ae/L30e/S12e/Gadd45 family	J	KOG3166	60S ribosomal protein L7A
GWHPARYT012956	19	K	60S ribosomal protein L7a OS=Helianthus annuus OX=4232 GN=HannXRQ_Chr04g0106351 PE=3 SV=1	HannXRQ_Chr04g0106351	1	0.0295584	52.837	2	VVNPLFEK(1)R	-2.9813	3	0	83273	57677	65135		1.27614	0.80784	0.894203	3	0.700712		cytoplasm	K02936	RP-L7Ae, RPL7A; large subunit ribosomal protein L7Ae	map03010 Ribosome	GO:0000470 maturation of LSU-rRNA; GO:0006139 nucleobase-containing compound metabolic process; GO:0006364 rRNA processing; GO:0006396 RNA processing; GO:0006412 translation; GO:0006518 peptide metabolic process; GO:0006725 cellular aromatic compound metabolic process; GO:0006807 nitrogen compound metabolic process; GO:0008152 metabolic process; GO:0009058 biosynthetic process; GO:0009059 macromo…	GO:0005622 intracellular anatomical structure; GO:0005634 nucleus; GO:0005730 nucleolus; GO:0005737 cytoplasm; GO:0005773 vacuole; GO:0005774 vacuolar membrane; GO:0005829 cytosol; GO:0005840 ribosome; GO:0005844 polysome; GO:0005911 cell-cell junction; GO:0009506 plasmodesma; GO:0009507 chloroplast; GO:0009536 plastid; GO:0015934 large ribosomal subunit; GO:0016020 membrane; GO:0022625 cytosolic…	GO:0003676 nucleic acid binding; GO:0003723 RNA binding; GO:0003735 structural constituent of ribosome; GO:0005198 structural molecule activity; GO:0005488 binding; GO:0097159 organic cyclic compound binding; GO:1901363 heterocyclic compound binding;	PF01248	PF01248 Ribosomal protein L7Ae/L30e/S12e/Gadd45 family	J	KOG3166	60S ribosomal protein L7A
GWHPARYT003914	7	K	Ubiquitin carboxyl-terminal hydrolase OS=Helianthus annuus OX=4232 GN=UBP6 PE=3 SV=1	UBP6	1	0.00318084	78.932	2	PTVSVK(1)WQK	-0.605	3	59162	54426	0	60852	1.45593	1.32267		0.796845	3	0.602454		nucleus	K11843	USP14, UBP6; ubiquitin carboxyl-terminal hydrolase 14 [EC:3.4.19.12]		GO:0006464 cellular protein modification process; GO:0006508 proteolysis; GO:0006807 nitrogen compound metabolic process; GO:0008152 metabolic process; GO:0009987 cellular process; GO:0016579 protein deubiquitination; GO:0019538 protein metabolic process; GO:0036211 protein modification process; GO:0043170 macromolecule metabolic process; GO:0043412 macromolecule modification; GO:0044237 cellular…	GO:0005622 intracellular anatomical structure; GO:0005634 nucleus; GO:0005911 cell-cell junction; GO:0009506 plasmodesma; GO:0030054 cell junction; GO:0043226 organelle; GO:0043227 membrane-bounded organelle; GO:0043229 intracellular organelle; GO:0043231 intracellular membrane-bounded organelle; GO:0055044 symplast;	GO:0005488 binding; GO:0005515 protein binding; GO:0005516 calmodulin binding;	PF00240	PF00240 Ubiquitin family	O	KOG1872	Ubiquitin-specific protease
GWHPARYT003921	115	K	Ribosomal protein L28e OS=Cynara cardunculus var. scolymus OX=59895 GN=Ccrd_004997 PE=3 SV=1	Ccrd_004997	1	0.00156243	79.182	2	AVTNQVADNYYRPDLK(1)K	-2.5511	4	17152	16397	20530	0	1.04442	0.916448	1.08802		4	1.04175		chloroplast	K02903	RP-L28e, RPL28; large subunit ribosomal protein L28e	map03010 Ribosome	GO:0006412 translation; GO:0006518 peptide metabolic process; GO:0006807 nitrogen compound metabolic process; GO:0008152 metabolic process; GO:0009058 biosynthetic process; GO:0009059 macromolecule biosynthetic process; GO:0009719 response to endogenous stimulus; GO:0009725 response to hormone; GO:0009735 response to cytokinin; GO:0009987 cellular process; GO:0010033 response to organic substance…	GO:0005618 cell wall; GO:0005622 intracellular anatomical structure; GO:0005737 cytoplasm; GO:0005829 cytosol; GO:0005840 ribosome; GO:0005886 plasma membrane; GO:0005911 cell-cell junction; GO:0009506 plasmodesma; GO:0009507 chloroplast; GO:0009536 plastid; GO:0015934 large ribosomal subunit; GO:0016020 membrane; GO:0022625 cytosolic large ribosomal subunit; GO:0022626 cytosolic ribosome; GO:003…	GO:0003735 structural constituent of ribosome; GO:0005198 structural molecule activity;			J	KOG3412	60S ribosomal protein L28
GWHPARYT003921	74	K	Ribosomal protein L28e OS=Cynara cardunculus var. scolymus OX=59895 GN=Ccrd_004997 PE=3 SV=1	Ccrd_004997	1	1.11422e-08	131.06	2	DQSVLLATTK(1)TK	-1.9945	2	0	98750	91089	0		1.04817	0.916784		2			chloroplast	K02903	RP-L28e, RPL28; large subunit ribosomal protein L28e	map03010 Ribosome	GO:0006412 translation; GO:0006518 peptide metabolic process; GO:0006807 nitrogen compound metabolic process; GO:0008152 metabolic process; GO:0009058 biosynthetic process; GO:0009059 macromolecule biosynthetic process; GO:0009719 response to endogenous stimulus; GO:0009725 response to hormone; GO:0009735 response to cytokinin; GO:0009987 cellular process; GO:0010033 response to organic substance…	GO:0005618 cell wall; GO:0005622 intracellular anatomical structure; GO:0005737 cytoplasm; GO:0005829 cytosol; GO:0005840 ribosome; GO:0005886 plasma membrane; GO:0005911 cell-cell junction; GO:0009506 plasmodesma; GO:0009507 chloroplast; GO:0009536 plastid; GO:0015934 large ribosomal subunit; GO:0016020 membrane; GO:0022625 cytosolic large ribosomal subunit; GO:0022626 cytosolic ribosome; GO:003…	GO:0003735 structural constituent of ribosome; GO:0005198 structural molecule activity;			J	KOG3412	60S ribosomal protein L28
GWHPARYT003921	15	K	Ribosomal protein L28e OS=Cynara cardunculus var. scolymus OX=59895 GN=Ccrd_004997 PE=3 SV=1	Ccrd_004997	1	0.025017	72.365	2	K(1)NNSFLVK	0.67669	2	0	21050	11265	0		1.31259	0.66606		2			chloroplast	K02903	RP-L28e, RPL28; large subunit ribosomal protein L28e	map03010 Ribosome	GO:0006412 translation; GO:0006518 peptide metabolic process; GO:0006807 nitrogen compound metabolic process; GO:0008152 metabolic process; GO:0009058 biosynthetic process; GO:0009059 macromolecule biosynthetic process; GO:0009719 response to endogenous stimulus; GO:0009725 response to hormone; GO:0009735 response to cytokinin; GO:0009987 cellular process; GO:0010033 response to organic substance…	GO:0005618 cell wall; GO:0005622 intracellular anatomical structure; GO:0005737 cytoplasm; GO:0005829 cytosol; GO:0005840 ribosome; GO:0005886 plasma membrane; GO:0005911 cell-cell junction; GO:0009506 plasmodesma; GO:0009507 chloroplast; GO:0009536 plastid; GO:0015934 large ribosomal subunit; GO:0016020 membrane; GO:0022625 cytosolic large ribosomal subunit; GO:0022626 cytosolic ribosome; GO:003…	GO:0003735 structural constituent of ribosome; GO:0005198 structural molecule activity;			J	KOG3412	60S ribosomal protein L28
GWHPARYT003921	55	K	Ribosomal protein L28e OS=Cynara cardunculus var. scolymus OX=59895 GN=Ccrd_004997 PE=3 SV=1	Ccrd_004997	1	0.000144991	112.73	2	K(1)TVTIQPSGK	-1.3161	4	35209	22164	0	32220	1.2941	0.747732		1.02782	4	1.37459		chloroplast	K02903	RP-L28e, RPL28; large subunit ribosomal protein L28e	map03010 Ribosome	GO:0006412 translation; GO:0006518 peptide metabolic process; GO:0006807 nitrogen compound metabolic process; GO:0008152 metabolic process; GO:0009058 biosynthetic process; GO:0009059 macromolecule biosynthetic process; GO:0009719 response to endogenous stimulus; GO:0009725 response to hormone; GO:0009735 response to cytokinin; GO:0009987 cellular process; GO:0010033 response to organic substance…	GO:0005618 cell wall; GO:0005622 intracellular anatomical structure; GO:0005737 cytoplasm; GO:0005829 cytosol; GO:0005840 ribosome; GO:0005886 plasma membrane; GO:0005911 cell-cell junction; GO:0009506 plasmodesma; GO:0009507 chloroplast; GO:0009536 plastid; GO:0015934 large ribosomal subunit; GO:0016020 membrane; GO:0022625 cytosolic large ribosomal subunit; GO:0022626 cytosolic ribosome; GO:003…	GO:0003735 structural constituent of ribosome; GO:0005198 structural molecule activity;			J	KOG3412	60S ribosomal protein L28
GWHPARYT003921	87	K	Ribosomal protein L28e OS=Cynara cardunculus var. scolymus OX=59895 GN=Ccrd_004997 PE=3 SV=1	Ccrd_004997	1	0.000291508	71.219	2	PASLLNK(1)SIMK	-1.1752	3	115520	111200	49421	0	1.37757	1.21716	0.51293		3	0.372344		chloroplast	K02903	RP-L28e, RPL28; large subunit ribosomal protein L28e	map03010 Ribosome	GO:0006412 translation; GO:0006518 peptide metabolic process; GO:0006807 nitrogen compound metabolic process; GO:0008152 metabolic process; GO:0009058 biosynthetic process; GO:0009059 macromolecule biosynthetic process; GO:0009719 response to endogenous stimulus; GO:0009725 response to hormone; GO:0009735 response to cytokinin; GO:0009987 cellular process; GO:0010033 response to organic substance…	GO:0005618 cell wall; GO:0005622 intracellular anatomical structure; GO:0005737 cytoplasm; GO:0005829 cytosol; GO:0005840 ribosome; GO:0005886 plasma membrane; GO:0005911 cell-cell junction; GO:0009506 plasmodesma; GO:0009507 chloroplast; GO:0009536 plastid; GO:0015934 large ribosomal subunit; GO:0016020 membrane; GO:0022625 cytosolic large ribosomal subunit; GO:0022626 cytosolic ribosome; GO:003…	GO:0003735 structural constituent of ribosome; GO:0005198 structural molecule activity;			J	KOG3412	60S ribosomal protein L28
GWHPARYT003925	239	K	Jacalin-like lectin domain-containing protein OS=Helianthus annuus OX=4232 GN=HannXRQ_Chr09g0275571 PE=3 SV=1	HannXRQ_Chr09g0275571	1	0.00201307	48.363	2	FLAEK(1)HGGVGGNK	-2.7631	1	7431	0	0	0					1			chloroplast
GWHPARYT018980	381	K	Malic enzyme OS=Helianthus annuus OX=4232 GN=MAOX PE=3 SV=1	MAOX	1	0.011725	70.389	2	K(1)IWLVDSK	-2.5701	4	40519	41184	23824	18534	1.30249	1.30356	0.782143	0.599827	4	0.53032	0.187141	plasma membrane	K00029	E1.1.1.40, maeB; malate dehydrogenase (oxaloacetate-decarboxylating)(NADP+) [EC:1.1.1.40]	map00620 Pyruvate metabolism; map00710 Carbon fixation in photosynthetic organisms; map01100 Metabolic pathways; map01200 Carbon metabolism	GO:0006082 organic acid metabolic process; GO:0006090 pyruvate metabolic process; GO:0006108 malate metabolic process; GO:0008152 metabolic process; GO:0009987 cellular process; GO:0016043 cellular component organization; GO:0019752 carboxylic acid metabolic process; GO:0022607 cellular component assembly; GO:0032787 monocarboxylic acid metabolic process; GO:0043436 oxoacid metabolic process; GO:…	GO:0005622 intracellular anatomical structure; GO:0005737 cytoplasm; GO:0005829 cytosol; GO:0009507 chloroplast; GO:0009536 plastid; GO:0043226 organelle; GO:0043227 membrane-bounded organelle; GO:0043229 intracellular organelle; GO:0043231 intracellular membrane-bounded organelle;	GO:0003824 catalytic activity; GO:0004470 malic enzyme activity; GO:0004473 malate dehydrogenase (decarboxylating) (NADP+) activity; GO:0016491 oxidoreductase activity; GO:0016614 oxidoreductase activity, acting on CH-OH group of donors; GO:0016615 malate dehydrogenase activity; GO:0016616 oxidoreductase activity, acting on the CH-OH group of donors, NAD or NADP as acceptor;	PF00390; PF03949	PF00390 Malic enzyme, N-terminal domain; PF03949 Malic enzyme, NAD binding domain	C	KOG1257	NADP+-dependent malic enzyme
GWHPARYT004031	31	K	Ribosomal protein L37 OS=Cynara cardunculus var. scolymus OX=59895 GN=Ccrd_004968 PE=3 SV=1	Ccrd_004968	1	0.0141113	64.064	2	SFHLQK(1)SR	-2.0661	1	0	0	0	36785					1			nucleus	K02922	RP-L37e, RPL37; large subunit ribosomal protein L37e	map03010 Ribosome	GO:0006412 translation; GO:0006518 peptide metabolic process; GO:0006807 nitrogen compound metabolic process; GO:0008152 metabolic process; GO:0009058 biosynthetic process; GO:0009059 macromolecule biosynthetic process; GO:0009987 cellular process; GO:0010467 gene expression; GO:0019538 protein metabolic process; GO:0034641 cellular nitrogen compound metabolic process; GO:0034645 cellular macromo…	GO:0005622 intracellular anatomical structure; GO:0005737 cytoplasm; GO:0005829 cytosol; GO:0005840 ribosome; GO:0015934 large ribosomal subunit; GO:0022625 cytosolic large ribosomal subunit; GO:0022626 cytosolic ribosome; GO:0032991 protein-containing complex; GO:0043226 organelle; GO:0043228 non-membrane-bounded organelle; GO:0043229 intracellular organelle; GO:0043232 intracellular non-membran…	GO:0003676 nucleic acid binding; GO:0003723 RNA binding; GO:0003729 mRNA binding; GO:0003735 structural constituent of ribosome; GO:0005198 structural molecule activity; GO:0005488 binding; GO:0097159 organic cyclic compound binding; GO:1901363 heterocyclic compound binding;			J	KOG3475	60S ribosomal protein L37
GWHPARYT004050	270	K	Heat shock protein 70 family OS=Helianthus annuus OX=4232 GN=HannXRQ_Chr14g0455881 PE=4 SV=1	HannXRQ_Chr14g0455881	1	0.034905	58.916	2	AACEK(1)LK	-1.4506	1	0	0	0	6490.6				0.771325	1			cytoplasm	K09489	HSPA4; heat shock 70kDa protein 4		GO:0006950 response to stress; GO:0009266 response to temperature stimulus; GO:0009408 response to heat; GO:0009628 response to abiotic stimulus; GO:0010035 response to inorganic substance; GO:0010038 response to metal ion; GO:0042221 response to chemical; GO:0046686 response to cadmium ion; GO:0050896 response to stimulus;	GO:0005618 cell wall; GO:0005622 intracellular anatomical structure; GO:0005634 nucleus; GO:0005737 cytoplasm; GO:0005829 cytosol; GO:0005886 plasma membrane; GO:0005911 cell-cell junction; GO:0009506 plasmodesma; GO:0016020 membrane; GO:0030054 cell junction; GO:0030312 external encapsulating structure; GO:0043226 organelle; GO:0043227 membrane-bounded organelle; GO:0043229 intracellular organel…	GO:0000166 nucleotide binding; GO:0005488 binding; GO:0005524 ATP binding; GO:0017076 purine nucleotide binding; GO:0030554 adenyl nucleotide binding; GO:0032553 ribonucleotide binding; GO:0032555 purine ribonucleotide binding; GO:0032559 adenyl ribonucleotide binding; GO:0035639 purine ribonucleoside triphosphate binding; GO:0036094 small molecule binding; GO:0043167 ion binding; GO:0043168 anio…			O	KOG0103	Molecular chaperones HSP105/HSP110/SSE1, HSP70 superfamily
GWHPARYT004050	44	K	Heat shock protein 70 family OS=Helianthus annuus OX=4232 GN=HannXRQ_Chr14g0455881 PE=4 SV=1	HannXRQ_Chr14g0455881	1	0.012984	63.79	2	ETPALVCFGDK(1)QR	-2.9425	3	42502	0	82456	35342	1.11228		1.20314	0.510172	3	1.08168		cytoplasm	K09489	HSPA4; heat shock 70kDa protein 4		GO:0006950 response to stress; GO:0009266 response to temperature stimulus; GO:0009408 response to heat; GO:0009628 response to abiotic stimulus; GO:0010035 response to inorganic substance; GO:0010038 response to metal ion; GO:0042221 response to chemical; GO:0046686 response to cadmium ion; GO:0050896 response to stimulus;	GO:0005618 cell wall; GO:0005622 intracellular anatomical structure; GO:0005634 nucleus; GO:0005737 cytoplasm; GO:0005829 cytosol; GO:0005886 plasma membrane; GO:0005911 cell-cell junction; GO:0009506 plasmodesma; GO:0016020 membrane; GO:0030054 cell junction; GO:0030312 external encapsulating structure; GO:0043226 organelle; GO:0043227 membrane-bounded organelle; GO:0043229 intracellular organel…	GO:0000166 nucleotide binding; GO:0005488 binding; GO:0005524 ATP binding; GO:0017076 purine nucleotide binding; GO:0030554 adenyl nucleotide binding; GO:0032553 ribonucleotide binding; GO:0032555 purine ribonucleotide binding; GO:0032559 adenyl ribonucleotide binding; GO:0035639 purine ribonucleoside triphosphate binding; GO:0036094 small molecule binding; GO:0043167 ion binding; GO:0043168 anio…			O	KOG0103	Molecular chaperones HSP105/HSP110/SSE1, HSP70 superfamily
GWHPARYT004070	248	K	Putative tetratricopeptide repeat (TPR)-containing protein OS=Helianthus annuus OX=4232 GN=HannXRQ_Chr10g0314931 PE=4 SV=1	HannXRQ_Chr10g0314931	1	0.000669184	74.524	2	K(1)LLAMNPDNYR	-2.2881	2	79740	0	31942	0	1.27965		0.646567		2	0.505267		cytoplasm	K20792	NAA15_16; N-alpha-acetyltransferase 15/16, NatA auxiliary subunit							B	KOG1156	N-terminal acetyltransferase
GWHPARYT004087	430	K	ABC transporter domain-containing protein OS=Lactuca sativa OX=4236 GN=LSAT_1X34040 PE=3 SV=1	LSAT_1X34040	1	5.97686e-06	67.927	2	K(1)GVADFLQEVTSK	-3.4981	1	0	8706.7	0	0		1.07576			1			plasma membrane	K08711	PDR, CDR1; ATP-binding cassette, subfamily G (WHITE), member 2, PDR	map02010 ABC transporters	GO:0000302 response to reactive oxygen species; GO:0001101 response to acid chemical; GO:0002229 defense response to oomycetes; GO:0002239 response to oomycetes; GO:0006810 transport; GO:0006811 ion transport; GO:0006812 cation transport; GO:0006820 anion transport; GO:0006855 xenobiotic transmembrane transport; GO:0006869 lipid transport; GO:0006950 response to stress; GO:0006952 defense respons…	GO:0005886 plasma membrane; GO:0016020 membrane; GO:0016021 integral component of membrane; GO:0031224 intrinsic component of membrane; GO:0071944 cell periphery;	GO:0003824 catalytic activity; GO:0005215 transporter activity; GO:0015399 primary active transmembrane transporter activity; GO:0016462 pyrophosphatase activity; GO:0016787 hydrolase activity; GO:0016817 hydrolase activity, acting on acid anhydrides; GO:0016818 hydrolase activity, acting on acid anhydrides, in phosphorus-containing anhydrides; GO:0016887 ATP hydrolysis activity; GO:0017111 nucle…	PF14510; PF00005	PF14510 ABC-transporter N-terminal; PF00005 ABC transporter	Q	KOG0065	Pleiotropic drug resistance proteins (PDR1-15), ABC superfamily
GWHPARYT019251	101	K	AAA+ ATPase domain-containing protein OS=Lactuca sativa OX=4236 GN=LSAT_8X58161 PE=3 SV=1	LSAT_8X58161	1	0.000351676	86.838	2	VLVK(1)VHPEGK	-1.7671	3	23489	18385	0	10163	1.32044	1.03852		0.590006	3	0.568121		cytoplasm	K03066	PSMC5, RPT6; 26S proteasome regulatory subunit T6	map03050 Proteasome	GO:0006355 regulation of transcription, DNA-templated; GO:0006357 regulation of transcription by RNA polymerase II; GO:0006508 proteolysis; GO:0006511 ubiquitin-dependent protein catabolic process; GO:0006807 nitrogen compound metabolic process; GO:0006950 response to stress; GO:0008152 metabolic process; GO:0009056 catabolic process; GO:0009057 macromolecule catabolic process; GO:0009889 regulat…	GO:0000502 proteasome complex; GO:0005622 intracellular anatomical structure; GO:0005634 nucleus; GO:0005737 cytoplasm; GO:0005829 cytosol; GO:0005886 plasma membrane; GO:0016020 membrane; GO:0031595 nuclear proteasome complex; GO:0031597 cytosolic proteasome complex; GO:0031974 membrane-enclosed lumen; GO:0031981 nuclear lumen; GO:0032991 protein-containing complex; GO:0043226 organelle; GO:0043…	GO:0003824 catalytic activity; GO:0005488 binding; GO:0005515 protein binding; GO:0008134 transcription factor binding; GO:0016462 pyrophosphatase activity; GO:0016787 hydrolase activity; GO:0016817 hydrolase activity, acting on acid anhydrides; GO:0016818 hydrolase activity, acting on acid anhydrides, in phosphorus-containing anhydrides; GO:0016887 ATP hydrolysis activity; GO:0017025 TBP-class p…	PF16450; PF00004; PF17862	PF16450 Proteasomal ATPase OB C-terminal domain; PF00004 ATPase family associated with various cellular activities (AAA); PF17862 AAA+ lid domain	O	KOG0728	26S proteasome regulatory complex, ATPase RPT6
GWHPARYT004149	740	K	Phospholipase D OS=Mikania micrantha OX=192012 GN=E3N88_05445 PE=3 SV=1	E3N88_05445	1	0.0210038	68.49	2	K(1)VNDIADK	1.5824	1	0	0	0	10551				0.951021	1			cytoplasm	K01115	PLD1_2; phospholipase D1/2 [EC:3.1.4.4]	map00564 Glycerophospholipid metabolism; map00565 Ether lipid metabolism; map01100 Metabolic pathways; map01110 Biosynthesis of secondary metabolites; map04144 Endocytosis	GO:0001101 response to acid chemical; GO:0006082 organic acid metabolic process; GO:0006629 lipid metabolic process; GO:0006631 fatty acid metabolic process; GO:0007154 cell communication; GO:0007165 signal transduction; GO:0007275 multicellular organism development; GO:0008152 metabolic process; GO:0009653 anatomical structure morphogenesis; GO:0009719 response to endogenous stimulus; GO:0009725…	GO:0005622 intracellular anatomical structure; GO:0005634 nucleus; GO:0005737 cytoplasm; GO:0005739 mitochondrion; GO:0005773 vacuole; GO:0005783 endoplasmic reticulum; GO:0005829 cytosol; GO:0005886 plasma membrane; GO:0005911 cell-cell junction; GO:0009506 plasmodesma; GO:0009507 chloroplast; GO:0009526 plastid envelope; GO:0009536 plastid; GO:0009941 chloroplast envelope; GO:0012505 endomembra…	GO:0003824 catalytic activity; GO:0004620 phospholipase activity; GO:0004630 phospholipase D activity; GO:0005096 GTPase activator activity; GO:0005488 binding; GO:0005543 phospholipid binding; GO:0005546 phosphatidylinositol-4,5-bisphosphate binding; GO:0008047 enzyme activator activity; GO:0008081 phosphoric diester hydrolase activity; GO:0008289 lipid binding; GO:0016298 lipase activity; GO:00…	PF00168	PF00168 C2 domain	I	KOG1329	Phospholipase D1
GWHPARYT004149	31	K	Phospholipase D OS=Mikania micrantha OX=192012 GN=E3N88_05445 PE=3 SV=1	E3N88_05445	1	1.02817e-166	416.1	3	LHDGGGPGFFGK(1)LVGSIQETVGLGEGTPK	1.145	10	1963900	2087300	403130	504010	1.64826	1.7707	0.313814	0.386681	10	0.204384	0.0968284	cytoplasm	K01115	PLD1_2; phospholipase D1/2 [EC:3.1.4.4]	map00564 Glycerophospholipid metabolism; map00565 Ether lipid metabolism; map01100 Metabolic pathways; map01110 Biosynthesis of secondary metabolites; map04144 Endocytosis	GO:0001101 response to acid chemical; GO:0006082 organic acid metabolic process; GO:0006629 lipid metabolic process; GO:0006631 fatty acid metabolic process; GO:0007154 cell communication; GO:0007165 signal transduction; GO:0007275 multicellular organism development; GO:0008152 metabolic process; GO:0009653 anatomical structure morphogenesis; GO:0009719 response to endogenous stimulus; GO:0009725…	GO:0005622 intracellular anatomical structure; GO:0005634 nucleus; GO:0005737 cytoplasm; GO:0005739 mitochondrion; GO:0005773 vacuole; GO:0005783 endoplasmic reticulum; GO:0005829 cytosol; GO:0005886 plasma membrane; GO:0005911 cell-cell junction; GO:0009506 plasmodesma; GO:0009507 chloroplast; GO:0009526 plastid envelope; GO:0009536 plastid; GO:0009941 chloroplast envelope; GO:0012505 endomembra…	GO:0003824 catalytic activity; GO:0004620 phospholipase activity; GO:0004630 phospholipase D activity; GO:0005096 GTPase activator activity; GO:0005488 binding; GO:0005543 phospholipid binding; GO:0005546 phosphatidylinositol-4,5-bisphosphate binding; GO:0008047 enzyme activator activity; GO:0008081 phosphoric diester hydrolase activity; GO:0008289 lipid binding; GO:0016298 lipase activity; GO:00…	PF00168	PF00168 C2 domain	I	KOG1329	Phospholipase D1
GWHPARYT004153	158	K	SHSP domain-containing protein OS=Mikania micrantha OX=192012 GN=E3N88_22997 PE=3 SV=1	E3N88_22997	1	0.00946859	101.48	2	EKDECYK(1)IK	-0.13239	1	0	30190	0	0		0.485385			1			mitochondria	K13993	HSP20; HSP20 family protein	map04141 Protein processing in endoplasmic reticulum	GO:0000302 response to reactive oxygen species; GO:0006950 response to stress; GO:0006979 response to oxidative stress; GO:0009266 response to temperature stimulus; GO:0009314 response to radiation; GO:0009408 response to heat; GO:0009416 response to light stimulus; GO:0009628 response to abiotic stimulus; GO:0009636 response to toxic substance; GO:0009642 response to light intensity; GO:0009644 …			PF00011	PF00011 Hsp20/alpha crystallin family	O	KOG0710	Molecular chaperone (small heat-shock protein Hsp26/Hsp42)
GWHPARYT013565	318	K	Elongation factor 1-alpha OS=Stevia rebaudiana OX=55670 PE=2 SV=1	--	1	1.76921e-35	255.71	2	GYVASNSK(1)DDPAK	-1.3437	5	869460	621650	682610	686710	1.28467	0.896471	0.908593	0.929354	5	0.871969	0.26714	cytoplasm	K03231	EEF1A; elongation factor 1-alpha	map03013 Nucleocytoplasmic transport				PF00009; PF03144; PF03143	PF00009 Elongation factor Tu GTP binding domain; PF03144 Elongation factor Tu domain 2; PF03143 Elongation factor Tu C-terminal domain	J	KOG0052	Translation elongation factor EF-1 alpha/Tu
GWHPARYT004180	120	K	Signal recognition particle 54 kDa protein OS=Cynara cardunculus var. scolymus OX=59895 GN=Ccrd_023740 PE=3 SV=1	Ccrd_023740	1	0.0023198	77.696	2	TTTCTK(1)YAYYHQK	-4.4285	2	0	0	6587.2	8558.4			0.826391	1.09569	2			cytoplasm	K03106	SRP54, ffh; signal recognition particle subunit SRP54 [EC:3.6.5.4]	map03060 Protein export		GO:0005622 intracellular anatomical structure; GO:0005737 cytoplasm; GO:0005786 signal recognition particle, endoplasmic reticulum targeting; GO:0005829 cytosol; GO:0032991 protein-containing complex; GO:0048500 signal recognition particle; GO:1990904 ribonucleoprotein complex;		PF02881; PF00448; PF02978	PF02881 SRP54-type protein, helical bundle domain; PF00448 SRP54-type protein, GTPase domain; PF02978 Signal peptide binding domain	U	KOG0780	Signal recognition particle, subunit Srp54
GWHPARYT004194	64	K	glycerol kinase OS=Artemisia annua OX=35608 GN=CTI12_AA218210 PE=3 SV=1	CTI12_AA218210	1	0.0309468	51.531	2	ICMAK(1)ALDK	0.58572	1	0	0	20494	0			0.889266		1			cytoplasm	K00864	glpK, GK; glycerol kinase [EC:2.7.1.30]	map00561 Glycerolipid metabolism; map01100 Metabolic pathways; map04626 Plant-pathogen interaction	GO:0002237 response to molecule of bacterial origin; GO:0005975 carbohydrate metabolic process; GO:0006066 alcohol metabolic process; GO:0006071 glycerol metabolic process; GO:0006072 glycerol-3-phosphate metabolic process; GO:0006629 lipid metabolic process; GO:0006638 neutral lipid metabolic process; GO:0006639 acylglycerol metabolic process; GO:0006641 triglyceride metabolic process; GO:000679…	GO:0005622 intracellular anatomical structure; GO:0005737 cytoplasm; GO:0005739 mitochondrion; GO:0005829 cytosol; GO:0043226 organelle; GO:0043227 membrane-bounded organelle; GO:0043229 intracellular organelle; GO:0043231 intracellular membrane-bounded organelle;	GO:0003824 catalytic activity; GO:0004370 glycerol kinase activity; GO:0016301 kinase activity; GO:0016740 transferase activity; GO:0016772 transferase activity, transferring phosphorus-containing groups; GO:0016773 phosphotransferase activity, alcohol group as acceptor;	PF00370; PF02782	PF00370 FGGY family of carbohydrate kinases, N-terminal domain; PF02782 FGGY family of carbohydrate kinases, C-terminal domain	G	KOG2517	Ribulose kinase and related carbohydrate kinases
[truncated: 1,521 more rows]

## Sheet: KEGG_level_annotation
Protein accession	Position	Amino acid	Protein description	Gene name	Localization probability	PEP	Score	Charge	Modified sequence	Mass error [ppm]	MS/MS Counts	Intensity C1	Intensity C2	Intensity SA1	Intensity SA2	C1	C2	SA1	SA2	MS/MS Counts.1	SA/C Ratio	SA/C CV	Subcellular localization	KEGG KO No.	KEGG Gene	Biological Process	Cellular Component	Molecular Function	Pfam ID	Domain description	KOG category	KOG NO.	KOG description	KEGG pathway	map_ID	KEGG map level_1	KEGG map level_2
GWHPARYT020520	195	K	Ribosomal protein S7 domain-containing protein OS=Mikania micrantha OX=192012 GN=E3N88_24487 PE=3 SV=1	E3N88_24487	1	0.000655684	88.24	2	GSSNSYAIK(1)K	-0.31451	2	0	70218	0	49557					2			cytoskeleton	K02989	RP-S5e, RPS5; small subunit ribosomal protein S5e				PF00177	PF00177 Ribosomal protein S7p/S5e	J	KOG3291	Ribosomal protein S7	map03010 Ribosome	map03010	Genetic Information Processing	Translation
[truncated: 3,936 more rows]
