# Supplementary material for: Quantitative Proteomic Analysis of Lysine Malonylation in Response to Salicylic Acid in the Roots of Platycodon grandiflorus
Source: Int J Mol Sci. 2025 Feb 6;26(3):1392. doi: 10.3390/ijms26031392 (PMC11818218; doi:10.3390/ijms26031392)
Supplement: Supplementary file 1 [file ijms-26-01392-s001.zip › Supplementary Table S3. (Information on malonylated proteins in protein-protein interaction networks).xlsx]

## Sheet: KEGG Down Classification
KEGG map level_1	KEGG map level_2	Number of proteins	Related proteins
Cellular Processes	Transport and catabolism	2	GWHPARYT004149;GWHPARYT009789
Environmental Information Processing	Signal transduction	1	GWHPARYT009789
Genetic Information Processing	Folding, sorting and degradation	2	GWHPARYT003744;GWHPARYT003802
Genetic Information Processing	Translation	6	GWHPARYT013565;GWHPARYT015219;GWHPARYT019457;GWHPARYT018724;GWHPARYT020559;GWHPARYT012956
Metabolism	Amino acid metabolism	3	GWHPARYT001446;GWHPARYT020230;GWHPARYT009789
Metabolism	Carbohydrate metabolism	13	GWHPARYT018980;GWHPARYT015614;GWHPARYT008518;GWHPARYT006757;GWHPARYT010633;GWHPARYT009789;GWHPARYT018169;GWHPARYT003855;GWHPARYT020230;GWHPARYT012865;GWHPARYT021290;GWHPARYT001446;GWHPARYT010335
Metabolism	Energy metabolism	5	GWHPARYT018980;GWHPARYT015614;GWHPARYT008518;GWHPARYT020230;GWHPARYT010335
Metabolism	Global and overview maps	14	GWHPARYT018980;GWHPARYT015614;GWHPARYT008518;GWHPARYT006757;GWHPARYT010633;GWHPARYT004149;GWHPARYT009789;GWHPARYT018169;GWHPARYT003855;GWHPARYT020230;GWHPARYT012865;GWHPARYT021290;GWHPARYT001446;GWHPARYT010335
Metabolism	Metabolism of other amino acids	1	GWHPARYT012865
Metabolism	Nucleotide metabolism	1	GWHPARYT006757

## Sheet: KEGG Up Classification
KEGG map level_1	KEGG map level_2	Number of proteins	Related proteins
Metabolism	Carbohydrate metabolism	1	GWHPARYT019065
Metabolism	Global and overview maps	1	GWHPARYT019065

## Sheet: GO Down Classification
GO Terms Level 1	GO Terms Level 2	Number of proteins	Related proteins
Cellular Component	intracellular anatomical structure	1	GWHPARYT001112
Cellular Component	cytoplasm	1	GWHPARYT001112

## Sheet: Regulated list（GO）
Category	Protein accession	Position	Amino acid	SA/C Ratio	SA/C CV	Regulated Type	Protein description	Gene name	Localization probability	PEP	Score	Charge	Modified sequence	Mass error [ppm]	Intensity C1	Intensity C2	Intensity SA1	Intensity SA2	C1	C2	SA1	SA2
cytoplasm	GWHPARYT001112	393	K	0.635327	0.0534326	Down	Obg-like ATPase 1 OS=Helianthus annuus OX=4232 GN=HannXRQ_Chr17g0564001 PE=3 SV=1	HannXRQ_Chr17g0564001	1	0.0110658	57.888	2	FNVSGGGK(1)K	2.139	11967	12495	7652.4	7447.7	1.20235	1.23661	0.792748	0.755968

## Sheet: Regulated list（KEGG）
KEGG KO No.	map_ID	KEGG map level_2	KEGG map level_1	Protein accession	Position	Amino acid	SA/C Ratio	SA/C CV	Regulated Type	Protein description	Gene name	Localization probability	PEP	Score	Charge	Modified sequence	Mass error [ppm]	Intensity C1	Intensity C2	Intensity SA1	Intensity SA2	C1
K00658	map00020	Carbohydrate metabolism	Metabolism	GWHPARYT001446	187	K	0.442542	0.0812729	Down	dihydrolipoyllysine-residue succinyltransferase OS=Artemisia annua OX=35608 GN=CTI12_AA054170 PE=3 SV=1	CTI12_AA054170	1	2.81467e-10	154.48	3	SEEAVTHVAPSEK(1)APSK	0.4895	99542	89335	44177	36172	1.42532
K00658	map00020	Carbohydrate metabolism	Metabolism	GWHPARYT001446	373	K	0.62916	0.0548441	Down	dihydrolipoyllysine-residue succinyltransferase OS=Artemisia annua OX=35608 GN=CTI12_AA054170 PE=3 SV=1	CTI12_AA054170	1	0.00201823	114.39	2	TINTLAK(1)K	-2.952	272700	234950	156400	149060	1.29288
K00658	map00310	Amino acid metabolism	Metabolism	GWHPARYT001446	187	K	0.442542	0.0812729	Down	dihydrolipoyllysine-residue succinyltransferase OS=Artemisia annua OX=35608 GN=CTI12_AA054170 PE=3 SV=1	CTI12_AA054170	1	2.81467e-10	154.48	3	SEEAVTHVAPSEK(1)APSK	0.4895	99542	89335	44177	36172	1.42532
K00658	map00310	Amino acid metabolism	Metabolism	GWHPARYT001446	373	K	0.62916	0.0548441	Down	dihydrolipoyllysine-residue succinyltransferase OS=Artemisia annua OX=35608 GN=CTI12_AA054170 PE=3 SV=1	CTI12_AA054170	1	0.00201823	114.39	2	TINTLAK(1)K	-2.952	272700	234950	156400	149060	1.29288
K00658	map00380	Amino acid metabolism	Metabolism	GWHPARYT001446	187	K	0.442542	0.0812729	Down	dihydrolipoyllysine-residue succinyltransferase OS=Artemisia annua OX=35608 GN=CTI12_AA054170 PE=3 SV=1	CTI12_AA054170	1	2.81467e-10	154.48	3	SEEAVTHVAPSEK(1)APSK	0.4895	99542	89335	44177	36172	1.42532
K00658	map00380	Amino acid metabolism	Metabolism	GWHPARYT001446	373	K	0.62916	0.0548441	Down	dihydrolipoyllysine-residue succinyltransferase OS=Artemisia annua OX=35608 GN=CTI12_AA054170 PE=3 SV=1	CTI12_AA054170	1	0.00201823	114.39	2	TINTLAK(1)K	-2.952	272700	234950	156400	149060	1.29288
K00658	map01100	Global and overview maps	Metabolism	GWHPARYT001446	187	K	0.442542	0.0812729	Down	dihydrolipoyllysine-residue succinyltransferase OS=Artemisia annua OX=35608 GN=CTI12_AA054170 PE=3 SV=1	CTI12_AA054170	1	2.81467e-10	154.48	3	SEEAVTHVAPSEK(1)APSK	0.4895	99542	89335	44177	36172	1.42532
K00658	map01100	Global and overview maps	Metabolism	GWHPARYT001446	373	K	0.62916	0.0548441	Down	dihydrolipoyllysine-residue succinyltransferase OS=Artemisia annua OX=35608 GN=CTI12_AA054170 PE=3 SV=1	CTI12_AA054170	1	0.00201823	114.39	2	TINTLAK(1)K	-2.952	272700	234950	156400	149060	1.29288
K00658	map01110	Global and overview maps	Metabolism	GWHPARYT001446	187	K	0.442542	0.0812729	Down	dihydrolipoyllysine-residue succinyltransferase OS=Artemisia annua OX=35608 GN=CTI12_AA054170 PE=3 SV=1	CTI12_AA054170	1	2.81467e-10	154.48	3	SEEAVTHVAPSEK(1)APSK	0.4895	99542	89335	44177	36172	1.42532
K00658	map01110	Global and overview maps	Metabolism	GWHPARYT001446	373	K	0.62916	0.0548441	Down	dihydrolipoyllysine-residue succinyltransferase OS=Artemisia annua OX=35608 GN=CTI12_AA054170 PE=3 SV=1	CTI12_AA054170	1	0.00201823	114.39	2	TINTLAK(1)K	-2.952	272700	234950	156400	149060	1.29288
K00658	map01200	Global and overview maps	Metabolism	GWHPARYT001446	187	K	0.442542	0.0812729	Down	dihydrolipoyllysine-residue succinyltransferase OS=Artemisia annua OX=35608 GN=CTI12_AA054170 PE=3 SV=1	CTI12_AA054170	1	2.81467e-10	154.48	3	SEEAVTHVAPSEK(1)APSK	0.4895	99542	89335	44177	36172	1.42532
K00658	map01200	Global and overview maps	Metabolism	GWHPARYT001446	373	K	0.62916	0.0548441	Down	dihydrolipoyllysine-residue succinyltransferase OS=Artemisia annua OX=35608 GN=CTI12_AA054170 PE=3 SV=1	CTI12_AA054170	1	0.00201823	114.39	2	TINTLAK(1)K	-2.952	272700	234950	156400	149060	1.29288
K03061	map03050	Folding, sorting and degradation	Genetic Information Processing	GWHPARYT003744	108	K	0.624932	0.0144106	Down	CCHC-type domain-containing protein OS=Mikania micrantha OX=192012 GN=E3N88_22505 PE=3 SV=1	E3N88_22505	1	0.000247364	124.81	2	YVINVK(1)QIAK	-4.8426	75320	70055	39426	36945	1.23075
K02730	map03050	Folding, sorting and degradation	Genetic Information Processing	GWHPARYT003802	45	K	0.614776	0.059357	Down	Proteasome subunit alpha type OS=Helianthus annuus OX=4232 GN=PSA6 PE=3 SV=1	PSA6	1	2.3033e-05	153.18	2	GK(1)DSVCVVTQK	-2.6447	37195	37687	30686	35793	1.26403
K00627	map00010	Carbohydrate metabolism	Metabolism	GWHPARYT003855	450	K	0.364221	0.091786	Down	Acetyltransferase component of pyruvate dehydrogenase complex OS=Artemisia annua OX=35608 GN=CTI12_AA285450 PE=3 SV=1	CTI12_AA285450	1	2.83732e-145	318.88	3	AK(1)ENSLKPEDYEGGTFTISNLGGPFGIK	-0.66655	173860	162660	64741	64583	1.57211
K00627	map00020	Carbohydrate metabolism	Metabolism	GWHPARYT003855	450	K	0.364221	0.091786	Down	Acetyltransferase component of pyruvate dehydrogenase complex OS=Artemisia annua OX=35608 GN=CTI12_AA285450 PE=3 SV=1	CTI12_AA285450	1	2.83732e-145	318.88	3	AK(1)ENSLKPEDYEGGTFTISNLGGPFGIK	-0.66655	173860	162660	64741	64583	1.57211
K00627	map00620	Carbohydrate metabolism	Metabolism	GWHPARYT003855	450	K	0.364221	0.091786	Down	Acetyltransferase component of pyruvate dehydrogenase complex OS=Artemisia annua OX=35608 GN=CTI12_AA285450 PE=3 SV=1	CTI12_AA285450	1	2.83732e-145	318.88	3	AK(1)ENSLKPEDYEGGTFTISNLGGPFGIK	-0.66655	173860	162660	64741	64583	1.57211
K00627	map01100	Global and overview maps	Metabolism	GWHPARYT003855	450	K	0.364221	0.091786	Down	Acetyltransferase component of pyruvate dehydrogenase complex OS=Artemisia annua OX=35608 GN=CTI12_AA285450 PE=3 SV=1	CTI12_AA285450	1	2.83732e-145	318.88	3	AK(1)ENSLKPEDYEGGTFTISNLGGPFGIK	-0.66655	173860	162660	64741	64583	1.57211
K00627	map01110	Global and overview maps	Metabolism	GWHPARYT003855	450	K	0.364221	0.091786	Down	Acetyltransferase component of pyruvate dehydrogenase complex OS=Artemisia annua OX=35608 GN=CTI12_AA285450 PE=3 SV=1	CTI12_AA285450	1	2.83732e-145	318.88	3	AK(1)ENSLKPEDYEGGTFTISNLGGPFGIK	-0.66655	173860	162660	64741	64583	1.57211
K00627	map01200	Global and overview maps	Metabolism	GWHPARYT003855	450	K	0.364221	0.091786	Down	Acetyltransferase component of pyruvate dehydrogenase complex OS=Artemisia annua OX=35608 GN=CTI12_AA285450 PE=3 SV=1	CTI12_AA285450	1	2.83732e-145	318.88	3	AK(1)ENSLKPEDYEGGTFTISNLGGPFGIK	-0.66655	173860	162660	64741	64583	1.57211
K01835	map00010	Carbohydrate metabolism	Metabolism	GWHPARYT006757	506	K	0.632482	0.0716515	Down	Alpha-D-phosphohexomutase superfamily, alpha-D-phosphohexomutase, alpha/beta/alpha I/II/III OS=Helianthus annuus OX=4232 GN=HanXRQr2_Chr16g0774691 PE=4 SV=1	HanXRQr2_Chr16g0774691	1	6.80661e-56	173.83	2	DPVDGSISK(1)HQGIR	-2.3662	19366	19884	12705	14271	1.2373
K01835	map00030	Carbohydrate metabolism	Metabolism	GWHPARYT006757	506	K	0.632482	0.0716515	Down	Alpha-D-phosphohexomutase superfamily, alpha-D-phosphohexomutase, alpha/beta/alpha I/II/III OS=Helianthus annuus OX=4232 GN=HanXRQr2_Chr16g0774691 PE=4 SV=1	HanXRQr2_Chr16g0774691	1	6.80661e-56	173.83	2	DPVDGSISK(1)HQGIR	-2.3662	19366	19884	12705	14271	1.2373
K01835	map00230	Nucleotide metabolism	Metabolism	GWHPARYT006757	506	K	0.632482	0.0716515	Down	Alpha-D-phosphohexomutase superfamily, alpha-D-phosphohexomutase, alpha/beta/alpha I/II/III OS=Helianthus annuus OX=4232 GN=HanXRQr2_Chr16g0774691 PE=4 SV=1	HanXRQr2_Chr16g0774691	1	6.80661e-56	173.83	2	DPVDGSISK(1)HQGIR	-2.3662	19366	19884	12705	14271	1.2373
K01835	map00500	Carbohydrate metabolism	Metabolism	GWHPARYT006757	506	K	0.632482	0.0716515	Down	Alpha-D-phosphohexomutase superfamily, alpha-D-phosphohexomutase, alpha/beta/alpha I/II/III OS=Helianthus annuus OX=4232 GN=HanXRQr2_Chr16g0774691 PE=4 SV=1	HanXRQr2_Chr16g0774691	1	6.80661e-56	173.83	2	DPVDGSISK(1)HQGIR	-2.3662	19366	19884	12705	14271	1.2373
K01835	map00520	Carbohydrate metabolism	Metabolism	GWHPARYT006757	506	K	0.632482	0.0716515	Down	Alpha-D-phosphohexomutase superfamily, alpha-D-phosphohexomutase, alpha/beta/alpha I/II/III OS=Helianthus annuus OX=4232 GN=HanXRQr2_Chr16g0774691 PE=4 SV=1	HanXRQr2_Chr16g0774691	1	6.80661e-56	173.83	2	DPVDGSISK(1)HQGIR	-2.3662	19366	19884	12705	14271	1.2373
K01835	map01100	Global and overview maps	Metabolism	GWHPARYT006757	506	K	0.632482	0.0716515	Down	Alpha-D-phosphohexomutase superfamily, alpha-D-phosphohexomutase, alpha/beta/alpha I/II/III OS=Helianthus annuus OX=4232 GN=HanXRQr2_Chr16g0774691 PE=4 SV=1	HanXRQr2_Chr16g0774691	1	6.80661e-56	173.83	2	DPVDGSISK(1)HQGIR	-2.3662	19366	19884	12705	14271	1.2373
K01835	map01110	Global and overview maps	Metabolism	GWHPARYT006757	506	K	0.632482	0.0716515	Down	Alpha-D-phosphohexomutase superfamily, alpha-D-phosphohexomutase, alpha/beta/alpha I/II/III OS=Helianthus annuus OX=4232 GN=HanXRQr2_Chr16g0774691 PE=4 SV=1	HanXRQr2_Chr16g0774691	1	6.80661e-56	173.83	2	DPVDGSISK(1)HQGIR	-2.3662	19366	19884	12705	14271	1.2373
K01835	map01250	Global and overview maps	Metabolism	GWHPARYT006757	506	K	0.632482	0.0716515	Down	Alpha-D-phosphohexomutase superfamily, alpha-D-phosphohexomutase, alpha/beta/alpha I/II/III OS=Helianthus annuus OX=4232 GN=HanXRQr2_Chr16g0774691 PE=4 SV=1	HanXRQr2_Chr16g0774691	1	6.80661e-56	173.83	2	DPVDGSISK(1)HQGIR	-2.3662	19366	19884	12705	14271	1.2373
K01835	map00052	Carbohydrate metabolism	Metabolism	GWHPARYT006757	506	K	0.632482	0.0716515	Down	Alpha-D-phosphohexomutase superfamily, alpha-D-phosphohexomutase, alpha/beta/alpha I/II/III OS=Helianthus annuus OX=4232 GN=HanXRQr2_Chr16g0774691 PE=4 SV=1	HanXRQr2_Chr16g0774691	1	6.80661e-56	173.83	2	DPVDGSISK(1)HQGIR	-2.3662	19366	19884	12705	14271	1.2373
K01623	map01230	Global and overview maps	Metabolism	GWHPARYT008518	38	K	0.400362	0.059098	Down	Fructose-bisphosphate aldolase OS=Codonopsis lanceolata OX=103999 PE=2 SV=1	--	1	9.8661e-63	289.22	2	GILAADESTGTIGK(1)R	-0.73001	3150500	2609200	1365600	1074300	1.57141
K01623	map01230	Global and overview maps	Metabolism	GWHPARYT008518	306	K	0.664827	0.0144914	Down	Fructose-bisphosphate aldolase OS=Codonopsis lanceolata OX=103999 PE=2 SV=1	--	1	2.37256e-06	153.05	2	ALQQSTLK(1)AWAGK	-0.597	1744300	1728500	1217500	1220700	1.20688
K01623	map01110	Global and overview maps	Metabolism	GWHPARYT008518	306	K	0.664827	0.0144914	Down	Fructose-bisphosphate aldolase OS=Codonopsis lanceolata OX=103999 PE=2 SV=1	--	1	2.37256e-06	153.05	2	ALQQSTLK(1)AWAGK	-0.597	1744300	1728500	1217500	1220700	1.20688
K01623	map01200	Global and overview maps	Metabolism	GWHPARYT008518	306	K	0.664827	0.0144914	Down	Fructose-bisphosphate aldolase OS=Codonopsis lanceolata OX=103999 PE=2 SV=1	--	1	2.37256e-06	153.05	2	ALQQSTLK(1)AWAGK	-0.597	1744300	1728500	1217500	1220700	1.20688
K01623	map01200	Global and overview maps	Metabolism	GWHPARYT008518	38	K	0.400362	0.059098	Down	Fructose-bisphosphate aldolase OS=Codonopsis lanceolata OX=103999 PE=2 SV=1	--	1	9.8661e-63	289.22	2	GILAADESTGTIGK(1)R	-0.73001	3150500	2609200	1365600	1074300	1.57141
K01623	map00010	Carbohydrate metabolism	Metabolism	GWHPARYT008518	306	K	0.664827	0.0144914	Down	Fructose-bisphosphate aldolase OS=Codonopsis lanceolata OX=103999 PE=2 SV=1	--	1	2.37256e-06	153.05	2	ALQQSTLK(1)AWAGK	-0.597	1744300	1728500	1217500	1220700	1.20688
K01623	map00010	Carbohydrate metabolism	Metabolism	GWHPARYT008518	38	K	0.400362	0.059098	Down	Fructose-bisphosphate aldolase OS=Codonopsis lanceolata OX=103999 PE=2 SV=1	--	1	9.8661e-63	289.22	2	GILAADESTGTIGK(1)R	-0.73001	3150500	2609200	1365600	1074300	1.57141
K01623	map00030	Carbohydrate metabolism	Metabolism	GWHPARYT008518	306	K	0.664827	0.0144914	Down	Fructose-bisphosphate aldolase OS=Codonopsis lanceolata OX=103999 PE=2 SV=1	--	1	2.37256e-06	153.05	2	ALQQSTLK(1)AWAGK	-0.597	1744300	1728500	1217500	1220700	1.20688
K01623	map00030	Carbohydrate metabolism	Metabolism	GWHPARYT008518	38	K	0.400362	0.059098	Down	Fructose-bisphosphate aldolase OS=Codonopsis lanceolata OX=103999 PE=2 SV=1	--	1	9.8661e-63	289.22	2	GILAADESTGTIGK(1)R	-0.73001	3150500	2609200	1365600	1074300	1.57141
K01623	map00051	Carbohydrate metabolism	Metabolism	GWHPARYT008518	38	K	0.400362	0.059098	Down	Fructose-bisphosphate aldolase OS=Codonopsis lanceolata OX=103999 PE=2 SV=1	--	1	9.8661e-63	289.22	2	GILAADESTGTIGK(1)R	-0.73001	3150500	2609200	1365600	1074300	1.57141
K01623	map00710	Energy metabolism	Metabolism	GWHPARYT008518	306	K	0.664827	0.0144914	Down	Fructose-bisphosphate aldolase OS=Codonopsis lanceolata OX=103999 PE=2 SV=1	--	1	2.37256e-06	153.05	2	ALQQSTLK(1)AWAGK	-0.597	1744300	1728500	1217500	1220700	1.20688
K01623	map00710	Energy metabolism	Metabolism	GWHPARYT008518	38	K	0.400362	0.059098	Down	Fructose-bisphosphate aldolase OS=Codonopsis lanceolata OX=103999 PE=2 SV=1	--	1	9.8661e-63	289.22	2	GILAADESTGTIGK(1)R	-0.73001	3150500	2609200	1365600	1074300	1.57141
K01623	map01100	Global and overview maps	Metabolism	GWHPARYT008518	306	K	0.664827	0.0144914	Down	Fructose-bisphosphate aldolase OS=Codonopsis lanceolata OX=103999 PE=2 SV=1	--	1	2.37256e-06	153.05	2	ALQQSTLK(1)AWAGK	-0.597	1744300	1728500	1217500	1220700	1.20688
K01623	map01100	Global and overview maps	Metabolism	GWHPARYT008518	38	K	0.400362	0.059098	Down	Fructose-bisphosphate aldolase OS=Codonopsis lanceolata OX=103999 PE=2 SV=1	--	1	9.8661e-63	289.22	2	GILAADESTGTIGK(1)R	-0.73001	3150500	2609200	1365600	1074300	1.57141
K01623	map01110	Global and overview maps	Metabolism	GWHPARYT008518	38	K	0.400362	0.059098	Down	Fructose-bisphosphate aldolase OS=Codonopsis lanceolata OX=103999 PE=2 SV=1	--	1	9.8661e-63	289.22	2	GILAADESTGTIGK(1)R	-0.73001	3150500	2609200	1365600	1074300	1.57141
K01623	map00051	Carbohydrate metabolism	Metabolism	GWHPARYT008518	306	K	0.664827	0.0144914	Down	Fructose-bisphosphate aldolase OS=Codonopsis lanceolata OX=103999 PE=2 SV=1	--	1	2.37256e-06	153.05	2	ALQQSTLK(1)AWAGK	-0.597	1744300	1728500	1217500	1220700	1.20688
K03781	map04146	Transport and catabolism	Cellular Processes	GWHPARYT009789	72	K	0.526441	0.0300933	Down	Catalase OS=Helianthus annuus OX=4232 PE=2 SV=1	--	1	7.40566e-28	151.39	3	GASAK(1)GFFEVTHDITHLSCADFLR	-2.5344	398130	432960	180710	185890	1.22132
K03781	map04016	Signal transduction	Environmental Information Processing	GWHPARYT009789	72	K	0.526441	0.0300933	Down	Catalase OS=Helianthus annuus OX=4232 PE=2 SV=1	--	1	7.40566e-28	151.39	3	GASAK(1)GFFEVTHDITHLSCADFLR	-2.5344	398130	432960	180710	185890	1.22132
K03781	map00380	Amino acid metabolism	Metabolism	GWHPARYT009789	72	K	0.526441	0.0300933	Down	Catalase OS=Helianthus annuus OX=4232 PE=2 SV=1	--	1	7.40566e-28	151.39	3	GASAK(1)GFFEVTHDITHLSCADFLR	-2.5344	398130	432960	180710	185890	1.22132
K03781	map00630	Carbohydrate metabolism	Metabolism	GWHPARYT009789	72	K	0.526441	0.0300933	Down	Catalase OS=Helianthus annuus OX=4232 PE=2 SV=1	--	1	7.40566e-28	151.39	3	GASAK(1)GFFEVTHDITHLSCADFLR	-2.5344	398130	432960	180710	185890	1.22132
K03781	map01100	Global and overview maps	Metabolism	GWHPARYT009789	72	K	0.526441	0.0300933	Down	Catalase OS=Helianthus annuus OX=4232 PE=2 SV=1	--	1	7.40566e-28	151.39	3	GASAK(1)GFFEVTHDITHLSCADFLR	-2.5344	398130	432960	180710	185890	1.22132
K03781	map01110	Global and overview maps	Metabolism	GWHPARYT009789	72	K	0.526441	0.0300933	Down	Catalase OS=Helianthus annuus OX=4232 PE=2 SV=1	--	1	7.40566e-28	151.39	3	GASAK(1)GFFEVTHDITHLSCADFLR	-2.5344	398130	432960	180710	185890	1.22132
K03781	map01200	Global and overview maps	Metabolism	GWHPARYT009789	72	K	0.526441	0.0300933	Down	Catalase OS=Helianthus annuus OX=4232 PE=2 SV=1	--	1	7.40566e-28	151.39	3	GASAK(1)GFFEVTHDITHLSCADFLR	-2.5344	398130	432960	180710	185890	1.22132
K00134	map00010	Carbohydrate metabolism	Metabolism	GWHPARYT010335	197	K	0.571939	0.0989753	Down	Glyceraldehyde-3-phosphate dehydrogenase OS=Codonopsis pilosula OX=86864 PE=2 SV=1	--	1	2.45114e-15	180.17	2	TVDGPSAK(1)DWR	1.3217	11483000	10960000	7486200	7966000	1.37504
K00134	map00710	Energy metabolism	Metabolism	GWHPARYT010335	197	K	0.571939	0.0989753	Down	Glyceraldehyde-3-phosphate dehydrogenase OS=Codonopsis pilosula OX=86864 PE=2 SV=1	--	1	2.45114e-15	180.17	2	TVDGPSAK(1)DWR	1.3217	11483000	10960000	7486200	7966000	1.37504
K00134	map01100	Global and overview maps	Metabolism	GWHPARYT010335	197	K	0.571939	0.0989753	Down	Glyceraldehyde-3-phosphate dehydrogenase OS=Codonopsis pilosula OX=86864 PE=2 SV=1	--	1	2.45114e-15	180.17	2	TVDGPSAK(1)DWR	1.3217	11483000	10960000	7486200	7966000	1.37504
K00134	map01110	Global and overview maps	Metabolism	GWHPARYT010335	197	K	0.571939	0.0989753	Down	Glyceraldehyde-3-phosphate dehydrogenase OS=Codonopsis pilosula OX=86864 PE=2 SV=1	--	1	2.45114e-15	180.17	2	TVDGPSAK(1)DWR	1.3217	11483000	10960000	7486200	7966000	1.37504
K00134	map01200	Global and overview maps	Metabolism	GWHPARYT010335	197	K	0.571939	0.0989753	Down	Glyceraldehyde-3-phosphate dehydrogenase OS=Codonopsis pilosula OX=86864 PE=2 SV=1	--	1	2.45114e-15	180.17	2	TVDGPSAK(1)DWR	1.3217	11483000	10960000	7486200	7966000	1.37504
K00134	map01230	Global and overview maps	Metabolism	GWHPARYT010335	197	K	0.571939	0.0989753	Down	Glyceraldehyde-3-phosphate dehydrogenase OS=Codonopsis pilosula OX=86864 PE=2 SV=1	--	1	2.45114e-15	180.17	2	TVDGPSAK(1)DWR	1.3217	11483000	10960000	7486200	7966000	1.37504
K00161	map00010	Carbohydrate metabolism	Metabolism	GWHPARYT010633	89	K	0.589982	0.0850261	Down	Pyruvate dehydrogenase E1 component subunit alpha OS=Helianthus annuus OX=4232 GN=HannXRQ_Chr04g0119921 PE=4 SV=1	HannXRQ_Chr04g0119921	1	0.0016579	78.888	2	MEIAADSLYK(1)SK	-0.76544	87965	81823	57564	59327	1.35264
K00161	map00020	Carbohydrate metabolism	Metabolism	GWHPARYT010633	89	K	0.589982	0.0850261	Down	Pyruvate dehydrogenase E1 component subunit alpha OS=Helianthus annuus OX=4232 GN=HannXRQ_Chr04g0119921 PE=4 SV=1	HannXRQ_Chr04g0119921	1	0.0016579	78.888	2	MEIAADSLYK(1)SK	-0.76544	87965	81823	57564	59327	1.35264
K00161	map00620	Carbohydrate metabolism	Metabolism	GWHPARYT010633	89	K	0.589982	0.0850261	Down	Pyruvate dehydrogenase E1 component subunit alpha OS=Helianthus annuus OX=4232 GN=HannXRQ_Chr04g0119921 PE=4 SV=1	HannXRQ_Chr04g0119921	1	0.0016579	78.888	2	MEIAADSLYK(1)SK	-0.76544	87965	81823	57564	59327	1.35264
K00161	map01100	Global and overview maps	Metabolism	GWHPARYT010633	89	K	0.589982	0.0850261	Down	Pyruvate dehydrogenase E1 component subunit alpha OS=Helianthus annuus OX=4232 GN=HannXRQ_Chr04g0119921 PE=4 SV=1	HannXRQ_Chr04g0119921	1	0.0016579	78.888	2	MEIAADSLYK(1)SK	-0.76544	87965	81823	57564	59327	1.35264
K00161	map01110	Global and overview maps	Metabolism	GWHPARYT010633	89	K	0.589982	0.0850261	Down	Pyruvate dehydrogenase E1 component subunit alpha OS=Helianthus annuus OX=4232 GN=HannXRQ_Chr04g0119921 PE=4 SV=1	HannXRQ_Chr04g0119921	1	0.0016579	78.888	2	MEIAADSLYK(1)SK	-0.76544	87965	81823	57564	59327	1.35264
K00161	map01200	Global and overview maps	Metabolism	GWHPARYT010633	89	K	0.589982	0.0850261	Down	Pyruvate dehydrogenase E1 component subunit alpha OS=Helianthus annuus OX=4232 GN=HannXRQ_Chr04g0119921 PE=4 SV=1	HannXRQ_Chr04g0119921	1	0.0016579	78.888	2	MEIAADSLYK(1)SK	-0.76544	87965	81823	57564	59327	1.35264
K00036	map00030	Carbohydrate metabolism	Metabolism	GWHPARYT012865	93	K	0.635953	0.0575233	Down	Glucose-6-phosphate 1-dehydrogenase OS=Helianthus annuus OX=4232 GN=G6PD PE=3 SV=1	G6PD	0.999526	1.3182e-15	129.44	3	GYLKPAK(1)NASAGHADDVSK	0.9893	229970	230820	156340	168550	1.24371
K00036	map00480	Metabolism of other amino acids	Metabolism	GWHPARYT012865	93	K	0.635953	0.0575233	Down	Glucose-6-phosphate 1-dehydrogenase OS=Helianthus annuus OX=4232 GN=G6PD PE=3 SV=1	G6PD	0.999526	1.3182e-15	129.44	3	GYLKPAK(1)NASAGHADDVSK	0.9893	229970	230820	156340	168550	1.24371
K00036	map01100	Global and overview maps	Metabolism	GWHPARYT012865	93	K	0.635953	0.0575233	Down	Glucose-6-phosphate 1-dehydrogenase OS=Helianthus annuus OX=4232 GN=G6PD PE=3 SV=1	G6PD	0.999526	1.3182e-15	129.44	3	GYLKPAK(1)NASAGHADDVSK	0.9893	229970	230820	156340	168550	1.24371
K00036	map01110	Global and overview maps	Metabolism	GWHPARYT012865	93	K	0.635953	0.0575233	Down	Glucose-6-phosphate 1-dehydrogenase OS=Helianthus annuus OX=4232 GN=G6PD PE=3 SV=1	G6PD	0.999526	1.3182e-15	129.44	3	GYLKPAK(1)NASAGHADDVSK	0.9893	229970	230820	156340	168550	1.24371
K00036	map01200	Global and overview maps	Metabolism	GWHPARYT012865	93	K	0.635953	0.0575233	Down	Glucose-6-phosphate 1-dehydrogenase OS=Helianthus annuus OX=4232 GN=G6PD PE=3 SV=1	G6PD	0.999526	1.3182e-15	129.44	3	GYLKPAK(1)NASAGHADDVSK	0.9893	229970	230820	156340	168550	1.24371
K02936	map03010	Translation	Genetic Information Processing	GWHPARYT012956	181	K	0.57068	0.0165199	Down	60S ribosomal protein L7a OS=Helianthus annuus OX=4232 GN=HannXRQ_Chr04g0106351 PE=3 SV=1	HannXRQ_Chr04g0106351	1	0.000587531	103.17	2	K(1)TAAVLCLTTVK	-2.6256	127500	131750	80499	82949	1.2695
K03231	map03013	Translation	Genetic Information Processing	GWHPARYT013565	161	K	0.663309	0.0136081	Down	Elongation factor 1-alpha OS=Stevia rebaudiana OX=55670 PE=2 SV=1	--	1	2.704e-09	145.95	2	MDATTPK(1)YSK	-2.3123	792000	818470	588770	572930	1.20748
K03231	map03013	Translation	Genetic Information Processing	GWHPARYT015219	172	K	0.601292	0.0336217	Down	Elongation factor 1-alpha OS=Carthamus tinctorius OX=4222 GN=EF1 PE=2 SV=1	EF1	1	2.83208e-05	104.86	2	YDEIVK(1)EVSSYLK	-1.2634	201400	190030	144990	129930	1.31819
K00927	map00010	Carbohydrate metabolism	Metabolism	GWHPARYT015614	129	K	0.507513	0.0482167	Down	Phosphoglycerate kinase OS=Helianthus annuus OX=4232 GN=HanXRQr2_Chr11g0484001 PE=4 SV=1	HanXRQr2_Chr11g0484001	1	8.01618e-70	275.16	2	EEEK(1)NDPEFAK	-1.1996	434750	445720	284910	324610	1.36774
K00927	map00010	Carbohydrate metabolism	Metabolism	GWHPARYT015614	137	K	0.520363	0.0840229	Down	Phosphoglycerate kinase OS=Helianthus annuus OX=4232 GN=HanXRQr2_Chr11g0484001 PE=4 SV=1	HanXRQr2_Chr11g0484001	1	4.5853e-07	81.409	3	K(1)LASLADLYVNDAFGTAHR	-0.7912	43555	30090	28499	23019	1.63121
K00927	map00010	Carbohydrate metabolism	Metabolism	GWHPARYT015614	78	K	0.60727	0.0379583	Down	Phosphoglycerate kinase OS=Helianthus annuus OX=4232 GN=HanXRQr2_Chr11g0484001 PE=4 SV=1	HanXRQr2_Chr11g0484001	1	0.00118034	120.65	2	YSLK(1)PLVPR	-3.464	315830	217480	249520	188190	1.52466
K00927	map00010	Carbohydrate metabolism	Metabolism	GWHPARYT015614	206	K	0.442876	0.0361127	Down	Phosphoglycerate kinase OS=Helianthus annuus OX=4232 GN=HanXRQr2_Chr11g0484001 PE=4 SV=1	HanXRQr2_Chr11g0484001	1	6.6879e-15	179.9	2	VSSK(1)IGVIESLLEK	-0.09389	1173700	1081500	712650	647690	1.52171
K00927	map01230	Global and overview maps	Metabolism	GWHPARYT015614	137	K	0.520363	0.0840229	Down	Phosphoglycerate kinase OS=Helianthus annuus OX=4232 GN=HanXRQr2_Chr11g0484001 PE=4 SV=1	HanXRQr2_Chr11g0484001	1	4.5853e-07	81.409	3	K(1)LASLADLYVNDAFGTAHR	-0.7912	43555	30090	28499	23019	1.63121
K00927	map01230	Global and overview maps	Metabolism	GWHPARYT015614	78	K	0.60727	0.0379583	Down	Phosphoglycerate kinase OS=Helianthus annuus OX=4232 GN=HanXRQr2_Chr11g0484001 PE=4 SV=1	HanXRQr2_Chr11g0484001	1	0.00118034	120.65	2	YSLK(1)PLVPR	-3.464	315830	217480	249520	188190	1.52466
K00927	map01230	Global and overview maps	Metabolism	GWHPARYT015614	202	K	0.637683	0.0819592	Down	Phosphoglycerate kinase OS=Helianthus annuus OX=4232 GN=HanXRQr2_Chr11g0484001 PE=4 SV=1	HanXRQr2_Chr11g0484001	1	1.46519e-09	164.48	2	KPFAAIVGGSK(1)VSSK	-2.847	558220	506820	448300	474480	1.31636
K00927	map01230	Global and overview maps	Metabolism	GWHPARYT015614	206	K	0.442876	0.0361127	Down	Phosphoglycerate kinase OS=Helianthus annuus OX=4232 GN=HanXRQr2_Chr11g0484001 PE=4 SV=1	HanXRQr2_Chr11g0484001	1	6.6879e-15	179.9	2	VSSK(1)IGVIESLLEK	-0.09389	1173700	1081500	712650	647690	1.52171
K00927	map01230	Global and overview maps	Metabolism	GWHPARYT015614	129	K	0.507513	0.0482167	Down	Phosphoglycerate kinase OS=Helianthus annuus OX=4232 GN=HanXRQr2_Chr11g0484001 PE=4 SV=1	HanXRQr2_Chr11g0484001	1	8.01618e-70	275.16	2	EEEK(1)NDPEFAK	-1.1996	434750	445720	284910	324610	1.36774
K00927	map01200	Global and overview maps	Metabolism	GWHPARYT015614	206	K	0.442876	0.0361127	Down	Phosphoglycerate kinase OS=Helianthus annuus OX=4232 GN=HanXRQr2_Chr11g0484001 PE=4 SV=1	HanXRQr2_Chr11g0484001	1	6.6879e-15	179.9	2	VSSK(1)IGVIESLLEK	-0.09389	1173700	1081500	712650	647690	1.52171
K00927	map01200	Global and overview maps	Metabolism	GWHPARYT015614	202	K	0.637683	0.0819592	Down	Phosphoglycerate kinase OS=Helianthus annuus OX=4232 GN=HanXRQr2_Chr11g0484001 PE=4 SV=1	HanXRQr2_Chr11g0484001	1	1.46519e-09	164.48	2	KPFAAIVGGSK(1)VSSK	-2.847	558220	506820	448300	474480	1.31636
K00927	map01200	Global and overview maps	Metabolism	GWHPARYT015614	78	K	0.60727	0.0379583	Down	Phosphoglycerate kinase OS=Helianthus annuus OX=4232 GN=HanXRQr2_Chr11g0484001 PE=4 SV=1	HanXRQr2_Chr11g0484001	1	0.00118034	120.65	2	YSLK(1)PLVPR	-3.464	315830	217480	249520	188190	1.52466
K00927	map00710	Energy metabolism	Metabolism	GWHPARYT015614	129	K	0.507513	0.0482167	Down	Phosphoglycerate kinase OS=Helianthus annuus OX=4232 GN=HanXRQr2_Chr11g0484001 PE=4 SV=1	HanXRQr2_Chr11g0484001	1	8.01618e-70	275.16	2	EEEK(1)NDPEFAK	-1.1996	434750	445720	284910	324610	1.36774
K00927	map00710	Energy metabolism	Metabolism	GWHPARYT015614	137	K	0.520363	0.0840229	Down	Phosphoglycerate kinase OS=Helianthus annuus OX=4232 GN=HanXRQr2_Chr11g0484001 PE=4 SV=1	HanXRQr2_Chr11g0484001	1	4.5853e-07	81.409	3	K(1)LASLADLYVNDAFGTAHR	-0.7912	43555	30090	28499	23019	1.63121
K00927	map00710	Energy metabolism	Metabolism	GWHPARYT015614	78	K	0.60727	0.0379583	Down	Phosphoglycerate kinase OS=Helianthus annuus OX=4232 GN=HanXRQr2_Chr11g0484001 PE=4 SV=1	HanXRQr2_Chr11g0484001	1	0.00118034	120.65	2	YSLK(1)PLVPR	-3.464	315830	217480	249520	188190	1.52466
K00927	map00710	Energy metabolism	Metabolism	GWHPARYT015614	202	K	0.637683	0.0819592	Down	Phosphoglycerate kinase OS=Helianthus annuus OX=4232 GN=HanXRQr2_Chr11g0484001 PE=4 SV=1	HanXRQr2_Chr11g0484001	1	1.46519e-09	164.48	2	KPFAAIVGGSK(1)VSSK	-2.847	558220	506820	448300	474480	1.31636
K00927	map00710	Energy metabolism	Metabolism	GWHPARYT015614	206	K	0.442876	0.0361127	Down	Phosphoglycerate kinase OS=Helianthus annuus OX=4232 GN=HanXRQr2_Chr11g0484001 PE=4 SV=1	HanXRQr2_Chr11g0484001	1	6.6879e-15	179.9	2	VSSK(1)IGVIESLLEK	-0.09389	1173700	1081500	712650	647690	1.52171
K00927	map01100	Global and overview maps	Metabolism	GWHPARYT015614	129	K	0.507513	0.0482167	Down	Phosphoglycerate kinase OS=Helianthus annuus OX=4232 GN=HanXRQr2_Chr11g0484001 PE=4 SV=1	HanXRQr2_Chr11g0484001	1	8.01618e-70	275.16	2	EEEK(1)NDPEFAK	-1.1996	434750	445720	284910	324610	1.36774
K00927	map01100	Global and overview maps	Metabolism	GWHPARYT015614	137	K	0.520363	0.0840229	Down	Phosphoglycerate kinase OS=Helianthus annuus OX=4232 GN=HanXRQr2_Chr11g0484001 PE=4 SV=1	HanXRQr2_Chr11g0484001	1	4.5853e-07	81.409	3	K(1)LASLADLYVNDAFGTAHR	-0.7912	43555	30090	28499	23019	1.63121
K00927	map01100	Global and overview maps	Metabolism	GWHPARYT015614	78	K	0.60727	0.0379583	Down	Phosphoglycerate kinase OS=Helianthus annuus OX=4232 GN=HanXRQr2_Chr11g0484001 PE=4 SV=1	HanXRQr2_Chr11g0484001	1	0.00118034	120.65	2	YSLK(1)PLVPR	-3.464	315830	217480	249520	188190	1.52466
K00927	map01100	Global and overview maps	Metabolism	GWHPARYT015614	202	K	0.637683	0.0819592	Down	Phosphoglycerate kinase OS=Helianthus annuus OX=4232 GN=HanXRQr2_Chr11g0484001 PE=4 SV=1	HanXRQr2_Chr11g0484001	1	1.46519e-09	164.48	2	KPFAAIVGGSK(1)VSSK	-2.847	558220	506820	448300	474480	1.31636
K00927	map01100	Global and overview maps	Metabolism	GWHPARYT015614	206	K	0.442876	0.0361127	Down	Phosphoglycerate kinase OS=Helianthus annuus OX=4232 GN=HanXRQr2_Chr11g0484001 PE=4 SV=1	HanXRQr2_Chr11g0484001	1	6.6879e-15	179.9	2	VSSK(1)IGVIESLLEK	-0.09389	1173700	1081500	712650	647690	1.52171
K00927	map01110	Global and overview maps	Metabolism	GWHPARYT015614	129	K	0.507513	0.0482167	Down	Phosphoglycerate kinase OS=Helianthus annuus OX=4232 GN=HanXRQr2_Chr11g0484001 PE=4 SV=1	HanXRQr2_Chr11g0484001	1	8.01618e-70	275.16	2	EEEK(1)NDPEFAK	-1.1996	434750	445720	284910	324610	1.36774
K00927	map01110	Global and overview maps	Metabolism	GWHPARYT015614	137	K	0.520363	0.0840229	Down	Phosphoglycerate kinase OS=Helianthus annuus OX=4232 GN=HanXRQr2_Chr11g0484001 PE=4 SV=1	HanXRQr2_Chr11g0484001	1	4.5853e-07	81.409	3	K(1)LASLADLYVNDAFGTAHR	-0.7912	43555	30090	28499	23019	1.63121
K00927	map01110	Global and overview maps	Metabolism	GWHPARYT015614	78	K	0.60727	0.0379583	Down	Phosphoglycerate kinase OS=Helianthus annuus OX=4232 GN=HanXRQr2_Chr11g0484001 PE=4 SV=1	HanXRQr2_Chr11g0484001	1	0.00118034	120.65	2	YSLK(1)PLVPR	-3.464	315830	217480	249520	188190	1.52466
K00927	map01110	Global and overview maps	Metabolism	GWHPARYT015614	202	K	0.637683	0.0819592	Down	Phosphoglycerate kinase OS=Helianthus annuus OX=4232 GN=HanXRQr2_Chr11g0484001 PE=4 SV=1	HanXRQr2_Chr11g0484001	1	1.46519e-09	164.48	2	KPFAAIVGGSK(1)VSSK	-2.847	558220	506820	448300	474480	1.31636
K00927	map01110	Global and overview maps	Metabolism	GWHPARYT015614	206	K	0.442876	0.0361127	Down	Phosphoglycerate kinase OS=Helianthus annuus OX=4232 GN=HanXRQr2_Chr11g0484001 PE=4 SV=1	HanXRQr2_Chr11g0484001	1	6.6879e-15	179.9	2	VSSK(1)IGVIESLLEK	-0.09389	1173700	1081500	712650	647690	1.52171
K00927	map01200	Global and overview maps	Metabolism	GWHPARYT015614	129	K	0.507513	0.0482167	Down	Phosphoglycerate kinase OS=Helianthus annuus OX=4232 GN=HanXRQr2_Chr11g0484001 PE=4 SV=1	HanXRQr2_Chr11g0484001	1	8.01618e-70	275.16	2	EEEK(1)NDPEFAK	-1.1996	434750	445720	284910	324610	1.36774
K00927	map01200	Global and overview maps	Metabolism	GWHPARYT015614	137	K	0.520363	0.0840229	Down	Phosphoglycerate kinase OS=Helianthus annuus OX=4232 GN=HanXRQr2_Chr11g0484001 PE=4 SV=1	HanXRQr2_Chr11g0484001	1	4.5853e-07	81.409	3	K(1)LASLADLYVNDAFGTAHR	-0.7912	43555	30090	28499	23019	1.63121
K00927	map00010	Carbohydrate metabolism	Metabolism	GWHPARYT015614	202	K	0.637683	0.0819592	Down	Phosphoglycerate kinase OS=Helianthus annuus OX=4232 GN=HanXRQr2_Chr11g0484001 PE=4 SV=1	HanXRQr2_Chr11g0484001	1	1.46519e-09	164.48	2	KPFAAIVGGSK(1)VSSK	-2.847	558220	506820	448300	474480	1.31636
K00963	map01100	Global and overview maps	Metabolism	GWHPARYT018169	403	K	0.647801	0.0735891	Down	UTP--glucose-1-phosphate uridylyltransferase OS=Codonopsis pilosula OX=86864 PE=2 SV=1	--	1	0.00207866	109.88	2	K(1)VGNFLSR	-3.2753	518630	520540	358860	394430	1.22866
K00963	map00040	Carbohydrate metabolism	Metabolism	GWHPARYT018169	403	K	0.647801	0.0735891	Down	UTP--glucose-1-phosphate uridylyltransferase OS=Codonopsis pilosula OX=86864 PE=2 SV=1	--	1	0.00207866	109.88	2	K(1)VGNFLSR	-3.2753	518630	520540	358860	394430	1.22866
K00963	map00052	Carbohydrate metabolism	Metabolism	GWHPARYT018169	403	K	0.647801	0.0735891	Down	UTP--glucose-1-phosphate uridylyltransferase OS=Codonopsis pilosula OX=86864 PE=2 SV=1	--	1	0.00207866	109.88	2	K(1)VGNFLSR	-3.2753	518630	520540	358860	394430	1.22866
K00963	map00500	Carbohydrate metabolism	Metabolism	GWHPARYT018169	403	K	0.647801	0.0735891	Down	UTP--glucose-1-phosphate uridylyltransferase OS=Codonopsis pilosula OX=86864 PE=2 SV=1	--	1	0.00207866	109.88	2	K(1)VGNFLSR	-3.2753	518630	520540	358860	394430	1.22866
K00963	map00520	Carbohydrate metabolism	Metabolism	GWHPARYT018169	403	K	0.647801	0.0735891	Down	UTP--glucose-1-phosphate uridylyltransferase OS=Codonopsis pilosula OX=86864 PE=2 SV=1	--	1	0.00207866	109.88	2	K(1)VGNFLSR	-3.2753	518630	520540	358860	394430	1.22866
K00963	map01110	Global and overview maps	Metabolism	GWHPARYT018169	403	K	0.647801	0.0735891	Down	UTP--glucose-1-phosphate uridylyltransferase OS=Codonopsis pilosula OX=86864 PE=2 SV=1	--	1	0.00207866	109.88	2	K(1)VGNFLSR	-3.2753	518630	520540	358860	394430	1.22866
K00963	map01240	Global and overview maps	Metabolism	GWHPARYT018169	403	K	0.647801	0.0735891	Down	UTP--glucose-1-phosphate uridylyltransferase OS=Codonopsis pilosula OX=86864 PE=2 SV=1	--	1	0.00207866	109.88	2	K(1)VGNFLSR	-3.2753	518630	520540	358860	394430	1.22866
K00963	map01250	Global and overview maps	Metabolism	GWHPARYT018169	403	K	0.647801	0.0735891	Down	UTP--glucose-1-phosphate uridylyltransferase OS=Codonopsis pilosula OX=86864 PE=2 SV=1	--	1	0.00207866	109.88	2	K(1)VGNFLSR	-3.2753	518630	520540	358860	394430	1.22866
K07936	map03013	Translation	Genetic Information Processing	GWHPARYT018724	102	K	0.363499	0.0268477	Down	GTP-binding nuclear protein OS=Lactuca sativa OX=4236 GN=LSAT_1X41900 PE=3 SV=1	LSAT_1X41900	1	1.25638e-05	113.34	2	LTYK(1)NVPTWHR	0.46153	494590	424560	254550	209550	1.70126
K07936	map03008	Translation	Genetic Information Processing	GWHPARYT018724	102	K	0.363499	0.0268477	Down	GTP-binding nuclear protein OS=Lactuca sativa OX=4236 GN=LSAT_1X41900 PE=3 SV=1	LSAT_1X41900	1	1.25638e-05	113.34	2	LTYK(1)NVPTWHR	0.46153	494590	424560	254550	209550	1.70126
K00029	map00620	Carbohydrate metabolism	Metabolism	GWHPARYT018980	589	K	0.393156	0.0412325	Down	Malic enzyme OS=Helianthus annuus OX=4232 GN=MAOX PE=3 SV=1	MAOX	1	4.45674e-41	274.89	3	PANLLK(1)YAESCMYTPNYR	-2.4775	722730	710040	286330	265060	1.45262
K00029	map00710	Energy metabolism	Metabolism	GWHPARYT018980	589	K	0.393156	0.0412325	Down	Malic enzyme OS=Helianthus annuus OX=4232 GN=MAOX PE=3 SV=1	MAOX	1	4.45674e-41	274.89	3	PANLLK(1)YAESCMYTPNYR	-2.4775	722730	710040	286330	265060	1.45262
K00029	map01100	Global and overview maps	Metabolism	GWHPARYT018980	589	K	0.393156	0.0412325	Down	Malic enzyme OS=Helianthus annuus OX=4232 GN=MAOX PE=3 SV=1	MAOX	1	4.45674e-41	274.89	3	PANLLK(1)YAESCMYTPNYR	-2.4775	722730	710040	286330	265060	1.45262
K00029	map01200	Global and overview maps	Metabolism	GWHPARYT018980	589	K	0.393156	0.0412325	Down	Malic enzyme OS=Helianthus annuus OX=4232 GN=MAOX PE=3 SV=1	MAOX	1	4.45674e-41	274.89	3	PANLLK(1)YAESCMYTPNYR	-2.4775	722730	710040	286330	265060	1.45262
K00008	map01100	Global and overview maps	Metabolism	GWHPARYT019065	65	K	1.62675	0.00719281	Up	Enoyl reductase (ER) domain-containing protein OS=Lactuca sativa OX=4236 GN=LSAT_2X130560 PE=3 SV=1	LSAT_2X130560	1	3.66858e-05	88.796	3	AVGICGSDVHYLK(1)HLR	-0.81627	139760	139680	105820	112380	0.814856
K00008	map00051	Carbohydrate metabolism	Metabolism	GWHPARYT019065	65	K	1.62675	0.00719281	Up	Enoyl reductase (ER) domain-containing protein OS=Lactuca sativa OX=4236 GN=LSAT_2X130560 PE=3 SV=1	LSAT_2X130560	1	3.66858e-05	88.796	3	AVGICGSDVHYLK(1)HLR	-0.81627	139760	139680	105820	112380	0.814856
K00008	map00040	Carbohydrate metabolism	Metabolism	GWHPARYT019065	65	K	1.62675	0.00719281	Up	Enoyl reductase (ER) domain-containing protein OS=Lactuca sativa OX=4236 GN=LSAT_2X130560 PE=3 SV=1	LSAT_2X130560	1	3.66858e-05	88.796	3	AVGICGSDVHYLK(1)HLR	-0.81627	139760	139680	105820	112380	0.814856
K02951	map03010	Translation	Genetic Information Processing	GWHPARYT019457	80	K	0.590232	0.0323611	Down	40S ribosomal protein S12 OS=Helianthus annuus OX=4232 GN=HannXRQ_Chr05g0153791 PE=3 SV=1	HannXRQ_Chr05g0153791	1	1.18801e-07	96.492	3	LVK(1)ALCADHNVSLISVPSAK	-1.814	253430	209600	127810	106300	1.33756
K00025	map00020	Carbohydrate metabolism	Metabolism	GWHPARYT020230	105	K	0.650304	0.042486	Down	Malate dehydrogenase OS=Helianthus annuus OX=4232 GN=MDH PE=3 SV=1	MDH	1	1.38028e-11	153.18	2	DVMTK(1)NVSIYK	-1.1462	153220	151120	106000	114280	1.23465
K00025	map00270	Amino acid metabolism	Metabolism	GWHPARYT020230	105	K	0.650304	0.042486	Down	Malate dehydrogenase OS=Helianthus annuus OX=4232 GN=MDH PE=3 SV=1	MDH	1	1.38028e-11	153.18	2	DVMTK(1)NVSIYK	-1.1462	153220	151120	106000	114280	1.23465
K00025	map00620	Carbohydrate metabolism	Metabolism	GWHPARYT020230	105	K	0.650304	0.042486	Down	Malate dehydrogenase OS=Helianthus annuus OX=4232 GN=MDH PE=3 SV=1	MDH	1	1.38028e-11	153.18	2	DVMTK(1)NVSIYK	-1.1462	153220	151120	106000	114280	1.23465
K00025	map00630	Carbohydrate metabolism	Metabolism	GWHPARYT020230	105	K	0.650304	0.042486	Down	Malate dehydrogenase OS=Helianthus annuus OX=4232 GN=MDH PE=3 SV=1	MDH	1	1.38028e-11	153.18	2	DVMTK(1)NVSIYK	-1.1462	153220	151120	106000	114280	1.23465
K00025	map00710	Energy metabolism	Metabolism	GWHPARYT020230	105	K	0.650304	0.042486	Down	Malate dehydrogenase OS=Helianthus annuus OX=4232 GN=MDH PE=3 SV=1	MDH	1	1.38028e-11	153.18	2	DVMTK(1)NVSIYK	-1.1462	153220	151120	106000	114280	1.23465
K00025	map01100	Global and overview maps	Metabolism	GWHPARYT020230	105	K	0.650304	0.042486	Down	Malate dehydrogenase OS=Helianthus annuus OX=4232 GN=MDH PE=3 SV=1	MDH	1	1.38028e-11	153.18	2	DVMTK(1)NVSIYK	-1.1462	153220	151120	106000	114280	1.23465
K00025	map01110	Global and overview maps	Metabolism	GWHPARYT020230	105	K	0.650304	0.042486	Down	Malate dehydrogenase OS=Helianthus annuus OX=4232 GN=MDH PE=3 SV=1	MDH	1	1.38028e-11	153.18	2	DVMTK(1)NVSIYK	-1.1462	153220	151120	106000	114280	1.23465
K00025	map01200	Global and overview maps	Metabolism	GWHPARYT020230	105	K	0.650304	0.042486	Down	Malate dehydrogenase OS=Helianthus annuus OX=4232 GN=MDH PE=3 SV=1	MDH	1	1.38028e-11	153.18	2	DVMTK(1)NVSIYK	-1.1462	153220	151120	106000	114280	1.23465
K02976	map03010	Translation	Genetic Information Processing	GWHPARYT020559	89	K	0.613301	0.075865	Down	40S ribosomal protein S26 OS=Cynara cardunculus var. scolymus OX=59895 GN=Ccrd_022316 PE=3 SV=1	Ccrd_022316	1	0.0127257	75.243	2	GHVK(1)FIR	-0.14321	170140	166940	129610	116120	1.26106
K00873	map00010	Carbohydrate metabolism	Metabolism	GWHPARYT021290	381	K	0.342622	0.0654992	Down	Pyruvate kinase OS=Cynara cardunculus var. scolymus OX=59895 GN=Ccrd_016609 PE=3 SV=1	Ccrd_016609	1	0.000642342	66.953	2	VYNHDLYFK(1)K	-0.68847	53346	51899	25395	26763	1.70374
K00873	map00620	Carbohydrate metabolism	Metabolism	GWHPARYT021290	381	K	0.342622	0.0654992	Down	Pyruvate kinase OS=Cynara cardunculus var. scolymus OX=59895 GN=Ccrd_016609 PE=3 SV=1	Ccrd_016609	1	0.000642342	66.953	2	VYNHDLYFK(1)K	-0.68847	53346	51899	25395	26763	1.70374
K00873	map01100	Global and overview maps	Metabolism	GWHPARYT021290	381	K	0.342622	0.0654992	Down	Pyruvate kinase OS=Cynara cardunculus var. scolymus OX=59895 GN=Ccrd_016609 PE=3 SV=1	Ccrd_016609	1	0.000642342	66.953	2	VYNHDLYFK(1)K	-0.68847	53346	51899	25395	26763	1.70374
K00873	map01110	Global and overview maps	Metabolism	GWHPARYT021290	381	K	0.342622	0.0654992	Down	Pyruvate kinase OS=Cynara cardunculus var. scolymus OX=59895 GN=Ccrd_016609 PE=3 SV=1	Ccrd_016609	1	0.000642342	66.953	2	VYNHDLYFK(1)K	-0.68847	53346	51899	25395	26763	1.70374
K00873	map01200	Global and overview maps	Metabolism	GWHPARYT021290	381	K	0.342622	0.0654992	Down	Pyruvate kinase OS=Cynara cardunculus var. scolymus OX=59895 GN=Ccrd_016609 PE=3 SV=1	Ccrd_016609	1	0.000642342	66.953	2	VYNHDLYFK(1)K	-0.68847	53346	51899	25395	26763	1.70374
K00873	map01230	Global and overview maps	Metabolism	GWHPARYT021290	381	K	0.342622	0.0654992	Down	Pyruvate kinase OS=Cynara cardunculus var. scolymus OX=59895 GN=Ccrd_016609 PE=3 SV=1	Ccrd_016609	1	0.000642342	66.953	2	VYNHDLYFK(1)K	-0.68847	53346	51899	25395	26763	1.70374
