# Supplementary material for: Quantitative Proteomic Analysis of Lysine Malonylation in Response to Salicylic Acid in the Roots of Platycodon grandiflorus
Source: Int J Mol Sci. 2025 Feb 6;26(3):1392. doi: 10.3390/ijms26031392 (PMC11818218; doi:10.3390/ijms26031392)
Supplement: Supplementary file 1 [file ijms-26-01392-s001.zip › Supplementary Table S4. (Motif analysis of malonylated proteins in P. grandiflorus.).xlsx]

## Sheet: motif-x
	Motif Logo				Motif	Motif Score	Foreground		Background		Fold Increase
							Matches	Size	Matches	Size
					xxxxxxxxxx_K_xxxCxxxxxx	10.39	73	1901	7703	476703	2.4
					xxxxxxxCxx_K_xxxxxxxxxx	9.60	69	1828	7559	469000	2.3
					xxxxxxCxxx_K_xxxxxxxxxx	8.50	67	1759	7892	461441	2.2
					xxxxxxxxCx_K_xxxxxxxxxx	7.71	64	1692	7924	453549	2.2
					xxxxxxxxxx_K_xCxxxxxxxx	7.84	62	1628	7662	445625	2.2
					xxxxxxxxxx_K_xxCxxxxxxx	7.59	54	1566	6494	437963	2.3
					xxxxxxxxxx_K_xxxxxxxxxK	7.25	165	1512	30750	431469	1.5
					Kxxxxxxxxx_K_xxxxxxxxxx	6.39	144	1347	28023	400719	1.5

## Sheet: motif annotation
Protein accession	Position	Amino acid	Motif logo
GWHPARYT020520	195	K	xxxxxxxxxx_K_xxxxxxxxxK
GWHPARYT020520	92	K	xxxxxxxxxx_K_xxCxxxxxxx
GWHPARYT020520	67	K	xxxxxxxxxx_K_xxCxxxxxxx
GWHPARYT000032	429	K	xxxxxxxxxx_K_xCxxxxxxxx
GWHPARYT000032	434	K	xxxxxxxCxx_K_xxxxxxxxxx
GWHPARYT000037	205	K	xxxxxxxxxx_K_xxxCxxxxxx
GWHPARYT002412	155	K	Kxxxxxxxxx_K_xxxxxxxxxx
GWHPARYT000150	387	K	xxxxxxxxxx_K_xxCxxxxxxx
GWHPARYT000150	476	K	xxxxxxxxxx_K_xxxxxxxxxK
GWHPARYT000184	173	K	xxxxxxCxxx_K_xxxxxxxxxx
GWHPARYT000256	15	K	xxxxxxxxxx_K_xxxxxxxxxK
GWHPARYT000283	116	K	xxxxxxxxxx_K_xxxCxxxxxx
GWHPARYT000346	188	K	xxxxxxxxxx_K_xxxxxxxxxK
GWHPARYT000391	319	K	xxxxxxCxxx_K_xxxxxxxxxx
GWHPARYT000393	125	K	xxxxxxxxxx_K_xxxxxxxxxK
GWHPARYT000393	48	K	xxxxxxCxxx_K_xxxxxxxxxx
GWHPARYT000452	495	K	xxxxxxxxxx_K_xxxxxxxxxK
GWHPARYT000452	260	K	xxxxxxxxxx_K_xxxxxxxxxK
GWHPARYT000453	287	K	Kxxxxxxxxx_K_xxxxxxxxxx
GWHPARYT000453	685	K	xxxxxxxxxx_K_xxxxxxxxxK
GWHPARYT000589	176	K	xxxxxxxxxx_K_xxxCxxxxxx
GWHPARYT000589	166	K	xxxxxxxxxx_K_xxxxxxxxxK
GWHPARYT000692	121	K	xxxxxxxxxx_K_xCxxxxxxxx
GWHPARYT000717	43	K	Kxxxxxxxxx_K_xxxxxxxxxx
GWHPARYT000735	431	K	xxxxxxxxxx_K_xCxxxxxxxx
GWHPARYT000884	206	K	xxxxxxCxxx_K_xxxxxxxxxx
GWHPARYT000884	63	K	xxxxxxxxxx_K_xCxxxxxxxx
GWHPARYT000957	107	K	xxxxxxCxxx_K_xxxxxxxxxx
GWHPARYT000967	241	K	xxxxxxxCxx_K_xxxxxxxxxx
GWHPARYT001035	168	K	xxxxxxxxxx_K_xxxxxxxxxK
GWHPARYT001053	105	K	xxxxxxCxxx_K_xxxxxxxxxx
GWHPARYT001053	104	K	xxxxxxxCxx_K_xxxxxxxxxx
GWHPARYT001067	391	K	Kxxxxxxxxx_K_xxxxxxxxxx
GWHPARYT001074	242	K	xxxxxxxxxx_K_xxxxxxxxxK
GWHPARYT001074	249	K	xxxxxxxxxx_K_xCxxxxxxxx
GWHPARYT001099	204	K	xxxxxxxCxx_K_xxxxxxxxxx
GWHPARYT001112	190	K	xxxxxxxxCx_K_xxxxxxxxxx
GWHPARYT001112	286	K	xxxxxxCxxx_K_xxxxxxxxxx
GWHPARYT001160	23	K	xxxxxxxCxx_K_xxxxxxxxxx
GWHPARYT001183	4	K	xxxxxxxxxx_K_xxxxxxxxxK
GWHPARYT001183	14	K	Kxxxxxxxxx_K_xxxxxxxxxx
GWHPARYT001188	188	K	xxxxxxxxxx_K_xxxxxxxxxK
GWHPARYT001205	125	K	Kxxxxxxxxx_K_xxxxxxxxxx
GWHPARYT001378	401	K	xxxxxxxxxx_K_xxxCxxxxxx
GWHPARYT015076	513	K	xxxxxxxxxx_K_xxxxxxxxxK
GWHPARYT001445	154	K	xxxxxxxCxx_K_xxxxxxxxxx
GWHPARYT001445	396	K	xxxxxxxxxx_K_xxxxxxxxxK
GWHPARYT001446	201	K	Kxxxxxxxxx_K_xxxxxxxxxx
GWHPARYT001446	191	K	xxxxxxxxxx_K_xxxxxxxxxK
GWHPARYT001446	290	K	xxxxxxxxxx_K_xxxxxxxxxK
GWHPARYT001502	306	K	xxxxxxxCxx_K_xxxxxxxxxx
GWHPARYT001509	78	K	xxxxxxCxxx_K_xxxxxxxxxx
GWHPARYT001558	78	K	xxxxxxCxxx_K_xxxxxxxxxx
GWHPARYT001618	14	K	xxxxxxxxxx_K_xxCxxxxxxx
GWHPARYT001630	103	K	Kxxxxxxxxx_K_xxxxxxxxxx
GWHPARYT001630	130	K	Kxxxxxxxxx_K_xxxxxxxxxx
GWHPARYT001782	380	K	Kxxxxxxxxx_K_xxxxxxxxxx
GWHPARYT001782	283	K	xxxxxxxxxx_K_xCxxxxxxxx
GWHPARYT001782	370	K	xxxxxxxxxx_K_xxxxxxxxxK
GWHPARYT001825	264	K	xxxxxxxCxx_K_xxxxxxxxxx
GWHPARYT001864	355	K	Kxxxxxxxxx_K_xxxxxxxxxx
GWHPARYT001971	336	K	Kxxxxxxxxx_K_xxxxxxxxxx
GWHPARYT001971	311	K	xxxxxxxxxx_K_xxxCxxxxxx
GWHPARYT001984	281	K	xxxxxxxxCx_K_xxxxxxxxxx
GWHPARYT001987	327	K	Kxxxxxxxxx_K_xxxxxxxxxx
GWHPARYT002032	139	K	xxxxxxxxxx_K_xxxxxxxxxK
GWHPARYT006614	76	K	xxxxxxCxxx_K_xxxxxxxxxx
GWHPARYT002133	133	K	xxxxxxxxCx_K_xxxxxxxxxx
GWHPARYT002133	421	K	xxxxxxCxxx_K_xxxxxxxxxx
GWHPARYT002133	420	K	xxxxxxxCxx_K_xxxxxxxxxx
GWHPARYT002166	107	K	xxxxxxxxCx_K_xxxxxxxxxx
GWHPARYT002168	37	K	xxxxxxxxxx_K_xxxCxxxxxx
GWHPARYT002730	152	K	Kxxxxxxxxx_K_xxxxxxxxxx
GWHPARYT002730	173	K	Kxxxxxxxxx_K_xxxxxxxxxx
GWHPARYT002285	142	K	xxxxxxxxxx_K_xxxxxxxxxK
GWHPARYT002285	152	K	xxxxxxCxxx_K_xxxxxxxxxx
GWHPARYT006371	372	K	xxxxxxxxxx_K_xxCxxxxxxx
GWHPARYT002357	43	K	xxxxxxxxxx_K_xxxxxxxxxK
GWHPARYT002456	390	K	xxxxxxxxxx_K_xxxxxxxxxK
GWHPARYT002504	241	K	xxxxxxxxxx_K_xCxxxxxxxx
GWHPARYT002512	30	K	xxxxxxxxCx_K_xxxxxxxxxx
GWHPARYT002593	417	K	Kxxxxxxxxx_K_xxxxxxxxxx
GWHPARYT019108	90	K	xxxxxxxCxx_K_xxxxxxxxxx
GWHPARYT019108	95	K	xxxxxxxxCx_K_xxxxxxxxxx
GWHPARYT002681	16	K	xxxxxxxxxx_K_xxCxxxxxxx
GWHPARYT002698	667	K	xxxxxxxxxx_K_xxxxxxxxxK
GWHPARYT002706	70	K	xxxxxxxCxx_K_xxxxxxxxxx
GWHPARYT002706	71	K	xxxxxxCxxx_K_xxxxxxxxxx
GWHPARYT002706	133	K	Kxxxxxxxxx_K_xxxxxxxxxx
GWHPARYT002766	413	K	xxxxxxxxxx_K_xCxxxxxxxx
GWHPARYT002776	99	K	xxxxxxxxxx_K_xCxxxxxxxx
GWHPARYT002805	165	K	xxxxxxxxxx_K_xxxxxxxxxK
GWHPARYT002805	36	K	xxxxxxxxxx_K_xxxCxxxxxx
GWHPARYT002805	130	K	xxxxxxxxxx_K_xCxxxxxxxx
GWHPARYT013169	240	K	Kxxxxxxxxx_K_xxxxxxxxxx
GWHPARYT013169	120	K	xxxxxxxxxx_K_xxxCxxxxxx
GWHPARYT013169	16	K	Kxxxxxxxxx_K_xxxxxxxxxx
GWHPARYT013169	37	K	xxxxxxxxxx_K_xxxCxxxxxx
GWHPARYT002917	323	K	Kxxxxxxxxx_K_xxxxxxxxxx
GWHPARYT002964	90	K	xxxxxxxxCx_K_xxxxxxxxxx
GWHPARYT002978	196	K	Kxxxxxxxxx_K_xxxxxxxxxx
GWHPARYT003023	89	K	xxxxxxxCxx_K_xxxxxxxxxx
GWHPARYT003023	236	K	xxxxxxxxxx_K_xxCxxxxxxx
GWHPARYT003023	84	K	xxxxxxxxxx_K_xCxxxxxxxx
GWHPARYT003047	378	K	xxxxxxxxxx_K_xxCxxxxxxx
GWHPARYT009648	36	K	xxxxxxxxxx_K_xxCxxxxxxx
GWHPARYT003093	293	K	xxxxxxxxCx_K_xxxxxxxxxx
GWHPARYT003093	245	K	xxxxxxxxxx_K_xxxCxxxxxx
GWHPARYT003121	120	K	Kxxxxxxxxx_K_xxxxxxxxxx
GWHPARYT003121	22	K	xxxxxxxxxx_K_xxxCxxxxxx
GWHPARYT003149	70	K	xxxxxxxxxx_K_xxCxxxxxxx
GWHPARYT003149	37	K	xxxxxxxxxx_K_xCxxxxxxxx
GWHPARYT008502	188	K	xxxxxxxxxx_K_xxxxxxxxxK
GWHPARYT003180	179	K	xxxxxxxxxx_K_xCxxxxxxxx
GWHPARYT003180	65	K	Kxxxxxxxxx_K_xxxxxxxxxx
GWHPARYT003180	144	K	xxxxxxxxxx_K_xxxCxxxxxx
GWHPARYT003180	146	K	xxxxxxxCxx_K_xxxxxxxxxx
GWHPARYT003180	55	K	xxxxxxCxxx_K_xxxxxxxxxx
GWHPARYT003263	14	K	Kxxxxxxxxx_K_xxxxxxxxxx
GWHPARYT003263	4	K	xxxxxxxxxx_K_xxxCxxxxxx
GWHPARYT003293	186	K	xxxxxxxxxx_K_xxxxxxxxxK
GWHPARYT003293	114	K	Kxxxxxxxxx_K_xxxxxxxxxx
GWHPARYT003293	154	K	Kxxxxxxxxx_K_xxxxxxxxxx
GWHPARYT003526	123	K	xxxxxxxxxx_K_xxCxxxxxxx
GWHPARYT003526	368	K	xxxxxxxxxx_K_xxxxxxxxxK
GWHPARYT003534	14	K	Kxxxxxxxxx_K_xxxxxxxxxx
GWHPARYT003571	97	K	xxxxxxCxxx_K_xxxxxxxxxx
GWHPARYT003571	384	K	xxxxxxxxCx_K_xxxxxxxxxx
GWHPARYT003629	146	K	xxxxxxxxCx_K_xxxxxxxxxx
GWHPARYT003629	136	K	xxxxxxxxxx_K_xxxxxxxxxK
GWHPARYT003693	539	K	xxxxxxCxxx_K_xxxxxxxxxx
GWHPARYT008029	114	K	xxxxxxxxxx_K_xxxxxxxxxK
GWHPARYT003772	645	K	xxxxxxxCxx_K_xxxxxxxxxx
GWHPARYT003802	181	K	Kxxxxxxxxx_K_xxxxxxxxxx
GWHPARYT003802	45	K	xxxxxxxxxx_K_xxxCxxxxxx
GWHPARYT003813	132	K	xxxxxxxxxx_K_xCxxxxxxxx
GWHPARYT003813	141	K	xxxxxxxxxx_K_xxxxxxxxxK
GWHPARYT003813	197	K	Kxxxxxxxxx_K_xxxxxxxxxx
GWHPARYT003833	397	K	xxxxxxxxxx_K_xxxCxxxxxx
GWHPARYT003855	278	K	xxxxxxxxxx_K_xxxxxxxxxK
GWHPARYT003855	443	K	Kxxxxxxxxx_K_xxxxxxxxxx
GWHPARYT003855	391	K	xxxxxxxxxx_K_xxxCxxxxxx
GWHPARYT003855	373	K	xxxxxxxxxx_K_xxxxxxxxxK
GWHPARYT003865	35	K	xxxxxxxxCx_K_xxxxxxxxxx
GWHPARYT003880	145	K	xxxxxxCxxx_K_xxxxxxxxxx
GWHPARYT003894	211	K	Kxxxxxxxxx_K_xxxxxxxxxx
GWHPARYT012956	160	K	xxxxxxxxCx_K_xxxxxxxxxx
GWHPARYT012956	86	K	xxxxxxxxxx_K_xxxxxxxxxK
GWHPARYT012956	243	K	Kxxxxxxxxx_K_xxxxxxxxxx
GWHPARYT003921	74	K	Kxxxxxxxxx_K_xxxxxxxxxx
GWHPARYT003921	87	K	Kxxxxxxxxx_K_xxxxxxxxxx
GWHPARYT004031	31	K	xxxxxxxxxx_K_xxCxxxxxxx
GWHPARYT004050	270	K	xxxxxxxxCx_K_xxxxxxxxxx
GWHPARYT004050	44	K	xxxxxxCxxx_K_xxxxxxxxxx
GWHPARYT004087	430	K	xxxxxxCxxx_K_xxxxxxxxxx
GWHPARYT019251	101	K	Kxxxxxxxxx_K_xxxxxxxxxx
GWHPARYT004149	740	K	xxxxxxxCxx_K_xxxxxxxxxx
GWHPARYT004153	158	K	xxxxxxxxCx_K_xxxxxxxxxx
GWHPARYT004180	120	K	xxxxxxxxCx_K_xxxxxxxxxx
GWHPARYT004194	64	K	xxxxxxxCxx_K_xxxxxxxxxx
GWHPARYT004218	198	K	xxxxxxxxxx_K_xxxxxxxxxK
GWHPARYT004218	27	K	xxxxxxxxxx_K_xxxxxxxxxK
GWHPARYT004218	218	K	Kxxxxxxxxx_K_xxxxxxxxxx
GWHPARYT019457	80	K	xxxxxxxxxx_K_xxCxxxxxxx
GWHPARYT019457	116	K	xxxxxxxxxx_K_xxxCxxxxxx
GWHPARYT004266	70	K	xxxxxxxxCx_K_xxxxxxxxxx
GWHPARYT004268	240	K	Kxxxxxxxxx_K_xxxxxxxxxx
GWHPARYT004324	130	K	xxxxxxCxxx_K_xxxxxxxxxx
GWHPARYT004409	83	K	xxxxxxxxxx_K_xxxCxxxxxx
GWHPARYT004409	320	K	xxxxxxxxxx_K_xxxxxxxxxK
GWHPARYT004455	27	K	xxxxxxxCxx_K_xxxxxxxxxx
GWHPARYT004455	13	K	xxxxxxxxxx_K_xCxxxxxxxx
GWHPARYT004455	6	K	xxxxxxxxxx_K_xxxxxxxxxK
GWHPARYT004464	193	K	xxxxxxxCxx_K_xxxxxxxxxx
GWHPARYT004482	369	K	Kxxxxxxxxx_K_xxxxxxxxxx
GWHPARYT004482	359	K	xxxxxxxxxx_K_xxxxxxxxxK
GWHPARYT019047	441	K	Kxxxxxxxxx_K_xxxxxxxxxx
GWHPARYT019047	454	K	xxxxxxxxxx_K_xxxxxxxxxK
GWHPARYT004573	123	K	xxxxxxxxxx_K_xxxxxxxxxK
GWHPARYT004573	67	K	xxxxxxxxxx_K_xxCxxxxxxx
GWHPARYT004611	41	K	xxxxxxCxxx_K_xxxxxxxxxx
GWHPARYT004661	166	K	xxxxxxxxxx_K_xxxxxxxxxK
GWHPARYT004807	45	K	xxxxxxCxxx_K_xxxxxxxxxx
GWHPARYT004807	94	K	xxxxxxCxxx_K_xxxxxxxxxx
GWHPARYT004813	443	K	xxxxxxCxxx_K_xxxxxxxxxx
GWHPARYT004859	64	K	xxxxxxxCxx_K_xxxxxxxxxx
GWHPARYT008105	81	K	xxxxxxxxxx_K_xxxCxxxxxx
GWHPARYT005065	51	K	xxxxxxxCxx_K_xxxxxxxxxx
GWHPARYT005071	200	K	xxxxxxxxxx_K_xxxxxxxxxK
GWHPARYT017678	67	K	xxxxxxxxxx_K_xxCxxxxxxx
GWHPARYT017678	73	K	xxxxxxxCxx_K_xxxxxxxxxx
GWHPARYT005152	427	K	xxxxxxxxxx_K_xxxxxxxxxK
GWHPARYT005152	407	K	xxxxxxxxxx_K_xxxxxxxxxK
GWHPARYT005152	275	K	Kxxxxxxxxx_K_xxxxxxxxxx
GWHPARYT005174	209	K	xxxxxxxxxx_K_xxxxxxxxxK
GWHPARYT005255	202	K	Kxxxxxxxxx_K_xxxxxxxxxx
GWHPARYT005265	426	K	xxxxxxxxxx_K_xxxxxxxxxK
GWHPARYT005268	288	K	Kxxxxxxxxx_K_xxxxxxxxxx
GWHPARYT005368	32	K	xxxxxxxxxx_K_xCxxxxxxxx
GWHPARYT005436	500	K	xxxxxxxxCx_K_xxxxxxxxxx
GWHPARYT005436	154	K	xxxxxxxxxx_K_xxxxxxxxxK
GWHPARYT005456	41	K	xxxxxxxxxx_K_xxCxxxxxxx
GWHPARYT005501	40	K	xxxxxxxxxx_K_xxxxxxxxxK
GWHPARYT005523	99	K	xxxxxxxCxx_K_xxxxxxxxxx
GWHPARYT005551	227	K	xxxxxxxxxx_K_xxxCxxxxxx
GWHPARYT005551	234	K	xxxxxxxCxx_K_xxxxxxxxxx
GWHPARYT009506	95	K	xxxxxxxxxx_K_xxxxxxxxxK
GWHPARYT009506	105	K	Kxxxxxxxxx_K_xxxxxxxxxx
GWHPARYT005681	56	K	xxxxxxxxxx_K_xxxxxxxxxK
GWHPARYT005681	52	K	Kxxxxxxxxx_K_xxxxxxxxxx
GWHPARYT005705	85	K	xxxxxxxCxx_K_xxxxxxxxxx
GWHPARYT005705	87	K	Kxxxxxxxxx_K_xxxxxxxxxx
GWHPARYT005706	271	K	xxxxxxxxxx_K_xxxxxxxxxK
GWHPARYT005746	196	K	xxxxxxxxxx_K_xxCxxxxxxx
GWHPARYT005865	275	K	xxxxxxxxxx_K_xxxxxxxxxK
GWHPARYT016210	81	K	xxxxxxxxCx_K_xxxxxxxxxx
GWHPARYT005876	198	K	xxxxxxxxxx_K_xxxCxxxxxx
GWHPARYT016210	108	K	xxxxxxxxxx_K_xxxCxxxxxx
GWHPARYT016210	26	K	xxxxxxxxxx_K_xxxCxxxxxx
GWHPARYT005949	46	K	xxxxxxxxxx_K_xxxxxxxxxK
GWHPARYT005951	15	K	Kxxxxxxxxx_K_xxxxxxxxxx
GWHPARYT005973	325	K	xxxxxxxxxx_K_xxxxxxxxxK
GWHPARYT006058	435	K	Kxxxxxxxxx_K_xxxxxxxxxx
GWHPARYT006068	87	K	Kxxxxxxxxx_K_xxxxxxxxxx
GWHPARYT006068	88	K	xxxxxxxxxx_K_xxxxxxxxxK
GWHPARYT006110	99	K	Kxxxxxxxxx_K_xxxxxxxxxx
GWHPARYT006114	13	K	xxxxxxxxxx_K_xCxxxxxxxx
GWHPARYT006114	6	K	xxxxxxxxxx_K_xxxxxxxxxK
GWHPARYT006159	129	K	xxxxxxxxxx_K_xxxxxxxxxK
GWHPARYT006235	202	K	xxxxxxxxxx_K_xxxxxxxxxK
GWHPARYT006280	161	K	Kxxxxxxxxx_K_xxxxxxxxxx
GWHPARYT006310	125	K	xxxxxxCxxx_K_xxxxxxxxxx
GWHPARYT008547	425	K	xxxxxxxxxx_K_xxxxxxxxxK
GWHPARYT006558	413	K	xxxxxxxxCx_K_xxxxxxxxxx
GWHPARYT006558	146	K	xxxxxxxxxx_K_xxxxxxxxxK
GWHPARYT006558	407	K	xxxxxxxxxx_K_xxxCxxxxxx
GWHPARYT006560	199	K	xxxxxxxxCx_K_xxxxxxxxxx
GWHPARYT006614	68	K	xxxxxxxxxx_K_xxxCxxxxxx
GWHPARYT006641	222	K	xxxxxxxxCx_K_xxxxxxxxxx
GWHPARYT006641	115	K	xxxxxxxxxx_K_xxxxxxxxxK
GWHPARYT006709	106	K	Kxxxxxxxxx_K_xxxxxxxxxx
GWHPARYT006708	70	K	xxxxxxxxxx_K_xxxxxxxxxK
GWHPARYT006709	300	K	xxxxxxxxxx_K_xxxxxxxxxK
GWHPARYT006709	228	K	Kxxxxxxxxx_K_xxxxxxxxxx
GWHPARYT006709	366	K	xxxxxxxxxx_K_xxxxxxxxxK
GWHPARYT006709	376	K	Kxxxxxxxxx_K_xxxxxxxxxx
GWHPARYT006709	218	K	xxxxxxxxxx_K_xxxxxxxxxK
GWHPARYT006709	310	K	Kxxxxxxxxx_K_xxxxxxxxxx
GWHPARYT006713	152	K	xxxxxxxxxx_K_xxxxxxxxxK
GWHPARYT006713	70	K	xxxxxxxxxx_K_xxxxxxxxxK
GWHPARYT006713	142	K	xxxxxxxxxx_K_xxxxxxxxxK
GWHPARYT006714	107	K	Kxxxxxxxxx_K_xxxxxxxxxx
GWHPARYT006729	22	K	xxxxxxxxxx_K_xxxxxxxxxK
GWHPARYT006729	32	K	Kxxxxxxxxx_K_xxxxxxxxxx
GWHPARYT006737	80	K	Kxxxxxxxxx_K_xxxxxxxxxx
GWHPARYT006737	70	K	xxxxxxxxxx_K_xxxxxxxxxK
GWHPARYT006757	259	K	xxxxxxxCxx_K_xxxxxxxxxx
GWHPARYT006757	222	K	xxxxxxxxxx_K_xxxCxxxxxx
GWHPARYT006757	206	K	xxxxxxxxxx_K_xxxxxxxxxK
GWHPARYT006819	220	K	xxxxxxxxxx_K_xxxCxxxxxx
GWHPARYT006856	178	K	xxxxxxxxxx_K_xxxxxxxxxK
GWHPARYT009421	127	K	xxxxxxxxCx_K_xxxxxxxxxx
GWHPARYT009421	165	K	Kxxxxxxxxx_K_xxxxxxxxxx
GWHPARYT006977	101	K	xxxxxxxCxx_K_xxxxxxxxxx
GWHPARYT018807	18	K	xxxxxxxxxx_K_xxCxxxxxxx
GWHPARYT007061	279	K	xxxxxxxxxx_K_xxxxxxxxxK
GWHPARYT015614	341	K	Kxxxxxxxxx_K_xxxxxxxxxx
GWHPARYT015614	202	K	Kxxxxxxxxx_K_xxxxxxxxxx
GWHPARYT015614	206	K	xxxxxxxxxx_K_xxxxxxxxxK
GWHPARYT007066	83	K	xxxxxxxxxx_K_xxxxxxxxxK
GWHPARYT007088	575	K	Kxxxxxxxxx_K_xxxxxxxxxx
GWHPARYT007090	571	K	xxxxxxxxxx_K_xCxxxxxxxx
GWHPARYT007090	310	K	Kxxxxxxxxx_K_xxxxxxxxxx
GWHPARYT007173	292	K	xxxxxxxxxx_K_xxCxxxxxxx
GWHPARYT007193	210	K	xxxxxxxxxx_K_xxxxxxxxxK
GWHPARYT007211	118	K	xxxxxxxxxx_K_xxCxxxxxxx
GWHPARYT007335	103	K	xxxxxxxCxx_K_xxxxxxxxxx
GWHPARYT007335	98	K	xxxxxxxxxx_K_xCxxxxxxxx
GWHPARYT007335	66	K	xxxxxxxxCx_K_xxxxxxxxxx
GWHPARYT007397	246	K	xxxxxxCxxx_K_xxxxxxxxxx
GWHPARYT007397	244	K	xxxxxxxxCx_K_xxxxxxxxxx
GWHPARYT007411	500	K	xxxxxxCxxx_K_xxxxxxxxxx
GWHPARYT007411	490	K	xxxxxxxxxx_K_xxxxxxxxxK
GWHPARYT007411	798	K	xxxxxxxxxx_K_xxxxxxxxxK
GWHPARYT007411	559	K	xxxxxxxxxx_K_xCxxxxxxxx
GWHPARYT007411	808	K	Kxxxxxxxxx_K_xxxxxxxxxx
GWHPARYT007411	965	K	xxxxxxxxxx_K_xxxCxxxxxx
GWHPARYT007424	149	K	xxxxxxCxxx_K_xxxxxxxxxx
GWHPARYT007538	555	K	xxxxxxxCxx_K_xxxxxxxxxx
GWHPARYT007654	32	K	xxxxxxxxxx_K_xxxxxxxxxK
GWHPARYT007654	260	K	Kxxxxxxxxx_K_xxxxxxxxxx
GWHPARYT007654	250	K	xxxxxxxxCx_K_xxxxxxxxxx
GWHPARYT007670	249	K	xxxxxxxCxx_K_xxxxxxxxxx
GWHPARYT014565	84	K	xxxxxxxxxx_K_xxxxxxxxxK
GWHPARYT007740	550	K	xxxxxxxCxx_K_xxxxxxxxxx
GWHPARYT007741	241	K	xxxxxxxxxx_K_xxxCxxxxxx
GWHPARYT007741	209	K	xxxxxxxxxx_K_xxxCxxxxxx
GWHPARYT007743	390	K	xxxxxxxxxx_K_xxxCxxxxxx
GWHPARYT007743	472	K	Kxxxxxxxxx_K_xxxxxxxxxx
GWHPARYT007743	452	K	xxxxxxxxxx_K_xxxCxxxxxx
GWHPARYT007769	275	K	xxxxxxCxxx_K_xxxxxxxxxx
GWHPARYT007785	219	K	Kxxxxxxxxx_K_xxxxxxxxxx
GWHPARYT007794	412	K	xxxxxxxxCx_K_xxxxxxxxxx
GWHPARYT007832	234	K	xxxxxxCxxx_K_xxxxxxxxxx
GWHPARYT007853	184	K	Kxxxxxxxxx_K_xxxxxxxxxx
GWHPARYT007854	182	K	xxxxxxxxCx_K_xxxxxxxxxx
GWHPARYT007906	147	K	Kxxxxxxxxx_K_xxxxxxxxxx
GWHPARYT008041	222	K	xxxxxxxxCx_K_xxxxxxxxxx
GWHPARYT008090	560	K	xxxxxxxxxx_K_xCxxxxxxxx
GWHPARYT008110	67	K	xxxxxxxxxx_K_xCxxxxxxxx
GWHPARYT008176	86	K	xxxxxxxxxx_K_xxxCxxxxxx
GWHPARYT008176	116	K	xxxxxxxxCx_K_xxxxxxxxxx
GWHPARYT008267	630	K	xxxxxxxCxx_K_xxxxxxxxxx
GWHPARYT008269	163	K	xxxxxxxxxx_K_xxxxxxxxxK
GWHPARYT008269	241	K	Kxxxxxxxxx_K_xxxxxxxxxx
GWHPARYT008278	447	K	xxxxxxxxxx_K_xxCxxxxxxx
GWHPARYT008323	372	K	xxxxxxxxCx_K_xxxxxxxxxx
GWHPARYT008327	62	K	Kxxxxxxxxx_K_xxxxxxxxxx
GWHPARYT008328	209	K	xxxxxxxxxx_K_xxCxxxxxxx
GWHPARYT008328	197	K	xxxxxxxxxx_K_xxxCxxxxxx
GWHPARYT008328	652	K	Kxxxxxxxxx_K_xxxxxxxxxx
GWHPARYT008328	476	K	Kxxxxxxxxx_K_xxxxxxxxxx
GWHPARYT008332	91	K	xxxxxxxxxx_K_xxxxxxxxxK
GWHPARYT008332	157	K	Kxxxxxxxxx_K_xxxxxxxxxx
GWHPARYT008476	513	K	xxxxxxxxCx_K_xxxxxxxxxx
GWHPARYT008486	246	K	xxxxxxxxxx_K_xCxxxxxxxx
GWHPARYT008502	344	K	xxxxxxxxxx_K_xCxxxxxxxx
GWHPARYT008518	317	K	xxxxxxxxxx_K_xxxxxxxxxK
GWHPARYT008524	111	K	Kxxxxxxxxx_K_xxxxxxxxxx
GWHPARYT008524	119	K	xxxxxxxxCx_K_xxxxxxxxxx
GWHPARYT008533	276	K	xxxxxxxxxx_K_xxxxxxxxxK
GWHPARYT008566	4	K	xxxxxxxxxx_K_xxxxxxxxxK
GWHPARYT008657	59	K	Kxxxxxxxxx_K_xxxxxxxxxx
GWHPARYT008662	69	K	xxxxxxxxxx_K_xxCxxxxxxx
GWHPARYT008662	74	K	xxxxxxxxCx_K_xxxxxxxxxx
GWHPARYT008662	79	K	Kxxxxxxxxx_K_xxxxxxxxxx
GWHPARYT008792	677	K	xxxxxxxxCx_K_xxxxxxxxxx
GWHPARYT008824	688	K	Kxxxxxxxxx_K_xxxxxxxxxx
GWHPARYT008824	18	K	xxxxxxxxxx_K_xxxxxxxxxK
GWHPARYT008824	173	K	xxxxxxxxxx_K_xxxxxxxxxK
GWHPARYT008827	873	K	xxxxxxxxxx_K_xxxxxxxxxK
GWHPARYT012249	177	K	xxxxxxxxxx_K_xxxxxxxxxK
GWHPARYT012249	167	K	xxxxxxxxxx_K_xxxxxxxxxK
GWHPARYT011892	152	K	xxxxxxxxxx_K_xxxxxxxxxK
GWHPARYT009304	181	K	xxxxxxCxxx_K_xxxxxxxxxx
GWHPARYT009306	10	K	xxxxxxxxxx_K_xCxxxxxxxx
GWHPARYT009306	49	K	xxxxxxxxCx_K_xxxxxxxxxx
GWHPARYT009312	250	K	xxxxxxCxxx_K_xxxxxxxxxx
GWHPARYT009352	438	K	xxxxxxxxxx_K_xxCxxxxxxx
GWHPARYT009407	502	K	xxxxxxxxxx_K_xCxxxxxxxx
GWHPARYT009409	420	K	xxxxxxxxxx_K_xxCxxxxxxx
GWHPARYT009450	218	K	xxxxxxxxxx_K_xxxxxxxxxK
GWHPARYT009471	13	K	xxxxxxxxCx_K_xxxxxxxxxx
GWHPARYT009504	394	K	xxxxxxxCxx_K_xxxxxxxxxx
GWHPARYT009517	47	K	xxxxxxCxxx_K_xxxxxxxxxx
GWHPARYT009545	189	K	xxxxxxxxxx_K_xxCxxxxxxx
GWHPARYT009545	272	K	xxxxxxxxxx_K_xxCxxxxxxx
GWHPARYT009545	104	K	xxxxxxxxCx_K_xxxxxxxxxx
GWHPARYT009569	192	K	xxxxxxxCxx_K_xxxxxxxxxx
GWHPARYT009569	186	K	xxxxxxxxxx_K_xxCxxxxxxx
GWHPARYT015680	224	K	xxxxxxxxxx_K_xxCxxxxxxx
GWHPARYT009590	89	K	xxxxxxxxxx_K_xxxCxxxxxx
GWHPARYT009594	106	K	xxxxxxxxxx_K_xxxxxxxxxK
GWHPARYT020779	282	K	xxxxxxxxxx_K_xCxxxxxxxx
GWHPARYT020779	286	K	xxxxxxxxCx_K_xxxxxxxxxx
GWHPARYT009613	182	K	xxxxxxCxxx_K_xxxxxxxxxx
GWHPARYT009621	159	K	Kxxxxxxxxx_K_xxxxxxxxxx
GWHPARYT009648	382	K	xxxxxxxxxx_K_xxxCxxxxxx
GWHPARYT009789	227	K	xxxxxxxxxx_K_xxCxxxxxxx
GWHPARYT009789	233	K	xxxxxxxCxx_K_xxxxxxxxxx
GWHPARYT009789	429	K	Kxxxxxxxxx_K_xxxxxxxxxx
GWHPARYT009790	233	K	xxxxxxxCxx_K_xxxxxxxxxx
GWHPARYT009828	239	K	Kxxxxxxxxx_K_xxxxxxxxxx
GWHPARYT009828	115	K	Kxxxxxxxxx_K_xxxxxxxxxx
GWHPARYT009828	216	K	Kxxxxxxxxx_K_xxxxxxxxxx
GWHPARYT009828	223	K	xxxxxxxxxx_K_xxxxxxxxxK
GWHPARYT009828	167	K	Kxxxxxxxxx_K_xxxxxxxxxx
GWHPARYT009830	12	K	xxxxxxxxxx_K_xxxCxxxxxx
GWHPARYT009881	172	K	xxxxxxxxxx_K_xxCxxxxxxx
GWHPARYT009940	151	K	xxxxxxxxxx_K_xxxxxxxxxK
GWHPARYT009940	44	K	xxxxxxCxxx_K_xxxxxxxxxx
GWHPARYT010075	286	K	xxxxxxxxxx_K_xxxCxxxxxx
GWHPARYT010192	573	K	xxxxxxxxxx_K_xxCxxxxxxx
GWHPARYT010239	89	K	xxxxxxCxxx_K_xxxxxxxxxx
GWHPARYT010250	172	K	xxxxxxCxxx_K_xxxxxxxxxx
GWHPARYT010277	321	K	Kxxxxxxxxx_K_xxxxxxxxxx
GWHPARYT010277	177	K	xxxxxxxxxx_K_xxxCxxxxxx
GWHPARYT010328	103	K	xxxxxxxxxx_K_xxCxxxxxxx
GWHPARYT010335	262	K	xxxxxxxxxx_K_xxxxxxxxxK
GWHPARYT010335	272	K	Kxxxxxxxxx_K_xxxxxxxxxx
GWHPARYT010335	68	K	Kxxxxxxxxx_K_xxxxxxxxxx
GWHPARYT010335	58	K	xxxxxxxxxx_K_xxxxxxxxxK
GWHPARYT010424	333	K	xxxxxxxxxx_K_xxxxxxxxxK
GWHPARYT010451	123	K	xxxxxxxxxx_K_xxxxxxxxxK
GWHPARYT010527	243	K	xxxxxxCxxx_K_xxxxxxxxxx
GWHPARYT010618	55	K	Kxxxxxxxxx_K_xxxxxxxxxx
GWHPARYT010620	309	K	xxxxxxxCxx_K_xxxxxxxxxx
GWHPARYT010620	168	K	xxxxxxxxxx_K_xxxxxxxxxK
GWHPARYT010620	163	K	xxxxxxxxCx_K_xxxxxxxxxx
GWHPARYT010633	278	K	xxxxxxCxxx_K_xxxxxxxxxx
GWHPARYT010633	163	K	Kxxxxxxxxx_K_xxxxxxxxxx
GWHPARYT010633	155	K	xxxxxxCxxx_K_xxxxxxxxxx
GWHPARYT010633	117	K	xxxxxxxxxx_K_xCxxxxxxxx
GWHPARYT010633	271	K	xxxxxxxxxx_K_xxCxxxxxxx
GWHPARYT018864	140	K	xxxxxxxCxx_K_xxxxxxxxxx
GWHPARYT011505	198	K	xxxxxxxxxx_K_xxxxxxxxxK
GWHPARYT010891	156	K	xxxxxxxxxx_K_xxxxxxxxxK
GWHPARYT010981	64	K	Kxxxxxxxxx_K_xxxxxxxxxx
GWHPARYT010981	54	K	xxxxxxxxxx_K_xxxxxxxxxK
GWHPARYT010985	24	K	xxxxxxxxxx_K_xCxxxxxxxx
GWHPARYT011070	404	K	xxxxxxxxxx_K_xxxxxxxxxK
GWHPARYT011070	429	K	xxxxxxxxxx_K_xxxxxxxxxK
GWHPARYT011118	602	K	xxxxxxxCxx_K_xxxxxxxxxx
GWHPARYT011165	179	K	xxxxxxxxxx_K_xxxCxxxxxx
GWHPARYT014119	57	K	xxxxxxxxCx_K_xxxxxxxxxx
GWHPARYT011278	366	K	xxxxxxxxxx_K_xxxxxxxxxK
GWHPARYT011278	102	K	xxxxxxxxxx_K_xxxCxxxxxx
GWHPARYT011335	582	K	xxxxxxCxxx_K_xxxxxxxxxx
GWHPARYT011381	107	K	xxxxxxCxxx_K_xxxxxxxxxx
GWHPARYT011384	236	K	xxxxxxxxxx_K_xxxxxxxxxK
GWHPARYT011466	329	K	xxxxxxxxxx_K_xCxxxxxxxx
GWHPARYT011466	336	K	xxxxxxCxxx_K_xxxxxxxxxx
GWHPARYT011466	120	K	xxxxxxxxxx_K_xxCxxxxxxx
GWHPARYT011466	251	K	xxxxxxxxxx_K_xxCxxxxxxx
GWHPARYT011559	32	K	xxxxxxxxxx_K_xxxxxxxxxK
GWHPARYT011597	78	K	xxxxxxCxxx_K_xxxxxxxxxx
GWHPARYT011601	48	K	Kxxxxxxxxx_K_xxxxxxxxxx
GWHPARYT011818	99	K	xxxxxxxxxx_K_xCxxxxxxxx
GWHPARYT011932	83	K	xxxxxxxxxx_K_xxxxxxxxxK
GWHPARYT011932	93	K	Kxxxxxxxxx_K_xxxxxxxxxx
GWHPARYT012014	437	K	xxxxxxxCxx_K_xxxxxxxxxx
GWHPARYT012014	274	K	Kxxxxxxxxx_K_xxxxxxxxxx
GWHPARYT012014	71	K	Kxxxxxxxxx_K_xxxxxxxxxx
GWHPARYT012014	307	K	xxxxxxxxCx_K_xxxxxxxxxx
GWHPARYT012014	311	K	xxxxxxxxCx_K_xxxxxxxxxx
GWHPARYT012024	49	K	xxxxxxxxxx_K_xxxxxxxxxK
GWHPARYT012029	222	K	xxxxxxxxxx_K_xxCxxxxxxx
GWHPARYT012056	110	K	xxxxxxxxCx_K_xxxxxxxxxx
GWHPARYT012108	81	K	xxxxxxCxxx_K_xxxxxxxxxx
GWHPARYT012152	153	K	Kxxxxxxxxx_K_xxxxxxxxxx
GWHPARYT012154	170	K	xxxxxxCxxx_K_xxxxxxxxxx
GWHPARYT012202	345	K	xxxxxxCxxx_K_xxxxxxxxxx
GWHPARYT012202	381	K	xxxxxxxxxx_K_xxxxxxxxxK
GWHPARYT012235	284	K	xxxxxxxxCx_K_xxxxxxxxxx
GWHPARYT012251	390	K	xxxxxxxxxx_K_xxxxxxxxxK
GWHPARYT012274	122	K	xxxxxxxxxx_K_xxxxxxxxxK
GWHPARYT012302	154	K	Kxxxxxxxxx_K_xxxxxxxxxx
GWHPARYT012312	7	K	xxxxxxxxxx_K_xCxxxxxxxx
GWHPARYT012320	86	K	xxxxxxxxxx_K_xxxxxxxxxK
GWHPARYT012512	36	K	xxxxxxxxCx_K_xxxxxxxxxx
GWHPARYT012618	229	K	xxxxxxxxxx_K_xxxxxxxxxK
GWHPARYT012695	218	K	xxxxxxxxxx_K_xxxCxxxxxx
GWHPARYT012718	187	K	xxxxxxCxxx_K_xxxxxxxxxx
GWHPARYT012741	453	K	Kxxxxxxxxx_K_xxxxxxxxxx
GWHPARYT012741	196	K	xxxxxxxxxx_K_xxCxxxxxxx
GWHPARYT012770	74	K	xxxxxxxxxx_K_xxxCxxxxxx
GWHPARYT012770	437	K	xxxxxxxxxx_K_xxCxxxxxxx
GWHPARYT012779	197	K	xxxxxxxxxx_K_xxxxxxxxxK
GWHPARYT012779	398	K	xxxxxxxxxx_K_xxxCxxxxxx
GWHPARYT012824	496	K	Kxxxxxxxxx_K_xxxxxxxxxx
GWHPARYT012841	258	K	xxxxxxxxCx_K_xxxxxxxxxx
GWHPARYT012841	264	K	xxxxxxxxxx_K_xxxxxxxxxK
GWHPARYT012865	6	K	xxxxxxxxxx_K_xCxxxxxxxx
GWHPARYT012865	11	K	xxxxxxxCxx_K_xxxxxxxxxx
GWHPARYT012865	293	K	xxxxxxxxxx_K_xxxxxxxxxK
GWHPARYT012865	128	K	xxxxxxxxxx_K_xxxxxxxxxK
GWHPARYT012865	165	K	xxxxxxCxxx_K_xxxxxxxxxx
GWHPARYT012865	171	K	xxxxxxxCxx_K_xxxxxxxxxx
GWHPARYT012915	23	K	xxxxxxxxxx_K_xxxxxxxxxK
GWHPARYT012946	27	K	xxxxxxxxxx_K_xxCxxxxxxx
GWHPARYT012956	181	K	Kxxxxxxxxx_K_xxxxxxxxxx
GWHPARYT012973	262	K	xxxxxxxxxx_K_xxCxxxxxxx
GWHPARYT013099	192	K	xxxxxxxxxx_K_xxxCxxxxxx
GWHPARYT013121	129	K	Kxxxxxxxxx_K_xxxxxxxxxx
GWHPARYT013197	43	K	xxxxxxxCxx_K_xxxxxxxxxx
GWHPARYT013282	341	K	Kxxxxxxxxx_K_xxxxxxxxxx
GWHPARYT013318	81	K	xxxxxxxxxx_K_xxxxxxxxxK
GWHPARYT013320	485	K	Kxxxxxxxxx_K_xxxxxxxxxx
GWHPARYT013565	146	K	xxxxxxxxxx_K_xxxCxxxxxx
GWHPARYT013565	154	K	xxxxxxxCxx_K_xxxxxxxxxx
GWHPARYT013565	20	K	xxxxxxxxxx_K_xxxxxxxxxK
GWHPARYT013618	226	K	xxxxxxxxxx_K_xCxxxxxxxx
GWHPARYT013659	374	K	Kxxxxxxxxx_K_xxxxxxxxxx
GWHPARYT013722	64	K	xxxxxxxCxx_K_xxxxxxxxxx
GWHPARYT013913	155	K	xxxxxxxxxx_K_xCxxxxxxxx
GWHPARYT013925	247	K	Kxxxxxxxxx_K_xxxxxxxxxx
GWHPARYT013925	226	K	xxxxxxxxxx_K_xxxxxxxxxK
GWHPARYT014035	240	K	xxxxxxxCxx_K_xxxxxxxxxx
GWHPARYT014052	48	K	xxxxxxxCxx_K_xxxxxxxxxx
GWHPARYT017506	163	K	Kxxxxxxxxx_K_xxxxxxxxxx
GWHPARYT017506	10	K	xxxxxxxxxx_K_xxxxxxxxxK
GWHPARYT017506	153	K	xxxxxxxxxx_K_xxxxxxxxxK
GWHPARYT014110	347	K	xxxxxxxxxx_K_xxCxxxxxxx
GWHPARYT014119	284	K	Kxxxxxxxxx_K_xxxxxxxxxx
GWHPARYT014119	79	K	xxxxxxxxxx_K_xxCxxxxxxx
GWHPARYT014119	86	K	xxxxxxCxxx_K_xxxxxxxxxx
GWHPARYT014127	163	K	xxxxxxxxxx_K_xxxxxxxxxK
GWHPARYT014127	173	K	Kxxxxxxxxx_K_xxxxxxxxxx
GWHPARYT014151	56	K	Kxxxxxxxxx_K_xxxxxxxxxx
GWHPARYT014151	46	K	xxxxxxxxxx_K_xxxxxxxxxK
GWHPARYT014166	14	K	xxxxxxxxCx_K_xxxxxxxxxx
GWHPARYT014166	15	K	xxxxxxxCxx_K_xxxxxxxxxx
GWHPARYT014225	48	K	xxxxxxCxxx_K_xxxxxxxxxx
GWHPARYT014341	274	K	Kxxxxxxxxx_K_xxxxxxxxxx
GWHPARYT014341	278	K	xxxxxxxxxx_K_xxxxxxxxxK
GWHPARYT014341	176	K	xxxxxxxxxx_K_xxxxxxxxxK
GWHPARYT014497	314	K	xxxxxxxxxx_K_xCxxxxxxxx
GWHPARYT014497	405	K	xxxxxxxxxx_K_xCxxxxxxxx
GWHPARYT014586	244	K	xxxxxxxxCx_K_xxxxxxxxxx
GWHPARYT014682	106	K	xxxxxxxxxx_K_xCxxxxxxxx
GWHPARYT014778	136	K	xxxxxxxxxx_K_xxxxxxxxxK
GWHPARYT014778	143	K	xxxxxxxxxx_K_xCxxxxxxxx
GWHPARYT014882	109	K	Kxxxxxxxxx_K_xxxxxxxxxx
GWHPARYT014921	80	K	xxxxxxxxxx_K_xxxxxxxxxK
GWHPARYT014921	93	K	xxxxxxxxxx_K_xxCxxxxxxx
GWHPARYT014936	283	K	xxxxxxxxxx_K_xxCxxxxxxx
GWHPARYT014936	109	K	xxxxxxxxCx_K_xxxxxxxxxx
GWHPARYT014936	274	K	xxxxxxxxxx_K_xxxCxxxxxx
GWHPARYT015176	56	K	xxxxxxxxxx_K_xCxxxxxxxx
GWHPARYT015195	143	K	xxxxxxxxxx_K_xCxxxxxxxx
GWHPARYT015195	134	K	xxxxxxxxxx_K_xxxCxxxxxx
GWHPARYT015236	391	K	xxxxxxxxCx_K_xxxxxxxxxx
GWHPARYT015330	855	K	Kxxxxxxxxx_K_xxxxxxxxxx
GWHPARYT015331	948	K	xxxxxxxxxx_K_xCxxxxxxxx
GWHPARYT015367	40	K	xxxxxxxxxx_K_xxxxxxxxxK
GWHPARYT015391	187	K	xxxxxxxxxx_K_xxCxxxxxxx
GWHPARYT015400	55	K	Kxxxxxxxxx_K_xxxxxxxxxx
GWHPARYT015433	131	K	xxxxxxxxxx_K_xxCxxxxxxx
GWHPARYT015484	275	K	xxxxxxxxxx_K_xxxxxxxxxK
GWHPARYT015633	154	K	xxxxxxxxCx_K_xxxxxxxxxx
GWHPARYT015633	93	K	xxxxxxxCxx_K_xxxxxxxxxx
GWHPARYT015653	233	K	xxxxxxxxCx_K_xxxxxxxxxx
GWHPARYT015655	645	K	xxxxxxxxxx_K_xxxCxxxxxx
GWHPARYT015680	796	K	xxxxxxxxxx_K_xCxxxxxxxx
GWHPARYT019227	40	K	Kxxxxxxxxx_K_xxxxxxxxxx
GWHPARYT019227	86	K	xxxxxxxxxx_K_xCxxxxxxxx
GWHPARYT019227	78	K	xxxxxxCxxx_K_xxxxxxxxxx
GWHPARYT015785	616	K	xxxxxxxxxx_K_xxxxxxxxxK
GWHPARYT015840	23	K	Kxxxxxxxxx_K_xxxxxxxxxx
GWHPARYT015927	222	K	xxxxxxxxxx_K_xCxxxxxxxx
GWHPARYT015944	206	K	xxxxxxxxxx_K_xCxxxxxxxx
GWHPARYT015988	255	K	Kxxxxxxxxx_K_xxxxxxxxxx
GWHPARYT015988	105	K	xxxxxxxxxx_K_xxxCxxxxxx
GWHPARYT016055	78	K	xxxxxxCxxx_K_xxxxxxxxxx
GWHPARYT016107	132	K	xxxxxxxxxx_K_xxxCxxxxxx
GWHPARYT016191	63	K	xxxxxxxCxx_K_xxxxxxxxxx
GWHPARYT016210	205	K	xxxxxxxxxx_K_xxxCxxxxxx
GWHPARYT016210	192	K	Kxxxxxxxxx_K_xxxxxxxxxx
GWHPARYT016329	43	K	xxxxxxxxxx_K_xxxCxxxxxx
GWHPARYT016329	53	K	Kxxxxxxxxx_K_xxxxxxxxxx
GWHPARYT016332	379	K	xxxxxxxxxx_K_xxCxxxxxxx
GWHPARYT016382	139	K	xxxxxxxxxx_K_xCxxxxxxxx
GWHPARYT016429	308	K	xxxxxxxCxx_K_xxxxxxxxxx
GWHPARYT016452	109	K	xxxxxxxxxx_K_xxxCxxxxxx
GWHPARYT016490	113	K	xxxxxxxxxx_K_xxxxxxxxxK
GWHPARYT016490	13	K	Kxxxxxxxxx_K_xxxxxxxxxx
GWHPARYT016510	130	K	xxxxxxxxxx_K_xxxCxxxxxx
GWHPARYT016645	920	K	xxxxxxxxxx_K_xxCxxxxxxx
GWHPARYT016688	117	K	xxxxxxxxCx_K_xxxxxxxxxx
GWHPARYT016872	58	K	xxxxxxxxxx_K_xxxCxxxxxx
GWHPARYT016872	259	K	xxxxxxxxxx_K_xxCxxxxxxx
GWHPARYT016891	94	K	xxxxxxxCxx_K_xxxxxxxxxx
GWHPARYT016930	174	K	xxxxxxxxxx_K_xCxxxxxxxx
GWHPARYT016930	63	K	xxxxxxxxxx_K_xxxCxxxxxx
GWHPARYT016930	345	K	xxxxxxxxxx_K_xxxCxxxxxx
GWHPARYT016930	551	K	Kxxxxxxxxx_K_xxxxxxxxxx
GWHPARYT016930	596	K	xxxxxxxCxx_K_xxxxxxxxxx
GWHPARYT016944	412	K	xxxxxxxxxx_K_xCxxxxxxxx
GWHPARYT016996	51	K	xxxxxxxxCx_K_xxxxxxxxxx
GWHPARYT017085	24	K	xxxxxxxxxx_K_xxxxxxxxxK
GWHPARYT017127	68	K	xxxxxxxxxx_K_xCxxxxxxxx
GWHPARYT017341	26	K	xxxxxxxxCx_K_xxxxxxxxxx
GWHPARYT017401	430	K	Kxxxxxxxxx_K_xxxxxxxxxx
GWHPARYT017423	143	K	xxxxxxxxxx_K_xxxCxxxxxx
GWHPARYT017441	464	K	xxxxxxxxxx_K_xxCxxxxxxx
GWHPARYT017484	110	K	Kxxxxxxxxx_K_xxxxxxxxxx
GWHPARYT017498	429	K	xxxxxxxCxx_K_xxxxxxxxxx
GWHPARYT017665	927	K	Kxxxxxxxxx_K_xxxxxxxxxx
GWHPARYT017678	136	K	xxxxxxxxxx_K_xxxxxxxxxK
GWHPARYT017678	408	K	xxxxxxxxxx_K_xxxxxxxxxK
GWHPARYT017719	300	K	xxxxxxxxxx_K_xCxxxxxxxx
GWHPARYT017723	101	K	Kxxxxxxxxx_K_xxxxxxxxxx
GWHPARYT017734	123	K	xxxxxxCxxx_K_xxxxxxxxxx
GWHPARYT017791	56	K	xxxxxxCxxx_K_xxxxxxxxxx
GWHPARYT017800	98	K	xxxxxxxxxx_K_xCxxxxxxxx
GWHPARYT017817	94	K	xxxxxxxxxx_K_xxxxxxxxxK
GWHPARYT017978	790	K	xxxxxxxxCx_K_xxxxxxxxxx
GWHPARYT018034	174	K	xxxxxxxxxx_K_xCxxxxxxxx
GWHPARYT018037	175	K	xxxxxxxxxx_K_xCxxxxxxxx
GWHPARYT018096	580	K	xxxxxxxxxx_K_xxxxxxxxxK
GWHPARYT018147	45	K	xxxxxxCxxx_K_xxxxxxxxxx
GWHPARYT018169	412	K	Kxxxxxxxxx_K_xxxxxxxxxx
GWHPARYT018169	241	K	xxxxxxxxxx_K_xxxCxxxxxx
GWHPARYT018169	257	K	xxxxxxxxxx_K_xxxxxxxxxK
GWHPARYT018169	402	K	xxxxxxxxxx_K_xxxxxxxxxK
GWHPARYT018175	203	K	Kxxxxxxxxx_K_xxxxxxxxxx
GWHPARYT018175	43	K	xxxxxxxxxx_K_xxxxxxxxxK
GWHPARYT018175	193	K	xxxxxxxxxx_K_xxxxxxxxxK
GWHPARYT018177	454	K	xxxxxxxxxx_K_xxxxxxxxxK
GWHPARYT018180	111	K	xxxxxxxxxx_K_xCxxxxxxxx
GWHPARYT018217	22	K	Kxxxxxxxxx_K_xxxxxxxxxx
GWHPARYT018217	97	K	Kxxxxxxxxx_K_xxxxxxxxxx
GWHPARYT018217	35	K	Kxxxxxxxxx_K_xxxxxxxxxx
GWHPARYT018220	732	K	xxxxxxxxxx_K_xxxxxxxxxK
GWHPARYT018220	742	K	Kxxxxxxxxx_K_xxxxxxxxxx
GWHPARYT018220	702	K	xxxxxxxxxx_K_xxCxxxxxxx
GWHPARYT018230	112	K	xxxxxxCxxx_K_xxxxxxxxxx
GWHPARYT018230	278	K	Kxxxxxxxxx_K_xxxxxxxxxx
GWHPARYT018271	43	K	xxxxxxxxxx_K_xxxCxxxxxx
GWHPARYT018271	221	K	xxxxxxxxxx_K_xxxxxxxxxK
GWHPARYT018272	43	K	xxxxxxxxxx_K_xxxCxxxxxx
GWHPARYT018274	43	K	xxxxxxxxxx_K_xxxCxxxxxx
GWHPARYT018277	210	K	xxxxxxxxxx_K_xxxxxxxxxK
GWHPARYT018277	44	K	xxxxxxxxxx_K_xxxCxxxxxx
GWHPARYT018364	373	K	xxxxxxCxxx_K_xxxxxxxxxx
GWHPARYT018457	64	K	Kxxxxxxxxx_K_xxxxxxxxxx
GWHPARYT018457	97	K	Kxxxxxxxxx_K_xxxxxxxxxx
GWHPARYT018457	376	K	xxxxxxxxxx_K_xCxxxxxxxx
GWHPARYT018586	57	K	xxxxxxxxxx_K_xCxxxxxxxx
GWHPARYT018586	80	K	xxxxxxCxxx_K_xxxxxxxxxx
GWHPARYT018586	20	K	xxxxxxxxCx_K_xxxxxxxxxx
GWHPARYT018586	119	K	xxxxxxCxxx_K_xxxxxxxxxx
GWHPARYT018639	590	K	Kxxxxxxxxx_K_xxxxxxxxxx
GWHPARYT018708	89	K	xxxxxxxxCx_K_xxxxxxxxxx
GWHPARYT018724	145	K	xxxxxxxxxx_K_xxxxxxxxxK
GWHPARYT018807	124	K	xxxxxxCxxx_K_xxxxxxxxxx
GWHPARYT018836	254	K	xxxxxxxCxx_K_xxxxxxxxxx
GWHPARYT018872	187	K	xxxxxxxxxx_K_xCxxxxxxxx
GWHPARYT018886	149	K	xxxxxxxxxx_K_xxxxxxxxxK
GWHPARYT018886	59	K	Kxxxxxxxxx_K_xxxxxxxxxx
GWHPARYT018886	159	K	xxxxxxxxxx_K_xxxCxxxxxx
GWHPARYT018886	49	K	xxxxxxxxxx_K_xxxxxxxxxK
GWHPARYT018924	260	K	xxxxxxxxxx_K_xxxxxxxxxK
GWHPARYT018924	250	K	xxxxxxxxxx_K_xxxxxxxxxK
GWHPARYT018980	178	K	xxxxxxxxxx_K_xxxxxxxxxK
GWHPARYT019023	567	K	xxxxxxxxCx_K_xxxxxxxxxx
GWHPARYT019039	189	K	xxxxxxxxxx_K_xxxxxxxxxK
GWHPARYT019039	77	K	xxxxxxxCxx_K_xxxxxxxxxx
GWHPARYT019047	7	K	xxxxxxxxxx_K_xxxxxxxxxK
GWHPARYT019047	275	K	xxxxxxxxxx_K_xCxxxxxxxx
GWHPARYT019048	441	K	Kxxxxxxxxx_K_xxxxxxxxxx
GWHPARYT019048	431	K	xxxxxxxxxx_K_xxxxxxxxxK
GWHPARYT019048	183	K	xxxxxxxxxx_K_xxxCxxxxxx
GWHPARYT019048	362	K	xxxxxxxxxx_K_xCxxxxxxxx
GWHPARYT019065	65	K	xxxxxxxxxx_K_xxxCxxxxxx
GWHPARYT019108	716	K	xxxxxxxCxx_K_xxxxxxxxxx
GWHPARYT019122	63	K	xxxxxxxxxx_K_xxxCxxxxxx
GWHPARYT019138	175	K	xxxxxxxxxx_K_xxCxxxxxxx
GWHPARYT019138	522	K	xxxxxxxCxx_K_xxxxxxxxxx
GWHPARYT019140	242	K	xxxxxxxCxx_K_xxxxxxxxxx
GWHPARYT019214	212	K	xxxxxxxCxx_K_xxxxxxxxxx
GWHPARYT019251	23	K	xxxxxxxCxx_K_xxxxxxxxxx
GWHPARYT019311	740	K	xxxxxxxCxx_K_xxxxxxxxxx
GWHPARYT019314	614	K	Kxxxxxxxxx_K_xxxxxxxxxx
GWHPARYT019314	604	K	xxxxxxxxxx_K_xxxxxxxxxK
GWHPARYT019459	46	K	xxxxxxxxxx_K_xxxCxxxxxx
GWHPARYT019642	193	K	xxxxxxCxxx_K_xxxxxxxxxx
GWHPARYT019750	43	K	xxxxxxxxxx_K_xxxxxxxxxK
GWHPARYT019761	235	K	xxxxxxCxxx_K_xxxxxxxxxx
GWHPARYT019895	98	K	xxxxxxxxxx_K_xxxCxxxxxx
GWHPARYT019895	93	K	xxxxxxCxxx_K_xxxxxxxxxx
GWHPARYT019902	36	K	Kxxxxxxxxx_K_xxxxxxxxxx
GWHPARYT019900	93	K	xxxxxxCxxx_K_xxxxxxxxxx
GWHPARYT019900	98	K	xxxxxxxxxx_K_xxxCxxxxxx
GWHPARYT019903	86	K	xxxxxxxxxx_K_xxxCxxxxxx
GWHPARYT019949	14	K	xxxxxxCxxx_K_xxxxxxxxxx
GWHPARYT019949	15	K	xxxxxxxxxx_K_xxxxxxxxxK
GWHPARYT019949	24	K	Kxxxxxxxxx_K_xxxxxxxxxx
GWHPARYT019981	347	K	xxxxxxxxxx_K_xCxxxxxxxx
GWHPARYT019999	49	K	xxxxxxCxxx_K_xxxxxxxxxx
GWHPARYT020048	45	K	xxxxxxxxxx_K_xxxxxxxxxK
GWHPARYT020048	55	K	Kxxxxxxxxx_K_xxxxxxxxxx
GWHPARYT020078	183	K	xxxxxxxxCx_K_xxxxxxxxxx
GWHPARYT020078	211	K	Kxxxxxxxxx_K_xxxxxxxxxx
GWHPARYT020099	87	K	xxxxxxxxCx_K_xxxxxxxxxx
GWHPARYT020113	104	K	xxxxxxxCxx_K_xxxxxxxxxx
GWHPARYT020363	144	K	Kxxxxxxxxx_K_xxxxxxxxxx
GWHPARYT020391	54	K	xxxxxxxCxx_K_xxxxxxxxxx
GWHPARYT020396	238	K	xxxxxxxxxx_K_xxxCxxxxxx
GWHPARYT020559	89	K	xxxxxxxxxx_K_xxxCxxxxxx
GWHPARYT020602	351	K	Kxxxxxxxxx_K_xxxxxxxxxx
GWHPARYT020612	556	K	xxxxxxxxxx_K_xxxxxxxxxK
GWHPARYT020618	280	K	xxxxxxxxCx_K_xxxxxxxxxx
GWHPARYT020699	102	K	xxxxxxxCxx_K_xxxxxxxxxx
GWHPARYT020737	116	K	xxxxxxxCxx_K_xxxxxxxxxx
GWHPARYT020860	173	K	xxxxxxxxCx_K_xxxxxxxxxx
GWHPARYT020860	211	K	xxxxxxxCxx_K_xxxxxxxxxx
GWHPARYT020763	152	K	xxxxxxxCxx_K_xxxxxxxxxx
GWHPARYT020968	114	K	xxxxxxxxCx_K_xxxxxxxxxx
GWHPARYT021079	631	K	xxxxxxxCxx_K_xxxxxxxxxx
GWHPARYT021084	163	K	xxxxxxxxxx_K_xxxxxxxxxK
GWHPARYT021084	127	K	xxxxxxxxxx_K_xxxxxxxxxK
GWHPARYT021084	131	K	Kxxxxxxxxx_K_xxxxxxxxxx
GWHPARYT021165	43	K	xxxxxxxxxx_K_xCxxxxxxxx
GWHPARYT021253	501	K	xxxxxxxCxx_K_xxxxxxxxxx
GWHPARYT021254	307	K	xxxxxxxxxx_K_xxxxxxxxxK
GWHPARYT021423	73	K	Kxxxxxxxxx_K_xxxxxxxxxx
GWHPARYT021424	239	K	Kxxxxxxxxx_K_xxxxxxxxxx
GWHPARYT021525	140	K	xxxxxxxxxx_K_xxCxxxxxxx
GWHPARYT021596	68	K	xxxxxxxxxx_K_xxxxxxxxxK
