# Supplementary material for: Quantitative Proteomic Analysis of Lysine Malonylation in Response to Salicylic Acid in the Roots of Platycodon grandiflorus
Source: Int J Mol Sci. 2025 Feb 6;26(3):1392. doi: 10.3390/ijms26031392 (PMC11818218; doi:10.3390/ijms26031392)
Supplement: Supplementary file 1 [file ijms-26-01392-s001.zip › Supplementary Table S5. (Differential modified proteins identification).xlsx]

## Sheet: SAvsC
Protein accession	Position	Amino acid	SA/C Ratio	SA/C CV	Regulated Type	Protein description	Gene name	Localization probability	PEP	Score	Charge	Modified sequence	Mass error [ppm]	Intensity C1	Intensity C2	Intensity SA1	Intensity SA2	C1	C2	SA1	SA2	Subcellular localization	KEGG KO No.	KEGG Gene	KEGG pathway	Biological Process	Cellular Component	Molecular Function	Pfam ID	Domain description	KOG category	KOG NO.	KOG description
GWHPARYT000692	121	K	0.6316	0.080381	Down	Pistil-specific extensin-like protein (Fragment) OS=Cynara cardunculus var. scolymus OX=59895 GN=Ccrd_001065 PE=4 SV=1	Ccrd_001065	1	6.33123e-10	159.83	2	LVAVQGVVYCK(1)SCK	-1.7948	198610	186280	134950	112590	1.25733	1.19642	0.839265	0.712709	extracellular				GO:0001101 response to acid chemical; GO:0009719 response to endogenous stimulus; GO:0009725 response to hormone; GO:0009753 response to jasmonic acid; GO:0010033 response to organic substance; GO:0042221 response to chemical; GO:0048580 regulation of post-embryonic development; GO:0050789 regulation of biological process; GO:0050793 regulation of developmental process; GO:0050896 response to sti…	GO:0005618 cell wall; GO:0005886 plasma membrane; GO:0005911 cell-cell junction; GO:0009505 plant-type cell wall; GO:0009506 plasmodesma; GO:0016020 membrane; GO:0030054 cell junction; GO:0030312 external encapsulating structure; GO:0055044 symplast; GO:0071944 cell periphery;
GWHPARYT001112	393	K	0.635327	0.0534326	Down	Obg-like ATPase 1 OS=Helianthus annuus OX=4232 GN=HannXRQ_Chr17g0564001 PE=3 SV=1	HannXRQ_Chr17g0564001	1	0.0110658	57.888	2	FNVSGGGK(1)K	2.139	11967	12495	7652.4	7447.7	1.20235	1.23661	0.792748	0.755968	cytoplasm	K19788	OLA1; obg-like ATPase 1			GO:0005622 intracellular anatomical structure; GO:0005737 cytoplasm;	GO:0003824 catalytic activity; GO:0016462 pyrophosphatase activity; GO:0016787 hydrolase activity; GO:0016817 hydrolase activity, acting on acid anhydrides; GO:0016818 hydrolase activity, acting on acid anhydrides, in phosphorus-containing anhydrides; GO:0016887 ATP hydrolysis activity; GO:0017111 nucleoside-triphosphatase activity;	PF06071	PF06071 Protein of unknown function (DUF933)	R	KOG1491	Predicted GTP-binding protein (ODN superfamily)
GWHPARYT001205	125	K	0.500944	0.0011037	Down	Cysteine proteinase inhibitor OS=Cynara cardunculus var. scolymus OX=59895 GN=Ccrd_024401 PE=3 SV=1	Ccrd_024401	1	0.000294094	114.39	2	VWVK(1)PWLNFK	-2.063	144940	144620	91597	92607	1.39953	1.37545	0.701632	0.688486	extracellular				GO:0009892 negative regulation of metabolic process; GO:0010466 negative regulation of peptidase activity; GO:0010605 negative regulation of macromolecule metabolic process; GO:0010951 negative regulation of endopeptidase activity; GO:0019222 regulation of metabolic process; GO:0030162 regulation of proteolysis; GO:0031323 regulation of cellular metabolic process; GO:0031324 negative regulation o…		GO:0002020 protease binding; GO:0004857 enzyme inhibitor activity; GO:0004866 endopeptidase inhibitor activity; GO:0004869 cysteine-type endopeptidase inhibitor activity; GO:0005488 binding; GO:0005515 protein binding; GO:0019899 enzyme binding; GO:0030234 enzyme regulator activity; GO:0030414 peptidase inhibitor activity; GO:0061134 peptidase regulator activity; GO:0061135 endopeptidase regulato…	PF16845	PF16845 Aspartic acid proteinase inhibitor
GWHPARYT001446	187	K	0.442542	0.0812729	Down	dihydrolipoyllysine-residue succinyltransferase OS=Artemisia annua OX=35608 GN=CTI12_AA054170 PE=3 SV=1	CTI12_AA054170	1	2.81467e-10	154.48	3	SEEAVTHVAPSEK(1)APSK	0.4895	99542	89335	44177	36172	1.42532	1.32217	0.667014	0.551489	mitochondria	K00658	DLST, sucB; 2-oxoglutarate dehydrogenase E2 component (dihydrolipoamide succinyltransferase) [EC:2.3.1.61]	map00020 Citrate cycle (TCA cycle); map00310 Lysine degradation; map00380 Tryptophan metabolism; map01100 Metabolic pathways; map01110 Biosynthesis of secondary metabolites; map01200 Carbon metabolism		GO:0005622 intracellular anatomical structure; GO:0005737 cytoplasm; GO:0005739 mitochondrion; GO:0016020 membrane; GO:0043226 organelle; GO:0043227 membrane-bounded organelle; GO:0043229 intracellular organelle; GO:0043231 intracellular membrane-bounded organelle;	GO:0005488 binding; GO:0008270 zinc ion binding; GO:0043167 ion binding; GO:0043169 cation binding; GO:0046872 metal ion binding; GO:0046914 transition metal ion binding;	PF00364	PF00364 Biotin-requiring enzyme	C	KOG0559	Dihydrolipoamide succinyltransferase (2-oxoglutarate dehydrogenase, E2 subunit)
GWHPARYT001446	373	K	0.62916	0.0548441	Down	dihydrolipoyllysine-residue succinyltransferase OS=Artemisia annua OX=35608 GN=CTI12_AA054170 PE=3 SV=1	CTI12_AA054170	1	0.00201823	114.39	2	TINTLAK(1)K	-2.952	272700	234950	156400	149060	1.29288	1.15135	0.781886	0.752476	mitochondria	K00658	DLST, sucB; 2-oxoglutarate dehydrogenase E2 component (dihydrolipoamide succinyltransferase) [EC:2.3.1.61]	map00020 Citrate cycle (TCA cycle); map00310 Lysine degradation; map00380 Tryptophan metabolism; map01100 Metabolic pathways; map01110 Biosynthesis of secondary metabolites; map01200 Carbon metabolism		GO:0005622 intracellular anatomical structure; GO:0005737 cytoplasm; GO:0005739 mitochondrion; GO:0016020 membrane; GO:0043226 organelle; GO:0043227 membrane-bounded organelle; GO:0043229 intracellular organelle; GO:0043231 intracellular membrane-bounded organelle;	GO:0005488 binding; GO:0008270 zinc ion binding; GO:0043167 ion binding; GO:0043169 cation binding; GO:0046872 metal ion binding; GO:0046914 transition metal ion binding;	PF00364	PF00364 Biotin-requiring enzyme	C	KOG0559	Dihydrolipoamide succinyltransferase (2-oxoglutarate dehydrogenase, E2 subunit)
GWHPARYT001558	20	K	0.591984	0.0880827	Down	Peptidyl-prolyl cis-trans isomerase OS=Lactuca sativa OX=4236 GN=LSAT_3X74081 PE=4 SV=1	LSAT_3X74081	1	2.88807e-06	121.86	2	ASHILIK(1)HQGSR	-0.4558	85097	76467	48719	47326	1.32666	1.19176	0.736447	0.749444	mitochondria	K09578	PIN1; peptidyl-prolyl cis-trans isomerase NIMA-interacting 1 [EC:5.2.1.8]		GO:0000413 protein peptidyl-prolyl isomerization; GO:0006464 cellular protein modification process; GO:0006807 nitrogen compound metabolic process; GO:0008152 metabolic process; GO:0009605 response to external stimulus; GO:0009606 tropism; GO:0009628 response to abiotic stimulus; GO:0009629 response to gravity; GO:0009630 gravitropism; GO:0009909 regulation of flower development; GO:0009987 cellu…	GO:0005622 intracellular anatomical structure; GO:0005737 cytoplasm; GO:0005783 endoplasmic reticulum; GO:0005829 cytosol; GO:0005886 plasma membrane; GO:0005911 cell-cell junction; GO:0009506 plasmodesma; GO:0012505 endomembrane system; GO:0016020 membrane; GO:0030054 cell junction; GO:0043226 organelle; GO:0043227 membrane-bounded organelle; GO:0043229 intracellular organelle; GO:0043231 intrac…	GO:0003755 peptidyl-prolyl cis-trans isomerase activity; GO:0003824 catalytic activity; GO:0016853 isomerase activity; GO:0016859 cis-trans isomerase activity; GO:0140096 catalytic activity, acting on a protein;	PF00639	PF00639 PPIC-type PPIASE domain	O	KOG3259	Peptidyl-prolyl cis-trans isomerase
GWHPARYT001630	103	K	0.625793	0.059016	Down	Dehydrin 1 OS=Codonopsis lanceolata OX=103999 PE=2 SV=1	--	1	0.00206161	96.27	2	LPGGHK(1)EQQR	-0.86278	67419	62777	80521	89616	1.26493	1.42058	0.824617	0.85189	nucleus				GO:0001101 response to acid chemical; GO:0006950 response to stress; GO:0009266 response to temperature stimulus; GO:0009409 response to cold; GO:0009414 response to water deprivation; GO:0009415 response to water; GO:0009628 response to abiotic stimulus; GO:0009631 cold acclimation; GO:0009719 response to endogenous stimulus; GO:0009725 response to hormone; GO:0009737 response to abscisic acid; …	GO:0005622 intracellular anatomical structure; GO:0005737 cytoplasm; GO:0005829 cytosol; GO:0012506 vesicle membrane; GO:0016020 membrane; GO:0031090 organelle membrane; GO:0031982 vesicle; GO:0043226 organelle; GO:0043227 membrane-bounded organelle;	GO:0001786 phosphatidylserine binding; GO:0005488 binding; GO:0005507 copper ion binding; GO:0005543 phospholipid binding; GO:0008289 lipid binding; GO:0016151 nickel cation binding; GO:0035091 phosphatidylinositol binding; GO:0043167 ion binding; GO:0043168 anion binding; GO:0043169 cation binding; GO:0046872 metal ion binding; GO:0046914 transition metal ion binding; GO:0070300 phosphatidic aci…
GWHPARYT003744	108	K	0.624932	0.0144106	Down	CCHC-type domain-containing protein OS=Mikania micrantha OX=192012 GN=E3N88_22505 PE=3 SV=1	E3N88_22505	1	0.000247364	124.81	2	YVINVK(1)QIAK	-4.8426	75320	70055	39426	36945	1.23075	1.18193	0.776975	0.731102	cytoplasm	K03061	PSMC2, RPT1; 26S proteasome regulatory subunit T1	map03050 Proteasome				PF00004; PF17862	PF00004 ATPase family associated with various cellular activities (AAA); PF17862 AAA+ lid domain	O	KOG0729	26S proteasome regulatory complex, ATPase RPT1
GWHPARYT003802	45	K	0.614776	0.059357	Down	Proteasome subunit alpha type OS=Helianthus annuus OX=4232 GN=PSA6 PE=3 SV=1	PSA6	1	2.3033e-05	153.18	2	GK(1)DSVCVVTQK	-2.6447	37195	37687	30686	35793	1.26403	1.32306	0.74448	0.847522	cytoplasm	K02730	PSMA6; 20S proteasome subunit alpha 1 [EC:3.4.25.1]	map03050 Proteasome		GO:0000502 proteasome complex; GO:0005622 intracellular anatomical structure; GO:0005839 proteasome core complex; GO:0019773 proteasome core complex, alpha-subunit complex; GO:0032991 protein-containing complex; GO:1902494 catalytic complex; GO:1905368 peptidase complex; GO:1905369 endopeptidase complex;		PF00227	PF00227 Proteasome subunit	O	KOG0182	20S proteasome, regulatory subunit alpha type PSMA6/SCL1
GWHPARYT003855	450	K	0.364221	0.091786	Down	Acetyltransferase component of pyruvate dehydrogenase complex OS=Artemisia annua OX=35608 GN=CTI12_AA285450 PE=3 SV=1	CTI12_AA285450	1	2.83732e-145	318.88	3	AK(1)ENSLKPEDYEGGTFTISNLGGPFGIK	-0.66655	173860	162660	64741	64583	1.57211	1.40467	0.535432	0.544816	mitochondria	K00627	DLAT, aceF, pdhC; pyruvate dehydrogenase E2 component (dihydrolipoamide acetyltransferase) [EC:2.3.1.12]	map00010 Glycolysis / Gluconeogenesis; map00020 Citrate cycle (TCA cycle); map00620 Pyruvate metabolism; map01100 Metabolic pathways; map01110 Biosynthesis of secondary metabolites; map01200 Carbon metabolism		GO:0005622 intracellular anatomical structure; GO:0005737 cytoplasm; GO:0005739 mitochondrion; GO:0009507 chloroplast; GO:0009526 plastid envelope; GO:0009536 plastid; GO:0009941 chloroplast envelope; GO:0031967 organelle envelope; GO:0031975 envelope; GO:0043226 organelle; GO:0043227 membrane-bounded organelle; GO:0043229 intracellular organelle; GO:0043231 intracellular membrane-bounded organel…	GO:0005488 binding; GO:0005507 copper ion binding; GO:0043167 ion binding; GO:0043169 cation binding; GO:0046872 metal ion binding; GO:0046914 transition metal ion binding;	PF00364	PF00364 Biotin-requiring enzyme	C	KOG0557	Dihydrolipoamide acetyltransferase
GWHPARYT004149	31	K	0.204384	0.0968284	Down	Phospholipase D OS=Mikania micrantha OX=192012 GN=E3N88_05445 PE=3 SV=1	E3N88_05445	1	1.02817e-166	416.1	3	LHDGGGPGFFGK(1)LVGSIQETVGLGEGTPK	1.145	1963900	2087300	403130	504010	1.64826	1.7707	0.313814	0.386681	cytoplasm	K01115	PLD1_2; phospholipase D1/2 [EC:3.1.4.4]	map00564 Glycerophospholipid metabolism; map00565 Ether lipid metabolism; map01100 Metabolic pathways; map01110 Biosynthesis of secondary metabolites; map04144 Endocytosis	GO:0001101 response to acid chemical; GO:0006082 organic acid metabolic process; GO:0006629 lipid metabolic process; GO:0006631 fatty acid metabolic process; GO:0007154 cell communication; GO:0007165 signal transduction; GO:0007275 multicellular organism development; GO:0008152 metabolic process; GO:0009653 anatomical structure morphogenesis; GO:0009719 response to endogenous stimulus; GO:0009725…	GO:0005622 intracellular anatomical structure; GO:0005634 nucleus; GO:0005737 cytoplasm; GO:0005739 mitochondrion; GO:0005773 vacuole; GO:0005783 endoplasmic reticulum; GO:0005829 cytosol; GO:0005886 plasma membrane; GO:0005911 cell-cell junction; GO:0009506 plasmodesma; GO:0009507 chloroplast; GO:0009526 plastid envelope; GO:0009536 plastid; GO:0009941 chloroplast envelope; GO:0012505 endomembra…	GO:0003824 catalytic activity; GO:0004620 phospholipase activity; GO:0004630 phospholipase D activity; GO:0005096 GTPase activator activity; GO:0005488 binding; GO:0005543 phospholipid binding; GO:0005546 phosphatidylinositol-4,5-bisphosphate binding; GO:0008047 enzyme activator activity; GO:0008081 phosphoric diester hydrolase activity; GO:0008289 lipid binding; GO:0016298 lipase activity; GO:00…	PF00168	PF00168 C2 domain	I	KOG1329	Phospholipase D1
GWHPARYT019457	80	K	0.590232	0.0323611	Down	40S ribosomal protein S12 OS=Helianthus annuus OX=4232 GN=HannXRQ_Chr05g0153791 PE=3 SV=1	HannXRQ_Chr05g0153791	1	1.18801e-07	96.492	3	LVK(1)ALCADHNVSLISVPSAK	-1.814	253430	209600	127810	106300	1.33756	1.12774	0.771405	0.680862	cytoplasm	K02951	RP-S12e, RPS12; small subunit ribosomal protein S12e	map03010 Ribosome				PF01248	PF01248 Ribosomal protein L7Ae/L30e/S12e/Gadd45 family	J	KOG3406	40S ribosomal protein S12
GWHPARYT004313	84	K	0.65345	0.0838908	Down	Calreticulin/calnexin OS=Cynara cardunculus var. scolymus OX=59895 GN=Ccrd_022740 PE=3 SV=1	Ccrd_022740	1	0.0123497	46.835	2	YAIVK(1)EFEK	2.4903	1269200	1270300	1886500	1981800	1.337	1.30675	0.821835	0.904548	endoplasmic reticulum	K08054	CANX; calnexin	map04141 Protein processing in endoplasmic reticulum; map04145 Phagosome		GO:0005618 cell wall; GO:0005622 intracellular anatomical structure; GO:0005737 cytoplasm; GO:0005739 mitochondrion; GO:0005773 vacuole; GO:0005774 vacuolar membrane; GO:0005783 endoplasmic reticulum; GO:0005886 plasma membrane; GO:0005911 cell-cell junction; GO:0009505 plant-type cell wall; GO:0009506 plasmodesma; GO:0009507 chloroplast; GO:0009536 plastid; GO:0012505 endomembrane system; GO:001…				O	KOG0675	Calnexin
GWHPARYT010335	197	K	0.571939	0.0989753	Down	Glyceraldehyde-3-phosphate dehydrogenase OS=Codonopsis pilosula OX=86864 PE=2 SV=1	--	1	2.45114e-15	180.17	2	TVDGPSAK(1)DWR	1.3217	11483000	10960000	7486200	7966000	1.37504	1.24177	0.731399	0.759924	cytoplasm	K00134	GAPDH, gapA; glyceraldehyde 3-phosphate dehydrogenase (phosphorylating) [EC:1.2.1.12]	map00010 Glycolysis / Gluconeogenesis; map00710 Carbon fixation in photosynthetic organisms; map01100 Metabolic pathways; map01110 Biosynthesis of secondary metabolites; map01200 Carbon metabolism; map01230 Biosynthesis of amino acids				PF00044; PF02800	PF00044 Glyceraldehyde 3-phosphate dehydrogenase, NAD binding domain; PF02800 Glyceraldehyde 3-phosphate dehydrogenase, C-terminal domain	G	KOG0657	Glyceraldehyde 3-phosphate dehydrogenase
GWHPARYT005946	51	K	0.535295	0.0971888	Down	Nodulin-related protein 1 OS=Helianthus annuus OX=4232 GN=HannXRQ_Chr10g0308121 PE=4 SV=1	HannXRQ_Chr10g0308121	1	2.09401e-06	111.27	2	TK(1)ASAAGAAADALDTAK	-1.1692	78162	67281	60382	60929	1.51489	1.28538	0.755184	0.735342	nucleus
GWHPARYT006729	32	K	0.656648	0.0492291	Down	10 kDa chaperonin OS=Mikania micrantha OX=192012 GN=E3N88_40534 PE=3 SV=1	E3N88_40534	1	0.000246183	81.578	2	TTTGILLPEK(1)SSK	-0.81473	265350	262010	133540	151580	1.1584	1.20811	0.73418	0.820918	cytoplasm	K04078	groES, HSPE1; chaperonin GroES		GO:0006457 protein folding; GO:0006458 'de novo' protein folding; GO:0006950 response to stress; GO:0006986 response to unfolded protein; GO:0009266 response to temperature stimulus; GO:0009408 response to heat; GO:0009628 response to abiotic stimulus; GO:0009987 cellular process; GO:0010033 response to organic substance; GO:0035966 response to topologically incorrect protein; GO:0042221 response…	GO:0005622 intracellular anatomical structure; GO:0005737 cytoplasm; GO:0005739 mitochondrion; GO:0005759 mitochondrial matrix; GO:0031974 membrane-enclosed lumen; GO:0043226 organelle; GO:0043227 membrane-bounded organelle; GO:0043229 intracellular organelle; GO:0043231 intracellular membrane-bounded organelle; GO:0043233 organelle lumen; GO:0070013 intracellular organelle lumen;	GO:0005488 binding; GO:0005507 copper ion binding; GO:0005515 protein binding; GO:0043167 ion binding; GO:0043169 cation binding; GO:0046872 metal ion binding; GO:0046914 transition metal ion binding; GO:0051082 unfolded protein binding; GO:0051087 chaperone binding;	PF00166	PF00166 Chaperonin 10 Kd subunit	O	KOG1641	Mitochondrial chaperonin
GWHPARYT006757	506	K	0.632482	0.0716515	Down	Alpha-D-phosphohexomutase superfamily, alpha-D-phosphohexomutase, alpha/beta/alpha I/II/III OS=Helianthus annuus OX=4232 GN=HanXRQr2_Chr16g0774691 PE=4 SV=1	HanXRQr2_Chr16g0774691	1	6.80661e-56	173.83	2	DPVDGSISK(1)HQGIR	-2.3662	19366	19884	12705	14271	1.2373	1.23561	0.742922	0.821098	cytoplasm	K01835	pgm; phosphoglucomutase [EC:5.4.2.2]	map00010 Glycolysis / Gluconeogenesis; map00030 Pentose phosphate pathway; map00052 Galactose metabolism; map00230 Purine metabolism; map00500 Starch and sucrose metabolism; map00520 Amino sugar and nucleotide sugar metabolism; map01100 Metabolic pathways; map01110 Biosynthesis of secondary metabolites; map01250 Biosynthesis of nucleotide sugars	GO:0000271 polysaccharide biosynthetic process; GO:0005975 carbohydrate metabolic process; GO:0005976 polysaccharide metabolic process; GO:0005977 glycogen metabolic process; GO:0005978 glycogen biosynthetic process; GO:0005982 starch metabolic process; GO:0005996 monosaccharide metabolic process; GO:0006006 glucose metabolic process; GO:0006012 galactose metabolic process; GO:0006073 cellular gl…	GO:0005622 intracellular anatomical structure; GO:0005634 nucleus; GO:0005737 cytoplasm; GO:0005829 cytosol; GO:0005886 plasma membrane; GO:0009507 chloroplast; GO:0009526 plastid envelope; GO:0009532 plastid stroma; GO:0009536 plastid; GO:0009570 chloroplast stroma; GO:0010319 stromule; GO:0016020 membrane; GO:0031967 organelle envelope; GO:0031975 envelope; GO:0043226 organelle; GO:0043227 memb…	GO:0003824 catalytic activity; GO:0004614 phosphoglucomutase activity; GO:0016853 isomerase activity; GO:0016866 intramolecular transferase activity; GO:0016868 intramolecular transferase activity, phosphotransferases;	PF02878; PF02879; PF02880	PF02878 Phosphoglucomutase/phosphomannomutase, alpha/beta/alpha domain I; PF02879 Phosphoglucomutase/phosphomannomutase, alpha/beta/alpha domain II; PF02880 Phosphoglucomutase/phosphomannomutase, alpha/beta/alpha domain III	G	KOG0625	Phosphoglucomutase
GWHPARYT015614	129	K	0.507513	0.0482167	Down	Phosphoglycerate kinase OS=Helianthus annuus OX=4232 GN=HanXRQr2_Chr11g0484001 PE=4 SV=1	HanXRQr2_Chr11g0484001	1	8.01618e-70	275.16	2	EEEK(1)NDPEFAK	-1.1996	434750	445720	284910	324610	1.36774	1.42431	0.670481	0.747503	cytoplasm	K00927	PGK, pgk; phosphoglycerate kinase [EC:2.7.2.3]	map00010 Glycolysis / Gluconeogenesis; map00710 Carbon fixation in photosynthetic organisms; map01100 Metabolic pathways; map01110 Biosynthesis of secondary metabolites; map01200 Carbon metabolism; map01230 Biosynthesis of amino acids	GO:0002237 response to molecule of bacterial origin; GO:0005975 carbohydrate metabolic process; GO:0006082 organic acid metabolic process; GO:0006090 pyruvate metabolic process; GO:0006091 generation of precursor metabolites and energy; GO:0006096 glycolytic process; GO:0006139 nucleobase-containing compound metabolic process; GO:0006163 purine nucleotide metabolic process; GO:0006164 purine nucl…	GO:0005576 extracellular region; GO:0005622 intracellular anatomical structure; GO:0005634 nucleus; GO:0005737 cytoplasm; GO:0005773 vacuole; GO:0005774 vacuolar membrane; GO:0005829 cytosol; GO:0005886 plasma membrane; GO:0005911 cell-cell junction; GO:0009506 plasmodesma; GO:0009507 chloroplast; GO:0009532 plastid stroma; GO:0009536 plastid; GO:0009570 chloroplast stroma; GO:0016020 membrane; G…	GO:0003824 catalytic activity; GO:0004618 phosphoglycerate kinase activity; GO:0004672 protein kinase activity; GO:0016301 kinase activity; GO:0016740 transferase activity; GO:0016772 transferase activity, transferring phosphorus-containing groups; GO:0016773 phosphotransferase activity, alcohol group as acceptor; GO:0016774 phosphotransferase activity, carboxyl group as acceptor; GO:0140096 cata…	PF00162	PF00162 Phosphoglycerate kinase	G	KOG1367	3-phosphoglycerate kinase
GWHPARYT015614	137	K	0.520363	0.0840229	Down	Phosphoglycerate kinase OS=Helianthus annuus OX=4232 GN=HanXRQr2_Chr11g0484001 PE=4 SV=1	HanXRQr2_Chr11g0484001	1	4.5853e-07	81.409	3	K(1)LASLADLYVNDAFGTAHR	-0.7912	43555	30090	28499	23019	1.63121	1.14465	0.798391	0.631022	cytoplasm	K00927	PGK, pgk; phosphoglycerate kinase [EC:2.7.2.3]	map00010 Glycolysis / Gluconeogenesis; map00710 Carbon fixation in photosynthetic organisms; map01100 Metabolic pathways; map01110 Biosynthesis of secondary metabolites; map01200 Carbon metabolism; map01230 Biosynthesis of amino acids	GO:0002237 response to molecule of bacterial origin; GO:0005975 carbohydrate metabolic process; GO:0006082 organic acid metabolic process; GO:0006090 pyruvate metabolic process; GO:0006091 generation of precursor metabolites and energy; GO:0006096 glycolytic process; GO:0006139 nucleobase-containing compound metabolic process; GO:0006163 purine nucleotide metabolic process; GO:0006164 purine nucl…	GO:0005576 extracellular region; GO:0005622 intracellular anatomical structure; GO:0005634 nucleus; GO:0005737 cytoplasm; GO:0005773 vacuole; GO:0005774 vacuolar membrane; GO:0005829 cytosol; GO:0005886 plasma membrane; GO:0005911 cell-cell junction; GO:0009506 plasmodesma; GO:0009507 chloroplast; GO:0009532 plastid stroma; GO:0009536 plastid; GO:0009570 chloroplast stroma; GO:0016020 membrane; G…	GO:0003824 catalytic activity; GO:0004618 phosphoglycerate kinase activity; GO:0004672 protein kinase activity; GO:0016301 kinase activity; GO:0016740 transferase activity; GO:0016772 transferase activity, transferring phosphorus-containing groups; GO:0016773 phosphotransferase activity, alcohol group as acceptor; GO:0016774 phosphotransferase activity, carboxyl group as acceptor; GO:0140096 cata…	PF00162	PF00162 Phosphoglycerate kinase	G	KOG1367	3-phosphoglycerate kinase
GWHPARYT015614	78	K	0.60727	0.0379583	Down	Phosphoglycerate kinase OS=Helianthus annuus OX=4232 GN=HanXRQr2_Chr11g0484001 PE=4 SV=1	HanXRQr2_Chr11g0484001	1	0.00118034	120.65	2	YSLK(1)PLVPR	-3.464	315830	217480	249520	188190	1.52466	1.06639	0.90103	0.664971	cytoplasm	K00927	PGK, pgk; phosphoglycerate kinase [EC:2.7.2.3]	map00010 Glycolysis / Gluconeogenesis; map00710 Carbon fixation in photosynthetic organisms; map01100 Metabolic pathways; map01110 Biosynthesis of secondary metabolites; map01200 Carbon metabolism; map01230 Biosynthesis of amino acids	GO:0002237 response to molecule of bacterial origin; GO:0005975 carbohydrate metabolic process; GO:0006082 organic acid metabolic process; GO:0006090 pyruvate metabolic process; GO:0006091 generation of precursor metabolites and energy; GO:0006096 glycolytic process; GO:0006139 nucleobase-containing compound metabolic process; GO:0006163 purine nucleotide metabolic process; GO:0006164 purine nucl…	GO:0005576 extracellular region; GO:0005622 intracellular anatomical structure; GO:0005634 nucleus; GO:0005737 cytoplasm; GO:0005773 vacuole; GO:0005774 vacuolar membrane; GO:0005829 cytosol; GO:0005886 plasma membrane; GO:0005911 cell-cell junction; GO:0009506 plasmodesma; GO:0009507 chloroplast; GO:0009532 plastid stroma; GO:0009536 plastid; GO:0009570 chloroplast stroma; GO:0016020 membrane; G…	GO:0003824 catalytic activity; GO:0004618 phosphoglycerate kinase activity; GO:0004672 protein kinase activity; GO:0016301 kinase activity; GO:0016740 transferase activity; GO:0016772 transferase activity, transferring phosphorus-containing groups; GO:0016773 phosphotransferase activity, alcohol group as acceptor; GO:0016774 phosphotransferase activity, carboxyl group as acceptor; GO:0140096 cata…	PF00162	PF00162 Phosphoglycerate kinase	G	KOG1367	3-phosphoglycerate kinase
GWHPARYT015614	202	K	0.637683	0.0819592	Down	Phosphoglycerate kinase OS=Helianthus annuus OX=4232 GN=HanXRQr2_Chr11g0484001 PE=4 SV=1	HanXRQr2_Chr11g0484001	1	1.46519e-09	164.48	2	KPFAAIVGGSK(1)VSSK	-2.847	558220	506820	448300	474480	1.31636	1.21396	0.790776	0.818983	cytoplasm	K00927	PGK, pgk; phosphoglycerate kinase [EC:2.7.2.3]	map00010 Glycolysis / Gluconeogenesis; map00710 Carbon fixation in photosynthetic organisms; map01100 Metabolic pathways; map01110 Biosynthesis of secondary metabolites; map01200 Carbon metabolism; map01230 Biosynthesis of amino acids	GO:0002237 response to molecule of bacterial origin; GO:0005975 carbohydrate metabolic process; GO:0006082 organic acid metabolic process; GO:0006090 pyruvate metabolic process; GO:0006091 generation of precursor metabolites and energy; GO:0006096 glycolytic process; GO:0006139 nucleobase-containing compound metabolic process; GO:0006163 purine nucleotide metabolic process; GO:0006164 purine nucl…	GO:0005576 extracellular region; GO:0005622 intracellular anatomical structure; GO:0005634 nucleus; GO:0005737 cytoplasm; GO:0005773 vacuole; GO:0005774 vacuolar membrane; GO:0005829 cytosol; GO:0005886 plasma membrane; GO:0005911 cell-cell junction; GO:0009506 plasmodesma; GO:0009507 chloroplast; GO:0009532 plastid stroma; GO:0009536 plastid; GO:0009570 chloroplast stroma; GO:0016020 membrane; G…	GO:0003824 catalytic activity; GO:0004618 phosphoglycerate kinase activity; GO:0004672 protein kinase activity; GO:0016301 kinase activity; GO:0016740 transferase activity; GO:0016772 transferase activity, transferring phosphorus-containing groups; GO:0016773 phosphotransferase activity, alcohol group as acceptor; GO:0016774 phosphotransferase activity, carboxyl group as acceptor; GO:0140096 cata…	PF00162	PF00162 Phosphoglycerate kinase	G	KOG1367	3-phosphoglycerate kinase
GWHPARYT015614	206	K	0.442876	0.0361127	Down	Phosphoglycerate kinase OS=Helianthus annuus OX=4232 GN=HanXRQr2_Chr11g0484001 PE=4 SV=1	HanXRQr2_Chr11g0484001	1	6.6879e-15	179.9	2	VSSK(1)IGVIESLLEK	-0.09389	1173700	1081500	712650	647690	1.52171	1.42423	0.691138	0.61465	cytoplasm	K00927	PGK, pgk; phosphoglycerate kinase [EC:2.7.2.3]	map00010 Glycolysis / Gluconeogenesis; map00710 Carbon fixation in photosynthetic organisms; map01100 Metabolic pathways; map01110 Biosynthesis of secondary metabolites; map01200 Carbon metabolism; map01230 Biosynthesis of amino acids	GO:0002237 response to molecule of bacterial origin; GO:0005975 carbohydrate metabolic process; GO:0006082 organic acid metabolic process; GO:0006090 pyruvate metabolic process; GO:0006091 generation of precursor metabolites and energy; GO:0006096 glycolytic process; GO:0006139 nucleobase-containing compound metabolic process; GO:0006163 purine nucleotide metabolic process; GO:0006164 purine nucl…	GO:0005576 extracellular region; GO:0005622 intracellular anatomical structure; GO:0005634 nucleus; GO:0005737 cytoplasm; GO:0005773 vacuole; GO:0005774 vacuolar membrane; GO:0005829 cytosol; GO:0005886 plasma membrane; GO:0005911 cell-cell junction; GO:0009506 plasmodesma; GO:0009507 chloroplast; GO:0009532 plastid stroma; GO:0009536 plastid; GO:0009570 chloroplast stroma; GO:0016020 membrane; G…	GO:0003824 catalytic activity; GO:0004618 phosphoglycerate kinase activity; GO:0004672 protein kinase activity; GO:0016301 kinase activity; GO:0016740 transferase activity; GO:0016772 transferase activity, transferring phosphorus-containing groups; GO:0016773 phosphotransferase activity, alcohol group as acceptor; GO:0016774 phosphotransferase activity, carboxyl group as acceptor; GO:0140096 cata…	PF00162	PF00162 Phosphoglycerate kinase	G	KOG1367	3-phosphoglycerate kinase
GWHPARYT007654	13	K	0.558695	0.0620799	Down	PPM-type phosphatase domain-containing protein OS=Helianthus annuus OX=4232 GN=P2C62 PE=4 SV=1	P2C62	1	3.84978e-06	111.75	2	EK(1)VGLGSSTADTGK	-0.95421	70908	75392	46257	52630	1.28157	1.35444	0.684579	0.789938	cytoplasm	K17506	PPM1L, PP2CE; protein phosphatase 1L [EC:3.1.3.16]							T	KOG0698	Serine/threonine protein phosphatase
GWHPARYT008328	652	K	0.53692	0.04582	Down	glycine--tRNA ligase OS=Cynara cardunculus var. scolymus OX=59895 GN=Ccrd_017587 PE=3 SV=1	Ccrd_017587	1	0.00023988	130.71	2	IDTTGTSIGK(1)R	-1.1504	67771	65573	38745	35541	1.3382	1.27902	0.741787	0.664483	mitochondria	K01880	GARS, glyS1; glycyl-tRNA synthetase [EC:6.1.1.14]	map00970 Aminoacyl-tRNA biosynthesis				PF00458; PF00587; PF03129	PF00458 WHEP-TRS domain; PF00587 tRNA synthetase class II core domain (G, H, P, S and T); PF03129 Anticodon binding domain	J	KOG2298	Glycyl-tRNA synthetase and related class II tRNA synthetase
GWHPARYT008518	306	K	0.664827	0.0144914	Down	Fructose-bisphosphate aldolase OS=Codonopsis lanceolata OX=103999 PE=2 SV=1	--	1	2.37256e-06	153.05	2	ALQQSTLK(1)AWAGK	-0.597	1744300	1728500	1217500	1220700	1.20688	1.20917	0.810585	0.795654	cytoplasm	K01623	ALDO; fructose-bisphosphate aldolase, class I [EC:4.1.2.13]	map00010 Glycolysis / Gluconeogenesis; map00030 Pentose phosphate pathway; map00051 Fructose and mannose metabolism; map00710 Carbon fixation in photosynthetic organisms; map01100 Metabolic pathways; map01110 Biosynthesis of secondary metabolites; map01200 Carbon metabolism; map01230 Biosynthesis of amino acids	GO:0005975 carbohydrate metabolic process; GO:0005984 disaccharide metabolic process; GO:0005985 sucrose metabolic process; GO:0005986 sucrose biosynthetic process; GO:0005996 monosaccharide metabolic process; GO:0006006 glucose metabolic process; GO:0006082 organic acid metabolic process; GO:0006090 pyruvate metabolic process; GO:0006091 generation of precursor metabolites and energy; GO:0006094…	GO:0005622 intracellular anatomical structure; GO:0005737 cytoplasm; GO:0005829 cytosol;	GO:0003824 catalytic activity; GO:0004332 fructose-bisphosphate aldolase activity; GO:0016829 lyase activity; GO:0016830 carbon-carbon lyase activity; GO:0016832 aldehyde-lyase activity;	PF00274	PF00274 Fructose-bisphosphate aldolase class-I	G	KOG1557	Fructose-biphosphate aldolase
GWHPARYT008518	38	K	0.400362	0.059098	Down	Fructose-bisphosphate aldolase OS=Codonopsis lanceolata OX=103999 PE=2 SV=1	--	1	9.8661e-63	289.22	2	GILAADESTGTIGK(1)R	-0.73001	3150500	2609200	1365600	1074300	1.57141	1.31582	0.655423	0.504788	cytoplasm	K01623	ALDO; fructose-bisphosphate aldolase, class I [EC:4.1.2.13]	map00010 Glycolysis / Gluconeogenesis; map00030 Pentose phosphate pathway; map00051 Fructose and mannose metabolism; map00710 Carbon fixation in photosynthetic organisms; map01100 Metabolic pathways; map01110 Biosynthesis of secondary metabolites; map01200 Carbon metabolism; map01230 Biosynthesis of amino acids	GO:0005975 carbohydrate metabolic process; GO:0005984 disaccharide metabolic process; GO:0005985 sucrose metabolic process; GO:0005986 sucrose biosynthetic process; GO:0005996 monosaccharide metabolic process; GO:0006006 glucose metabolic process; GO:0006082 organic acid metabolic process; GO:0006090 pyruvate metabolic process; GO:0006091 generation of precursor metabolites and energy; GO:0006094…	GO:0005622 intracellular anatomical structure; GO:0005737 cytoplasm; GO:0005829 cytosol;	GO:0003824 catalytic activity; GO:0004332 fructose-bisphosphate aldolase activity; GO:0016829 lyase activity; GO:0016830 carbon-carbon lyase activity; GO:0016832 aldehyde-lyase activity;	PF00274	PF00274 Fructose-bisphosphate aldolase class-I	G	KOG1557	Fructose-biphosphate aldolase
GWHPARYT009789	72	K	0.526441	0.0300933	Down	Catalase OS=Helianthus annuus OX=4232 PE=2 SV=1	--	1	7.40566e-28	151.39	3	GASAK(1)GFFEVTHDITHLSCADFLR	-2.5344	398130	432960	180710	185890	1.22132	1.33067	0.656635	0.685611	cytoplasm	K03781	katE, CAT, catB, srpA; catalase [EC:1.11.1.6]	map00380 Tryptophan metabolism; map00630 Glyoxylate and dicarboxylate metabolism; map01100 Metabolic pathways; map01110 Biosynthesis of secondary metabolites; map01200 Carbon metabolism; map04016 MAPK signaling pathway - plant; map04146 Peroxisome				PF00199	PF00199 Catalase	P	KOG0047	Catalase
GWHPARYT010016	180	K	0.489114	0.00851204	Down	Metalloenzyme domain-containing protein OS=Cynara cardunculus var. scolymus OX=59895 GN=Ccrd_012650 PE=3 SV=1	Ccrd_012650	1	1.22966e-10	153.23	2	GPNLSGNISGTDPLK(1)DNR	-4.0525	147010	140580	74775	72729	1.38669	1.32204	0.682329	0.642737	cytoplasm
GWHPARYT010633	89	K	0.589982	0.0850261	Down	Pyruvate dehydrogenase E1 component subunit alpha OS=Helianthus annuus OX=4232 GN=HannXRQ_Chr04g0119921 PE=4 SV=1	HannXRQ_Chr04g0119921	1	0.0016579	78.888	2	MEIAADSLYK(1)SK	-0.76544	87965	81823	57564	59327	1.35264	1.2193	0.750053	0.762618	chloroplast	K00161	PDHA, pdhA; pyruvate dehydrogenase E1 component alpha subunit [EC:1.2.4.1]	map00010 Glycolysis / Gluconeogenesis; map00020 Citrate cycle (TCA cycle); map00620 Pyruvate metabolism; map01100 Metabolic pathways; map01110 Biosynthesis of secondary metabolites; map01200 Carbon metabolism	GO:0006950 response to stress; GO:0006970 response to osmotic stress; GO:0009628 response to abiotic stimulus; GO:0009651 response to salt stress; GO:0010035 response to inorganic substance; GO:0010038 response to metal ion; GO:0042221 response to chemical; GO:0046686 response to cadmium ion; GO:0050896 response to stimulus;	GO:0005622 intracellular anatomical structure; GO:0005634 nucleus; GO:0005737 cytoplasm; GO:0005739 mitochondrion; GO:0005759 mitochondrial matrix; GO:0005829 cytosol; GO:0031974 membrane-enclosed lumen; GO:0043226 organelle; GO:0043227 membrane-bounded organelle; GO:0043229 intracellular organelle; GO:0043231 intracellular membrane-bounded organelle; GO:0043233 organelle lumen; GO:0070013 intrac…	GO:0005488 binding; GO:0008270 zinc ion binding; GO:0043167 ion binding; GO:0043169 cation binding; GO:0046872 metal ion binding; GO:0046914 transition metal ion binding; GO:0050897 cobalt ion binding;			C	KOG0225	Pyruvate dehydrogenase E1, alpha subunit
GWHPARYT011602	97	K	0.62519	0.0805397	Down	Annexin OS=Helianthus annuus OX=4232 GN=ANNAT2 PE=3 SV=1	ANNAT2	1	1.42015e-07	175.68	2	DAVLANEATK(1)R	-2.3599	172180	145160	83332	81083	1.3115	1.10369	0.77324	0.729311	cytoplasm	K17098	ANNAT; annexin D					PF00191	PF00191 Annexin	U	KOG0819	Annexin
GWHPARYT012014	437	K	0.461676	0.0453553	Down	Heat shock chaperonin-binding, tetratricopeptide-like helical domain superfamily OS=Helianthus annuus OX=4232 GN=Hop1 PE=4 SV=1	Hop1	1	1.81713e-14	163.25	2	AACYTK(1)LGAMPEGLK	-1.8507	98557	103840	33713	33589	1.26405	1.31858	0.602299	0.589232	mitochondria	K09553	STIP1; stress-induced-phosphoprotein 1		GO:0006950 response to stress; GO:0006986 response to unfolded protein; GO:0009266 response to temperature stimulus; GO:0009408 response to heat; GO:0009409 response to cold; GO:0009611 response to wounding; GO:0009628 response to abiotic stimulus; GO:0009987 cellular process; GO:0010033 response to organic substance; GO:0016043 cellular component organization; GO:0022607 cellular component assem…		GO:0005488 binding; GO:0005515 protein binding; GO:0031072 heat shock protein binding; GO:0051879 Hsp90 protein binding; GO:0070678 preprotein binding;	PF17830	PF17830 STI1 domain	O	KOG0548	Molecular co-chaperone STI1
GWHPARYT012700	47	K	0.45673	0.0756501	Down	GroES-like superfamily, alcohol dehydrogenase, zinc-binding type 1 OS=Helianthus annuus OX=4232 GN=ENOXC PE=3 SV=1	ENOXC	1	1.74317e-09	168.43	2	VVAAALNPIDFK(1)R	-2.3036	95904	124700	43655	49522	1.19427	1.51901	0.574635	0.656665	chloroplast	K18980	EO, FaQR; 2-methylene-furan-3-one reductase [EC:1.3.1.105]		GO:0006950 response to stress; GO:0008152 metabolic process; GO:0009266 response to temperature stimulus; GO:0009409 response to cold; GO:0009628 response to abiotic stimulus; GO:0050896 response to stimulus;	GO:0005576 extracellular region; GO:0005622 intracellular anatomical structure; GO:0005737 cytoplasm; GO:0009507 chloroplast; GO:0009526 plastid envelope; GO:0009532 plastid stroma; GO:0009536 plastid; GO:0009570 chloroplast stroma; GO:0009579 thylakoid; GO:0009941 chloroplast envelope; GO:0010319 stromule; GO:0031967 organelle envelope; GO:0031975 envelope; GO:0043226 organelle; GO:0043227 membr…	GO:0003824 catalytic activity; GO:0016491 oxidoreductase activity; GO:0016627 oxidoreductase activity, acting on the CH-CH group of donors; GO:0016628 oxidoreductase activity, acting on the CH-CH group of donors, NAD or NADP as acceptor; GO:0035671 enone reductase activity; GO:0035798 2-alkenal reductase (NADP+) activity;	PF08240; PF13602	PF08240 Alcohol dehydrogenase GroES-like domain; PF13602 Zinc-binding dehydrogenase	CR	KOG1198	Zinc-binding oxidoreductase
GWHPARYT012865	93	K	0.635953	0.0575233	Down	Glucose-6-phosphate 1-dehydrogenase OS=Helianthus annuus OX=4232 GN=G6PD PE=3 SV=1	G6PD	0.999526	1.3182e-15	129.44	3	GYLKPAK(1)NASAGHADDVSK	0.9893	229970	230820	156340	168550	1.24371	1.22995	0.758767	0.814006	cytoplasm	K00036	G6PD, zwf; glucose-6-phosphate 1-dehydrogenase [EC:1.1.1.49 1.1.1.363]	map00030 Pentose phosphate pathway; map00480 Glutathione metabolism; map01100 Metabolic pathways; map01110 Biosynthesis of secondary metabolites; map01200 Carbon metabolism	GO:0005975 carbohydrate metabolic process; GO:0005996 monosaccharide metabolic process; GO:0006006 glucose metabolic process; GO:0006081 cellular aldehyde metabolic process; GO:0006098 pentose-phosphate shunt; GO:0006139 nucleobase-containing compound metabolic process; GO:0006725 cellular aromatic compound metabolic process; GO:0006739 NADP metabolic process; GO:0006753 nucleoside phosphate meta…	GO:0005622 intracellular anatomical structure; GO:0005737 cytoplasm; GO:0005829 cytosol;	GO:0003824 catalytic activity; GO:0004345 glucose-6-phosphate dehydrogenase activity; GO:0016491 oxidoreductase activity; GO:0016614 oxidoreductase activity, acting on CH-OH group of donors; GO:0016616 oxidoreductase activity, acting on the CH-OH group of donors, NAD or NADP as acceptor;	PF00479; PF02781	PF00479 Glucose-6-phosphate dehydrogenase, NAD binding domain; PF02781 Glucose-6-phosphate dehydrogenase, C-terminal domain	G	KOG0563	Glucose-6-phosphate 1-dehydrogenase
GWHPARYT012956	181	K	0.57068	0.0165199	Down	60S ribosomal protein L7a OS=Helianthus annuus OX=4232 GN=HannXRQ_Chr04g0106351 PE=3 SV=1	HannXRQ_Chr04g0106351	1	0.000587531	103.17	2	K(1)TAAVLCLTTVK	-2.6256	127500	131750	80499	82949	1.2695	1.3125	0.73294	0.740266	cytoplasm	K02936	RP-L7Ae, RPL7A; large subunit ribosomal protein L7Ae	map03010 Ribosome	GO:0000470 maturation of LSU-rRNA; GO:0006139 nucleobase-containing compound metabolic process; GO:0006364 rRNA processing; GO:0006396 RNA processing; GO:0006412 translation; GO:0006518 peptide metabolic process; GO:0006725 cellular aromatic compound metabolic process; GO:0006807 nitrogen compound metabolic process; GO:0008152 metabolic process; GO:0009058 biosynthetic process; GO:0009059 macromo…	GO:0005622 intracellular anatomical structure; GO:0005634 nucleus; GO:0005730 nucleolus; GO:0005737 cytoplasm; GO:0005773 vacuole; GO:0005774 vacuolar membrane; GO:0005829 cytosol; GO:0005840 ribosome; GO:0005844 polysome; GO:0005911 cell-cell junction; GO:0009506 plasmodesma; GO:0009507 chloroplast; GO:0009536 plastid; GO:0015934 large ribosomal subunit; GO:0016020 membrane; GO:0022625 cytosolic…	GO:0003676 nucleic acid binding; GO:0003723 RNA binding; GO:0003735 structural constituent of ribosome; GO:0005198 structural molecule activity; GO:0005488 binding; GO:0097159 organic cyclic compound binding; GO:1901363 heterocyclic compound binding;	PF01248	PF01248 Ribosomal protein L7Ae/L30e/S12e/Gadd45 family	J	KOG3166	60S ribosomal protein L7A
GWHPARYT013565	161	K	0.663309	0.0136081	Down	Elongation factor 1-alpha OS=Stevia rebaudiana OX=55670 PE=2 SV=1	--	1	2.704e-09	145.95	2	MDATTPK(1)YSK	-2.3123	792000	818470	588770	572930	1.20748	1.21788	0.808638	0.800057	cytoplasm	K03231	EEF1A; elongation factor 1-alpha	map03013 Nucleocytoplasmic transport				PF00009; PF03144; PF03143	PF00009 Elongation factor Tu GTP binding domain; PF03144 Elongation factor Tu domain 2; PF03143 Elongation factor Tu C-terminal domain	J	KOG0052	Translation elongation factor EF-1 alpha/Tu
GWHPARYT013819	100	K	0.369705	0.055844	Down	Chemocyanin OS=Artemisia annua OX=35608 GN=CTI12_AA416940 PE=4 SV=1	CTI12_AA416940	1	1.586e-12	174.46	3	LVK(1)GQNFFICSIPGHCGAGMK	2.0133	650750	606200	355080	317250	1.67178	1.51882	0.64247	0.539341	extracellular				GO:0000003 reproduction; GO:0003006 developmental process involved in reproduction; GO:0007275 multicellular organism development; GO:0009791 post-embryonic development; GO:0009856 pollination; GO:0009908 flower development; GO:0022414 reproductive process; GO:0032501 multicellular organismal process; GO:0032502 developmental process; GO:0044706 multi-multicellular organism process; GO:0048367 sh…	GO:0005576 extracellular region; GO:0005886 plasma membrane; GO:0016020 membrane; GO:0031012 extracellular matrix; GO:0031224 intrinsic component of membrane; GO:0031225 anchored component of membrane; GO:0031226 intrinsic component of plasma membrane; GO:0046658 anchored component of plasma membrane; GO:0048046 apoplast; GO:0071944 cell periphery;		PF02298	PF02298 Plastocyanin-like domain
GWHPARYT013842	84	K	0.658442	0.038488	Down	11-S seed storage protein, RmlC-like cupin domain protein OS=Artemisia annua OX=35608 GN=CTI12_AA009730 PE=3 SV=1	CTI12_AA009730	1	4.16557e-15	171.2	2	AYDLNHK(1)ESEK	-1.5287	263510	249990	145250	152930	1.19959	1.18146	0.768363	0.799091	cytoplasm							PF00190	PF00190 Cupin
GWHPARYT014882	109	K	0.297961	0.0847547	Down	ADP/ATP translocase OS=Artemisia annua OX=35608 GN=CTI12_AA280770 PE=3 SV=1	CTI12_AA280770	1	1.68844e-09	91.032	2	VK(1)LLIQNQDEMIK	-1.5208	180220	156150	42402	39894	1.60748	1.33001	0.450262	0.420042	chloroplast	K05863	SLC25A4S, ANT; solute carrier family 25 (mitochondrial adenine nucleotide translocator), member 4/5/6/31			GO:0005622 intracellular anatomical structure; GO:0005737 cytoplasm; GO:0005739 mitochondrion; GO:0005740 mitochondrial envelope; GO:0005743 mitochondrial inner membrane; GO:0016020 membrane; GO:0019866 organelle inner membrane; GO:0031090 organelle membrane; GO:0031966 mitochondrial membrane; GO:0031967 organelle envelope; GO:0031975 envelope; GO:0043226 organelle; GO:0043227 membrane-bounded or…				C	KOG0749	Mitochondrial ADP/ATP carrier proteins
GWHPARYT015219	172	K	0.601292	0.0336217	Down	Elongation factor 1-alpha OS=Carthamus tinctorius OX=4222 GN=EF1 PE=2 SV=1	EF1	1	2.83208e-05	104.86	2	YDEIVK(1)EVSSYLK	-1.2634	201400	190030	144990	129930	1.31819	1.22841	0.81146	0.721071	cytoplasm	K03231	EEF1A; elongation factor 1-alpha	map03013 Nucleocytoplasmic transport	GO:0006412 translation; GO:0006414 translational elongation; GO:0006518 peptide metabolic process; GO:0006807 nitrogen compound metabolic process; GO:0008152 metabolic process; GO:0009058 biosynthetic process; GO:0009059 macromolecule biosynthetic process; GO:0009987 cellular process; GO:0010035 response to inorganic substance; GO:0010038 response to metal ion; GO:0010467 gene expression; GO:0019…	GO:0005622 intracellular anatomical structure; GO:0005634 nucleus; GO:0005730 nucleolus; GO:0005737 cytoplasm; GO:0005739 mitochondrion; GO:0005773 vacuole; GO:0005774 vacuolar membrane; GO:0005829 cytosol; GO:0005886 plasma membrane; GO:0005911 cell-cell junction; GO:0009506 plasmodesma; GO:0009507 chloroplast; GO:0009536 plastid; GO:0016020 membrane; GO:0030054 cell junction; GO:0031090 organel…	GO:0003676 nucleic acid binding; GO:0003723 RNA binding; GO:0003729 mRNA binding; GO:0003746 translation elongation factor activity; GO:0003824 catalytic activity; GO:0003924 GTPase activity; GO:0005488 binding; GO:0008135 translation factor activity, RNA binding; GO:0016462 pyrophosphatase activity; GO:0016787 hydrolase activity; GO:0016817 hydrolase activity, acting on acid anhydrides; GO:00168…	PF00009; PF03144; PF03143	PF00009 Elongation factor Tu GTP binding domain; PF03144 Elongation factor Tu domain 2; PF03143 Elongation factor Tu C-terminal domain	J	KOG0052	Translation elongation factor EF-1 alpha/Tu
GWHPARYT017368	85	K	0.486286	0.0854923	Down	K Homology domain-containing protein OS=Cynara cardunculus var. scolymus OX=59895 GN=Ccrd_008091 PE=4 SV=1	Ccrd_008091	1	0.00210542	92.707	2	LFNTAEAK(1)RPK	-2.8707	21604	20848	10571	11159	1.39318	1.32492	0.636528	0.68324	nucleus	K13210	FUBP; far upstream element-binding protein		GO:0001505 regulation of neurotransmitter levels; GO:0006139 nucleobase-containing compound metabolic process; GO:0006401 RNA catabolic process; GO:0006402 mRNA catabolic process; GO:0006417 regulation of translation; GO:0006725 cellular aromatic compound metabolic process; GO:0006807 nitrogen compound metabolic process; GO:0008152 metabolic process; GO:0009056 catabolic process; GO:0009057 macro…	GO:0005622 intracellular anatomical structure; GO:0005634 nucleus; GO:0005654 nucleoplasm; GO:0005737 cytoplasm; GO:0005829 cytosol; GO:0010494 cytoplasmic stress granule; GO:0030425 dendrite; GO:0031974 membrane-enclosed lumen; GO:0031981 nuclear lumen; GO:0032991 protein-containing complex; GO:0035770 ribonucleoprotein granule; GO:0036464 cytoplasmic ribonucleoprotein granule; GO:0036477 somato…	GO:0003676 nucleic acid binding; GO:0003723 RNA binding; GO:0003729 mRNA binding; GO:0003730 mRNA 3'-UTR binding; GO:0005488 binding; GO:0035925 mRNA 3'-UTR AU-rich region binding; GO:0097159 organic cyclic compound binding; GO:1901363 heterocyclic compound binding;	PF00013	PF00013 KH domain	A	KOG1676	K-homology type RNA binding proteins
GWHPARYT018037	186	K	0.619844	0.0190906	Down	Phosphoserine aminotransferase OS=Mikania micrantha OX=192012 GN=E3N88_38130 PE=3 SV=1	E3N88_38130	1	1.07286e-08	135.89	2	PTVIYSGK(1)PGK	-1.7765	221380	222650	117130	116430	1.20754	1.2154	0.758588	0.74319	chloroplast	K00831	serC, PSAT1; phosphoserine aminotransferase [EC:2.6.1.52]	map00260 Glycine, serine and threonine metabolism; map00270 Cysteine and methionine metabolism; map00750 Vitamin B6 metabolism; map01100 Metabolic pathways; map01110 Biosynthesis of secondary metabolites; map01200 Carbon metabolism; map01230 Biosynthesis of amino acids; map01240 Biosynthesis of cofactors	GO:0000003 reproduction; GO:0003006 developmental process involved in reproduction; GO:0006082 organic acid metabolic process; GO:0006520 cellular amino acid metabolic process; GO:0006563 L-serine metabolic process; GO:0006564 L-serine biosynthetic process; GO:0006793 phosphorus metabolic process; GO:0006796 phosphate-containing compound metabolic process; GO:0006807 nitrogen compound metabolic p…	GO:0005622 intracellular anatomical structure; GO:0005737 cytoplasm; GO:0009507 chloroplast; GO:0009532 plastid stroma; GO:0009534 chloroplast thylakoid; GO:0009536 plastid; GO:0009570 chloroplast stroma; GO:0009579 thylakoid; GO:0031976 plastid thylakoid; GO:0031984 organelle subcompartment; GO:0043226 organelle; GO:0043227 membrane-bounded organelle; GO:0043229 intracellular organelle; GO:00432…	GO:0000287 magnesium ion binding; GO:0003824 catalytic activity; GO:0004648 O-phospho-L-serine:2-oxoglutarate aminotransferase activity; GO:0005488 binding; GO:0005509 calcium ion binding; GO:0008483 transaminase activity; GO:0016740 transferase activity; GO:0016769 transferase activity, transferring nitrogenous groups; GO:0016787 hydrolase activity; GO:0016788 hydrolase activity, acting on ester…	PF00266	PF00266 Aminotransferase class-V	HE	KOG2790	Phosphoserine aminotransferase
GWHPARYT018037	390	K	0.601806	0.0332503	Down	Phosphoserine aminotransferase OS=Mikania micrantha OX=192012 GN=E3N88_38130 PE=3 SV=1	E3N88_38130	1	0.0024619	102.46	2	MVQLK(1)GHR	-1.5474	266520	253000	131910	133270	1.25532	1.19256	0.737699	0.734566	chloroplast	K00831	serC, PSAT1; phosphoserine aminotransferase [EC:2.6.1.52]	map00260 Glycine, serine and threonine metabolism; map00270 Cysteine and methionine metabolism; map00750 Vitamin B6 metabolism; map01100 Metabolic pathways; map01110 Biosynthesis of secondary metabolites; map01200 Carbon metabolism; map01230 Biosynthesis of amino acids; map01240 Biosynthesis of cofactors	GO:0000003 reproduction; GO:0003006 developmental process involved in reproduction; GO:0006082 organic acid metabolic process; GO:0006520 cellular amino acid metabolic process; GO:0006563 L-serine metabolic process; GO:0006564 L-serine biosynthetic process; GO:0006793 phosphorus metabolic process; GO:0006796 phosphate-containing compound metabolic process; GO:0006807 nitrogen compound metabolic p…	GO:0005622 intracellular anatomical structure; GO:0005737 cytoplasm; GO:0009507 chloroplast; GO:0009532 plastid stroma; GO:0009534 chloroplast thylakoid; GO:0009536 plastid; GO:0009570 chloroplast stroma; GO:0009579 thylakoid; GO:0031976 plastid thylakoid; GO:0031984 organelle subcompartment; GO:0043226 organelle; GO:0043227 membrane-bounded organelle; GO:0043229 intracellular organelle; GO:00432…	GO:0000287 magnesium ion binding; GO:0003824 catalytic activity; GO:0004648 O-phospho-L-serine:2-oxoglutarate aminotransferase activity; GO:0005488 binding; GO:0005509 calcium ion binding; GO:0008483 transaminase activity; GO:0016740 transferase activity; GO:0016769 transferase activity, transferring nitrogenous groups; GO:0016787 hydrolase activity; GO:0016788 hydrolase activity, acting on ester…	PF00266	PF00266 Aminotransferase class-V	HE	KOG2790	Phosphoserine aminotransferase
GWHPARYT018169	403	K	0.647801	0.0735891	Down	UTP--glucose-1-phosphate uridylyltransferase OS=Codonopsis pilosula OX=86864 PE=2 SV=1	--	1	0.00207866	109.88	2	K(1)VGNFLSR	-3.2753	518630	520540	358860	394430	1.22866	1.22864	0.754511	0.837328	cytoplasm	K00963	UGP2, galU, galF; UTP--glucose-1-phosphate uridylyltransferase [EC:2.7.7.9]	map00040 Pentose and glucuronate interconversions; map00052 Galactose metabolism; map00500 Starch and sucrose metabolism; map00520 Amino sugar and nucleotide sugar metabolism; map01100 Metabolic pathways; map01110 Biosynthesis of secondary metabolites; map01240 Biosynthesis of cofactors; map01250 Biosynthesis of nucleotide sugars	GO:0005975 carbohydrate metabolic process; GO:0005976 polysaccharide metabolic process; GO:0005977 glycogen metabolic process; GO:0005984 disaccharide metabolic process; GO:0005985 sucrose metabolic process; GO:0006011 UDP-glucose metabolic process; GO:0006073 cellular glucan metabolic process; GO:0006091 generation of precursor metabolites and energy; GO:0006112 energy reserve metabolic process;…	GO:0005622 intracellular anatomical structure; GO:0005737 cytoplasm; GO:0005829 cytosol; GO:0005886 plasma membrane; GO:0016020 membrane; GO:0042995 cell projection; GO:0071944 cell periphery; GO:0090406 pollen tube; GO:0120025 plasma membrane bounded cell projection;	GO:0003824 catalytic activity; GO:0003983 UTP:glucose-1-phosphate uridylyltransferase activity; GO:0016740 transferase activity; GO:0016772 transferase activity, transferring phosphorus-containing groups; GO:0016779 nucleotidyltransferase activity; GO:0051748 UTP-monosaccharide-1-phosphate uridylyltransferase activity; GO:0070569 uridylyltransferase activity;			G	KOG2638	UDP-glucose pyrophosphorylase
GWHPARYT018271	43	K	0.64078	0.011927	Down	10-hydroxygeraniol oxidoreductase OS=Codonopsis lanceolata OX=103999 PE=2 SV=1	--	1	3.73923e-05	71.114	3	FK(1)VLYCGICHSDLHSAK	-2.8429	124450	124150	65082	61375	1.20847	1.16962	0.780895	0.743151	cytoplasm	K23232	10HGO; 8-hydroxygeraniol dehydrogenase [EC:1.1.1.324]	map00902 Monoterpenoid biosynthesis; map01100 Metabolic pathways; map01110 Biosynthesis of secondary metabolites	GO:0006725 cellular aromatic compound metabolic process; GO:0008152 metabolic process; GO:0009058 biosynthetic process; GO:0009698 phenylpropanoid metabolic process; GO:0009699 phenylpropanoid biosynthetic process; GO:0009808 lignin metabolic process; GO:0009809 lignin biosynthetic process; GO:0009987 cellular process; GO:0019438 aromatic compound biosynthetic process; GO:0019748 secondary metabo…			PF08240; PF00107	PF08240 Alcohol dehydrogenase GroES-like domain; PF00107 Zinc-binding dehydrogenase	Q	KOG0023	Alcohol dehydrogenase, class V
GWHPARYT018724	102	K	0.363499	0.0268477	Down	GTP-binding nuclear protein OS=Lactuca sativa OX=4236 GN=LSAT_1X41900 PE=3 SV=1	LSAT_1X41900	1	1.25638e-05	113.34	2	LTYK(1)NVPTWHR	0.46153	494590	424560	254550	209550	1.70126	1.46998	0.630146	0.524194	chloroplast	K07936	RAN; GTP-binding nuclear protein Ran	map03008 Ribosome biogenesis in eukaryotes; map03013 Nucleocytoplasmic transport	GO:0000054 ribosomal subunit export from nucleus; GO:0006403 RNA localization; GO:0006405 RNA export from nucleus; GO:0006606 protein import into nucleus; GO:0006611 protein export from nucleus; GO:0006810 transport; GO:0006886 intracellular protein transport; GO:0006913 nucleocytoplasmic transport; GO:0008104 protein localization; GO:0015031 protein transport; GO:0015833 peptide transport; GO:00…	GO:0005622 intracellular anatomical structure; GO:0005634 nucleus; GO:0005737 cytoplasm; GO:0005794 Golgi apparatus; GO:0005911 cell-cell junction; GO:0009506 plasmodesma; GO:0012505 endomembrane system; GO:0030054 cell junction; GO:0043226 organelle; GO:0043227 membrane-bounded organelle; GO:0043229 intracellular organelle; GO:0043231 intracellular membrane-bounded organelle; GO:0055044 symplast;	GO:0000166 nucleotide binding; GO:0001882 nucleoside binding; GO:0001883 purine nucleoside binding; GO:0003824 catalytic activity; GO:0003924 GTPase activity; GO:0005488 binding; GO:0005525 GTP binding; GO:0016462 pyrophosphatase activity; GO:0016787 hydrolase activity; GO:0016817 hydrolase activity, acting on acid anhydrides; GO:0016818 hydrolase activity, acting on acid anhydrides, in phosphoru…	PF00071	PF00071 Ras family	U	KOG0096	GTPase Ran/TC4/GSP1 (nuclear protein transport pathway), small G protein superfamily
GWHPARYT018980	589	K	0.393156	0.0412325	Down	Malic enzyme OS=Helianthus annuus OX=4232 GN=MAOX PE=3 SV=1	MAOX	1	4.45674e-41	274.89	3	PANLLK(1)YAESCMYTPNYR	-2.4775	722730	710040	286330	265060	1.45262	1.40522	0.587756	0.536364	plasma membrane	K00029	E1.1.1.40, maeB; malate dehydrogenase (oxaloacetate-decarboxylating)(NADP+) [EC:1.1.1.40]	map00620 Pyruvate metabolism; map00710 Carbon fixation in photosynthetic organisms; map01100 Metabolic pathways; map01200 Carbon metabolism	GO:0006082 organic acid metabolic process; GO:0006090 pyruvate metabolic process; GO:0006108 malate metabolic process; GO:0008152 metabolic process; GO:0009987 cellular process; GO:0016043 cellular component organization; GO:0019752 carboxylic acid metabolic process; GO:0022607 cellular component assembly; GO:0032787 monocarboxylic acid metabolic process; GO:0043436 oxoacid metabolic process; GO:…	GO:0005622 intracellular anatomical structure; GO:0005737 cytoplasm; GO:0005829 cytosol; GO:0009507 chloroplast; GO:0009536 plastid; GO:0043226 organelle; GO:0043227 membrane-bounded organelle; GO:0043229 intracellular organelle; GO:0043231 intracellular membrane-bounded organelle;	GO:0003824 catalytic activity; GO:0004470 malic enzyme activity; GO:0004473 malate dehydrogenase (decarboxylating) (NADP+) activity; GO:0016491 oxidoreductase activity; GO:0016614 oxidoreductase activity, acting on CH-OH group of donors; GO:0016615 malate dehydrogenase activity; GO:0016616 oxidoreductase activity, acting on the CH-OH group of donors, NAD or NADP as acceptor;	PF00390; PF03949	PF00390 Malic enzyme, N-terminal domain; PF03949 Malic enzyme, NAD binding domain	C	KOG1257	NADP+-dependent malic enzyme
GWHPARYT019039	77	K	0.568293	0.0142432	Down	Putative selenium-binding protein 1 OS=Helianthus annuus OX=4232 GN=HannXRQ_Chr07g0185571 PE=3 SV=1	HannXRQ_Chr07g0185571	1	1.04789e-06	140.3	2	K(1)GPGYATPLDAMAGPK	-1.6696	616590	540000	418590	376610	1.40521	1.21617	0.790529	0.6981	nucleus	K17285	SELENBP1; methanethiol oxidase [EC:1.8.3.4]	map00920 Sulfur metabolism; map01100 Metabolic pathways	GO:0000103 sulfate assimilation; GO:0000302 response to reactive oxygen species; GO:0000741 karyogamy; GO:0006790 sulfur compound metabolic process; GO:0006950 response to stress; GO:0006979 response to oxidative stress; GO:0006996 organelle organization; GO:0006997 nucleus organization; GO:0007275 multicellular organism development; GO:0008152 metabolic process; GO:0009553 embryo sac development…	GO:0005622 intracellular anatomical structure; GO:0005737 cytoplasm; GO:0005829 cytosol; GO:0005911 cell-cell junction; GO:0009506 plasmodesma; GO:0030054 cell junction; GO:0055044 symplast;				P	KOG0918	Selenium-binding protein
GWHPARYT019065	65	K	1.62675	0.00719281	Up	Enoyl reductase (ER) domain-containing protein OS=Lactuca sativa OX=4236 GN=LSAT_2X130560 PE=3 SV=1	LSAT_2X130560	1	3.66858e-05	88.796	3	AVGICGSDVHYLK(1)HLR	-0.81627	139760	139680	105820	112380	0.814856	0.847596	1.31883	1.38584	cytoplasm	K00008	SORD, gutB; L-iditol 2-dehydrogenase [EC:1.1.1.14]	map00040 Pentose and glucuronate interconversions; map00051 Fructose and mannose metabolism; map01100 Metabolic pathways	GO:0008152 metabolic process;	GO:0005622 intracellular anatomical structure; GO:0005737 cytoplasm; GO:0005829 cytosol; GO:0005911 cell-cell junction; GO:0009506 plasmodesma; GO:0030054 cell junction; GO:0055044 symplast;	GO:0003824 catalytic activity; GO:0003939 L-iditol 2-dehydrogenase activity; GO:0016491 oxidoreductase activity; GO:0016614 oxidoreductase activity, acting on CH-OH group of donors; GO:0016616 oxidoreductase activity, acting on the CH-OH group of donors, NAD or NADP as acceptor;	PF08240; PF00107	PF08240 Alcohol dehydrogenase GroES-like domain; PF00107 Zinc-binding dehydrogenase	Q	KOG0024	Sorbitol dehydrogenase
GWHPARYT019226	90	K	0.637898	0.0242184	Down	Nucleotide-binding, alpha-beta plait OS=Cynara cardunculus var. scolymus OX=59895 GN=Ccrd_006963 PE=4 SV=1	Ccrd_006963	1	2.15306e-10	152.02	2	EEQQVSK(1)VGNPSAGR	-1.2768	74824	72269	44427	42730	1.20486	1.2177	0.78174	0.763466	nucleus	K14411	MSI; RNA-binding protein Musashi	map03015 mRNA surveillance pathway	GO:0000003 reproduction; GO:0003006 developmental process involved in reproduction; GO:0006139 nucleobase-containing compound metabolic process; GO:0006378 mRNA polyadenylation; GO:0006379 mRNA cleavage; GO:0006396 RNA processing; GO:0006397 mRNA processing; GO:0006725 cellular aromatic compound metabolic process; GO:0006807 nitrogen compound metabolic process; GO:0007275 multicellular organism d…	GO:0005622 intracellular anatomical structure; GO:0005634 nucleus; GO:0005654 nucleoplasm; GO:0005737 cytoplasm; GO:0005829 cytosol; GO:0005849 mRNA cleavage factor complex; GO:0031974 membrane-enclosed lumen; GO:0031981 nuclear lumen; GO:0032991 protein-containing complex; GO:0043226 organelle; GO:0043227 membrane-bounded organelle; GO:0043229 intracellular organelle; GO:0043231 intracellular me…	GO:0003676 nucleic acid binding; GO:0003723 RNA binding; GO:0003729 mRNA binding; GO:0003730 mRNA 3'-UTR binding; GO:0005488 binding; GO:0097159 organic cyclic compound binding; GO:1901363 heterocyclic compound binding;	PF00076	PF00076 RNA recognition motif. (a.k.a. RRM, RBD, or RNP domain)	A	KOG4205	RNA-binding protein musashi/mRNA cleavage and polyadenylation factor I complex, subunit HRP1
GWHPARYT019311	740	K	0.617129	0.00423188	Down	Phospholipase D OS=Helianthus annuus OX=4232 GN=PLDA1 PE=3 SV=1	PLDA1	1	5.88604e-08	174.8	2	K(1)LNQISQK	0.49736	157960	155050	102390	103730	1.25961	1.23338	0.779667	0.758876	peroxisome	K01115	PLD1_2; phospholipase D1/2 [EC:3.1.4.4]	map00564 Glycerophospholipid metabolism; map00565 Ether lipid metabolism; map01100 Metabolic pathways; map01110 Biosynthesis of secondary metabolites; map04144 Endocytosis				PF00168; PF13091	PF00168 C2 domain; PF13091 PLD-like domain	I	KOG1329	Phospholipase D1
GWHPARYT019539	364	K	0.236159	0.0809891	Down	Jacalin-type lectin domain-containing protein OS=Mikania micrantha OX=192012 GN=E3N88_00970 PE=3 SV=1	E3N88_00970	1	1.86576e-08	141.88	2	TAEIDIDPK(1)VQK	-1.5423	1436100	1352000	138390	106040	1.34694	1.17587	0.336309	0.26179	cytoskeleton									T	KOG1187	Serine/threonine protein kinase
GWHPARYT019539	65	K	0.303797	0.0924696	Down	Jacalin-type lectin domain-containing protein OS=Mikania micrantha OX=192012 GN=E3N88_00970 PE=3 SV=1	E3N88_00970	1	9.7863e-17	198.1	2	SPQFGSHVGSK(1)K	-0.18493	3390000	3320300	371490	378590	1.29243	1.17383	0.366965	0.379924	cytoskeleton									T	KOG1187	Serine/threonine protein kinase
GWHPARYT019872	210	K	0.231245	0.0264041	Down	Dienelactone hydrolase OS=Cynara cardunculus var. scolymus OX=59895 GN=Ccrd_004295 PE=4 SV=1	Ccrd_004295	1	3.41294e-06	106.11	2	YK(1)DDDEAIVR	-0.0089659	232400	229060	83368	85713	1.90293	1.88019	0.431826	0.442901	cytoplasm							PF01738	PF01738 Dienelactone hydrolase family	R	KOG3043	Predicted hydrolase related to dienelactone hydrolase
GWHPARYT020230	105	K	0.650304	0.042486	Down	Malate dehydrogenase OS=Helianthus annuus OX=4232 GN=MDH PE=3 SV=1	MDH	1	1.38028e-11	153.18	2	DVMTK(1)NVSIYK	-1.1462	153220	151120	106000	114280	1.23465	1.21678	0.778777	0.815049	cytoplasm	K00025	MDH1; malate dehydrogenase [EC:1.1.1.37]	map00020 Citrate cycle (TCA cycle); map00270 Cysteine and methionine metabolism; map00620 Pyruvate metabolism; map00630 Glyoxylate and dicarboxylate metabolism; map00710 Carbon fixation in photosynthetic organisms; map01100 Metabolic pathways; map01110 Biosynthesis of secondary metabolites; map01200 Carbon metabolism	GO:0006082 organic acid metabolic process; GO:0006091 generation of precursor metabolites and energy; GO:0006099 tricarboxylic acid cycle; GO:0006101 citrate metabolic process; GO:0006107 oxaloacetate metabolic process; GO:0006108 malate metabolic process; GO:0006139 nucleobase-containing compound metabolic process; GO:0006725 cellular aromatic compound metabolic process; GO:0006734 NADH metaboli…	GO:0005576 extracellular region; GO:0005622 intracellular anatomical structure; GO:0005634 nucleus; GO:0005737 cytoplasm; GO:0005773 vacuole; GO:0005774 vacuolar membrane; GO:0005829 cytosol; GO:0005886 plasma membrane; GO:0005911 cell-cell junction; GO:0009506 plasmodesma; GO:0009507 chloroplast; GO:0009532 plastid stroma; GO:0009536 plastid; GO:0009570 chloroplast stroma; GO:0016020 membrane; G…	GO:0003824 catalytic activity; GO:0016491 oxidoreductase activity; GO:0016614 oxidoreductase activity, acting on CH-OH group of donors; GO:0016615 malate dehydrogenase activity; GO:0016616 oxidoreductase activity, acting on the CH-OH group of donors, NAD or NADP as acceptor; GO:0030060 L-malate dehydrogenase activity;	PF00056; PF02866	PF00056 lactate/malate dehydrogenase, NAD binding domain; PF02866 lactate/malate dehydrogenase, alpha/beta C-terminal domain	C	KOG1496	Malate dehydrogenase
GWHPARYT020559	89	K	0.613301	0.075865	Down	40S ribosomal protein S26 OS=Cynara cardunculus var. scolymus OX=59895 GN=Ccrd_022316 PE=3 SV=1	Ccrd_022316	1	0.0127257	75.243	2	GHVK(1)FIR	-0.14321	170140	166940	129610	116120	1.26106	1.27063	0.814896	0.737473	chloroplast	K02976	RP-S26e, RPS26; small subunit ribosomal protein S26e	map03010 Ribosome		GO:0005622 intracellular anatomical structure; GO:0005737 cytoplasm; GO:0005829 cytosol; GO:0005840 ribosome; GO:0005911 cell-cell junction; GO:0009506 plasmodesma; GO:0009507 chloroplast; GO:0009536 plastid; GO:0015935 small ribosomal subunit; GO:0016020 membrane; GO:0022626 cytosolic ribosome; GO:0022627 cytosolic small ribosomal subunit; GO:0030054 cell junction; GO:0032991 protein-containing …	GO:0003676 nucleic acid binding; GO:0003723 RNA binding; GO:0003729 mRNA binding; GO:0003735 structural constituent of ribosome; GO:0005198 structural molecule activity; GO:0005488 binding; GO:0097159 organic cyclic compound binding; GO:1901363 heterocyclic compound binding;			J	KOG1768	40s ribosomal protein S26
GWHPARYT021290	381	K	0.342622	0.0654992	Down	Pyruvate kinase OS=Cynara cardunculus var. scolymus OX=59895 GN=Ccrd_016609 PE=3 SV=1	Ccrd_016609	1	0.000642342	66.953	2	VYNHDLYFK(1)K	-0.68847	53346	51899	25395	26763	1.70374	1.57258	0.556703	0.563756	cytoplasm	K00873	PK, pyk; pyruvate kinase [EC:2.7.1.40]	map00010 Glycolysis / Gluconeogenesis; map00620 Pyruvate metabolism; map01100 Metabolic pathways; map01110 Biosynthesis of secondary metabolites; map01200 Carbon metabolism; map01230 Biosynthesis of amino acids	GO:0005975 carbohydrate metabolic process; GO:0006082 organic acid metabolic process; GO:0006090 pyruvate metabolic process; GO:0006091 generation of precursor metabolites and energy; GO:0006096 glycolytic process; GO:0006139 nucleobase-containing compound metabolic process; GO:0006163 purine nucleotide metabolic process; GO:0006164 purine nucleotide biosynthetic process; GO:0006165 nucleoside di…	GO:0005622 intracellular anatomical structure; GO:0005737 cytoplasm; GO:0005829 cytosol;	GO:0003824 catalytic activity; GO:0004743 pyruvate kinase activity; GO:0016740 transferase activity; GO:0016772 transferase activity, transferring phosphorus-containing groups; GO:0016773 phosphotransferase activity, alcohol group as acceptor;	PF00224; PF02887	PF00224 Pyruvate kinase, barrel domain; PF02887 Pyruvate kinase, alpha/beta domain	G	KOG2323	Pyruvate kinase
