# Supplementary material for: Quantitative Proteomic Analysis of Lysine Malonylation in Response to Salicylic Acid in the Roots of Platycodon grandiflorus
Source: Int J Mol Sci. 2025 Feb 6;26(3):1392. doi: 10.3390/ijms26031392 (PMC11818218; doi:10.3390/ijms26031392)
Supplement: Supplementary file 1 [file ijms-26-01392-s001.zip › Supplementary Table S7. (Malonylated protein sites in glycolysis).xlsx]

## Sheet: Sheet1
KEGG pathway	Fisher's exact test p value	Fold Enrichment	Protein accession	Position	Amino acid	SA/C Ratio	SA/C CV	Regulated Type	Protein description	Gene name	KEGG KO No.	Localization probability	PEP	Score	Charge	Modified sequence	Mass error [ppm]	Intensity C1	Intensity C2	Intensity SA1	Intensity SA2	C1	C2	SA1	SA2
map00010 Glycolysis / Gluconeogenesis	0.00783596	2.79	GWHPARYT003855	450	K	0.364221	0.091786	Down	Acetyltransferase component of pyruvate dehydrogenase complex OS=Artemisia annua OX=35608 GN=CTI12_AA285450 PE=3 SV=1	CTI12_AA285450	K00627	1	2.83732e-145	318.88	3	AK(1)ENSLKPEDYEGGTFTISNLGGPFGIK	-0.66655	173860	162660	64741	64583	1.57211	1.40467	0.535432	0.544816
map00010 Glycolysis / Gluconeogenesis	0.00783596	2.79	GWHPARYT010335	197	K	0.571939	0.0989753	Down	Glyceraldehyde-3-phosphate dehydrogenase OS=Codonopsis pilosula OX=86864 PE=2 SV=1	--	K00134	1	2.45114e-15	180.17	2	TVDGPSAK(1)DWR	1.3217	11483000	10960000	7486200	7966000	1.37504	1.24177	0.731399	0.759924
map00010 Glycolysis / Gluconeogenesis	0.00783596	2.79	GWHPARYT006757	506	K	0.632482	0.0716515	Down	Alpha-D-phosphohexomutase superfamily, alpha-D-phosphohexomutase, alpha/beta/alpha I/II/III OS=Helianthus annuus OX=4232 GN=HanXRQr2_Chr16g0774691 PE=4 SV=1	HanXRQr2_Chr16g0774691	K01835	1	6.80661e-56	173.83	2	DPVDGSISK(1)HQGIR	-2.3662	19366	19884	12705	14271	1.2373	1.23561	0.742922	0.821098
map00010 Glycolysis / Gluconeogenesis	0.00783596	2.79	GWHPARYT015614	129	K	0.507513	0.0482167	Down	Phosphoglycerate kinase OS=Helianthus annuus OX=4232 GN=HanXRQr2_Chr11g0484001 PE=4 SV=1	HanXRQr2_Chr11g0484001	K00927	1	8.01618e-70	275.16	2	EEEK(1)NDPEFAK	-1.1996	434750	445720	284910	324610	1.36774	1.42431	0.670481	0.747503
map00010 Glycolysis / Gluconeogenesis	0.00783596	2.79	GWHPARYT008518	306	K	0.664827	0.0144914	Down	Fructose-bisphosphate aldolase OS=Codonopsis lanceolata OX=103999 PE=2 SV=1	--	K01623	1	2.37256e-06	153.05	2	ALQQSTLK(1)AWAGK	-0.597	1744300	1728500	1217500	1220700	1.20688	1.20917	0.810585	0.795654
map00010 Glycolysis / Gluconeogenesis	0.00783596	2.79	GWHPARYT010633	89	K	0.589982	0.0850261	Down	Pyruvate dehydrogenase E1 component subunit alpha OS=Helianthus annuus OX=4232 GN=HannXRQ_Chr04g0119921 PE=4 SV=1	HannXRQ_Chr04g0119921	K00161	1	0.0016579	78.888	2	MEIAADSLYK(1)SK	-0.76544	87965	81823	57564	59327	1.35264	1.2193	0.750053	0.762618
map00010 Glycolysis / Gluconeogenesis	0.00783596	2.79	GWHPARYT021290	381	K	0.342622	0.0654992	Down	Pyruvate kinase OS=Cynara cardunculus var. scolymus OX=59895 GN=Ccrd_016609 PE=3 SV=1	Ccrd_016609	K00873	1	0.000642342	66.953	2	VYNHDLYFK(1)K	-0.68847	53346	51899	25395	26763	1.70374	1.57258	0.556703	0.563756
