# Supplementary material for: Quantitative Proteomic Analysis of Lysine Malonylation in Response to Salicylic Acid in the Roots of Platycodon grandiflorus
Source: Int J Mol Sci. 2025 Feb 6;26(3):1392. doi: 10.3390/ijms26031392 (PMC11818218; doi:10.3390/ijms26031392)
Supplement: Supplementary file 1 [file ijms-26-01392-s001.zip › Supplementary Table S8. (RT-qPCR primer sequences).xlsx]

## Sheet: Sheet1
Supplementary Table1 Primer sequence
Primer name	Primer sequence（5’-3’）
18S rRNA-F	TGACGTTGAAGCTCGCAAGTACAC
18S rRNA-R	TCATCAGGCAAGGCAAGAAGTTCC
CHLG⁃F	TTCTTGCTTAGCTCCTTTGATTC
CHLG⁃R	GCAAATGAAGCGGTTAAAGCG
CAO⁃F	TGCTGTAGAACTATCTTTATGACTT
CAO⁃R	CTGTGTACAGTCCATAAGCATTCCC
